# Supplementary material for: Structure of Equilenin at 100 K: an estrone-related steroid
Source: Acta Crystallogr E Crystallogr Commun. 2017 Jul 21;73(Pt 8):1223–6. doi: 10.1107/S2056989017010532 (PMC5598853; doi:10.1107/S2056989017010532)
Supplement: Supplementary file 1 [file e-73-01223-sup1.cif]

##############################################################################
#                                                                            #
# This CIF contains the data in a paper accepted for publication in          #
# Acta Crystallographica Section E. It conforms to the requirements of       #
# Notes for Authors for Acta Crystallographica Section E, and has been       #
# peer reviewed under the auspices of the IUCr Commission on Journals.       #
#                                                                            #
# Full details of the Crystallographic Information File format               #
# are given in the paper "The Crystallographic Information File (CIF):       #
# a New Standard Archive File for Crystallography" by S. R. Hall, F. H.      #
# Allen and I. D. Brown [Acta Cryst. (1991), A47, 655-685].                  #
#                                                                            #
# The current version of the core CIF dictionary is obtainable from          #
# ftp://ftp.iucr.org/pub/cif_core.dic.                                       #
#                                                                            #
# Software is freely available for graphical display of the structure(s)     #
# in this CIF. For information consult the CIF software page                 #
# http://www.iucr.org/resources/cif/software.                                #
#                                                                            #
# This file may be used for bona fide research purposes within the           #
# scientific community so long as proper attribution is given to the journal # 
# article from which it was obtained.                                        #
#                                                                            #
##############################################################################
data_I
_audit_creation_method     SHELXL-2014/6
_journal_date_recd_electronic     2017-07-09
_journal_date_accepted     2017-07-16
_journal_name_full     'Acta Crystallographica, Section E'
_journal_year     2017
_journal_volume     73
_journal_issue      8
_journal_page_first     1223
_journal_page_last     1226
_journal_paper_category     GO
_journal_paper_doi     10.1107/S2056989017010532
_journal_coeditor_code     SU5383
_publ_contact_author_name     'Christopher S. Frampton'
_publ_contact_author_address
;
Wolfson Centre for Materials Processing
Brunel University London
Kingston Lane
Uxbridge UB8 3PH
England
;
_publ_contact_author_email     'Chris.Frampton@Brunel.ac.uk'
_publ_contact_author_fax     ?
_publ_contact_author_phone     '01895 265337'
_publ_section_title
;
Structure of Equilenin at 100 K: an estrone-related steroid
;
loop_
    _publ_author_name
    _publ_author_footnote
    _publ_author_address
    'Frampton, Christopher S.' .
;
Wolfson Centre for Materials Processing
Brunel University London
Kingston Lane
Uxbridge UB8 3PH
England
;
    'MacNicol, David D.' .
;
Department of Chemistry
University of Glasgow
Glasgow G12 8QQ
Scotland
;
_publ_section_synopsis
;
The structure of the estrone related steroid, Equilenin <b>1</b>, has been
determined at 100 K. It is of great interest to investigate what the
structural and conformational consequences are on the <i>C</i> and <i>D</i>
rings of the steroid framework of <b>1</b> by having fully unsaturated
<i>A</i> and <i>B</i> rings.
;
_database_code_depnum_ccdc_archive     'CCDC 1560649'
_chemical_name_systematic
;\
3-Hydroxy-13-methyl-11,12,13,14,15,16-hexahydrocyclopenta[<i>a</i>]\
phenanthren-17-one
;
_chemical_name_common
;
Equilenin
;
_chemical_formula_moiety     'C18 H18 O2'
_chemical_formula_sum     'C18 H18 O2'
_chemical_formula_weight     266.32
_chemical_melting_point     531
_shelx_space_group_comment
;
The symmetry employed for this shelxl refinement is uniquely defined
by the following loop, which should always be used as a source of
symmetry information in preference to the above space-group names.
They are only intended as comments.
;
_space_group_crystal_system     orthorhombic
_space_group_name_H-M_alt     'P 21 21 21'
_space_group_name_Hall     'P 2ac 2ab'
loop_
    _space_group_symop_operation_xyz
    'x, y, z'
    '-x+1/2, -y, z+1/2'
    '-x, y+1/2, -z+1/2'
    'x+1/2, -y+1/2, -z'
_cell_length_a     7.27709(7)
_cell_length_b     7.32686(6)
_cell_length_c     25.5179(2)
_cell_angle_alpha     90
_cell_angle_beta     90
_cell_angle_gamma     90
_cell_volume     1360.57(2)
_cell_formula_units_Z     4
_cell_measurement_reflns_used     13177
_cell_measurement_theta_min     3.4610
_cell_measurement_theta_max     76.3890
_cell_measurement_temperature     100.0(10)
_exptl_crystal_description     rod
_exptl_crystal_colour     Colourless
_exptl_crystal_size_max     0.407
_exptl_crystal_size_mid     0.118
_exptl_crystal_size_min     0.070
_exptl_crystal_density_diffrn     1.300
_exptl_crystal_density_meas     ?
_exptl_crystal_density_method     ?
_exptl_crystal_F_000     568
_exptl_absorpt_coefficient_mu     0.658
_exptl_absorpt_correction_type     multi-scan
_exptl_absorpt_process_details
;
(CrysAlis PRO; Rigaku Oxford Diffraction, 2015)
;
_shelx_estimated_absorpt_T_min     0.776
_shelx_estimated_absorpt_T_max     0.955
_exptl_absorpt_correction_T_min     0.853
_exptl_absorpt_correction_T_max     0.960
_diffrn_ambient_temperature     100.0(10)
_diffrn_radiation_type     CuK\a
_diffrn_radiation_wavelength     1.54184
_diffrn_measurement_device_type
                          'Rigaku Oxford Diffraction SuperNova Dualflex AtlasS2'
_diffrn_measurement_method     '\w scans'
_diffrn_detector_area_resol_mean     5.2921
_diffrn_reflns_number     16660
_diffrn_reflns_av_R_equivalents     0.0219
_diffrn_reflns_theta_min     3.464
_diffrn_reflns_theta_max     74.465
_diffrn_reflns_theta_full     67.679
_diffrn_measured_fraction_theta_max     1.000
_diffrn_measured_fraction_theta_full     1.000
_diffrn_reflns_limit_h_min     -9
_diffrn_reflns_limit_h_max     7
_diffrn_reflns_limit_k_min     -9
_diffrn_reflns_limit_k_max     9
_diffrn_reflns_limit_l_min     -31
_diffrn_reflns_limit_l_max     31
_refine_special_details     ?
_reflns_number_total     2769
_reflns_number_gt     2754
_reflns_threshold_expression     'I > 2\s(I)'
_refine_ls_structure_factor_coef     Fsqd
_refine_ls_matrix_type     full
_refine_ls_R_factor_all     0.0293
_refine_ls_R_factor_gt     0.0292
_refine_ls_wR_factor_gt     0.0802
_refine_ls_wR_factor_ref     0.0804
_refine_ls_goodness_of_fit_ref     1.008
_refine_ls_restrained_S_all     1.008
_refine_ls_number_reflns     2769
_refine_ls_number_parameters     186
_refine_ls_number_restraints     0
_refine_ls_hydrogen_treatment     mixed
_refine_ls_weighting_scheme     calc
_refine_ls_weighting_details
              'w=1/[\s^2^(Fo^2^)+(0.0525P)^2^+0.3100P] where P=(Fo^2^+2Fc^2^)/3'
_atom_sites_solution_hydrogens     mixed
_atom_sites_solution_primary     direct
_atom_sites_solution_secondary     difmap
_refine_ls_shift/su_max     0.000
_refine_ls_shift/su_mean     0.000
_refine_diff_density_max     0.255
_refine_diff_density_min     -0.173
_refine_ls_extinction_method     none
_refine_ls_extinction_coef     .
_refine_ls_abs_structure_details
;
Flack <i>x</i> determined using 1130 quotients
[(<i>I</i>^+^)-(<i>I</i>^-^)]/[(<i>I</i>^+^)+(<i>I</i>^-^)]
(Parsons <i>et al.</i>,  2013)
;
_refine_ls_abs_structure_Flack     -0.05(4)
loop_
    _atom_type_symbol
    _atom_type_description
    _atom_type_scat_dispersion_real
    _atom_type_scat_dispersion_imag
    _atom_type_scat_source
    'C' 'C' 0.0181 0.0091
                         'International Tables Vol C Tables 4.2.6.8 and 6.1.1.4'
    'H' 'H' 0.0000 0.0000
                         'International Tables Vol C Tables 4.2.6.8 and 6.1.1.4'
    'O' 'O' 0.0492 0.0322
                         'International Tables Vol C Tables 4.2.6.8 and 6.1.1.4'
_computing_data_collection
;
CrysAlis PRO (Rigaku Oxford Diffraction, 2015)
;
_computing_cell_refinement
;
CrysAlis PRO (Rigaku Oxford Diffraction, 2015)
;
_computing_data_reduction
;
CrysAlis PRO (Rigaku Oxford Diffraction, 2015)
;
_computing_structure_solution
;
SHELXD2014 (Sheldrick, 2010)
;
_computing_structure_refinement
;
SHELXL2014 (Sheldrick, 2015)
;
_computing_molecular_graphics
;
SHELXTL (Sheldrick, 2008) and <i>Mercury</i> (Macrae <i>et al</i>.,
2008)
;
_computing_publication_material
;
SHELXTL (Sheldrick, 2008) and publCIF (Westrip, 2010)
;
loop_
    _atom_site_type_symbol
    _atom_site_label
    _atom_site_fract_x
    _atom_site_fract_y
    _atom_site_fract_z
    _atom_site_U_iso_or_equiv
    _atom_site_adp_type
    _atom_site_calc_flag
    _atom_site_occupancy
    _atom_site_disorder_assembly
    _atom_site_disorder_group
    O O3 0.06030(17) 0.42177(17) 0.09478(4) 0.0234(3) Uani d 1 . .
    H H3A 0.155(4) 0.472(4) 0.0738(10) 0.058(8) Uiso d 1 . .
    O O17 0.23720(17) 0.44067(19) 0.51461(4) 0.0277(3) Uani d 1 . .
    C C1 -0.0140(2) 0.4004(2) 0.23492(6) 0.0184(3) Uani d 1 . .
    H H1A -0.1120 0.3698 0.2579 0.022 Uiso calc 1 . .
    C C2 -0.0417(2) 0.3930(2) 0.18189(6) 0.0191(3) Uani d 1 . .
    H H2A -0.1585 0.3588 0.1685 0.023 Uiso calc 1 . .
    C C3 0.1025(2) 0.4357(2) 0.14700(6) 0.0184(3) Uani d 1 . .
    C C4 0.2710(2) 0.4870(2) 0.16578(6) 0.0185(3) Uani d 1 . .
    H H4A 0.3673 0.5152 0.1420 0.022 Uiso calc 1 . .
    C C5 0.3030(2) 0.4983(2) 0.22075(6) 0.0164(3) Uani d 1 . .
    C C6 0.4744(2) 0.5542(2) 0.24123(6) 0.0191(3) Uani d 1 . .
    H H6A 0.5719 0.5844 0.2181 0.023 Uiso calc 1 . .
    C C7 0.5009(2) 0.5651(2) 0.29424(6) 0.0182(3) Uani d 1 . .
    H H7A 0.6172 0.6022 0.3073 0.022 Uiso calc 1 . .
    C C8 0.3584(2) 0.5223(2) 0.32991(6) 0.0162(3) Uani d 1 . .
    C C9 0.1889(2) 0.4662(2) 0.31167(6) 0.0156(3) Uani d 1 . .
    C C10 0.1585(2) 0.4530(2) 0.25640(6) 0.0156(3) Uani d 1 . .
    C C11 0.0307(2) 0.4177(2) 0.34819(6) 0.0181(3) Uani d 1 . .
    H H11A -0.0010 0.2877 0.3427 0.022 Uiso calc 1 . .
    H H11B -0.0777 0.4910 0.3379 0.022 Uiso calc 1 . .
    C C12 0.0654(2) 0.4477(2) 0.40723(6) 0.0188(3) Uani d 1 . .
    H H12A 0.0321 0.5743 0.4169 0.023 Uiso calc 1 . .
    H H12B -0.0125 0.3634 0.4279 0.023 Uiso calc 1 . .
    C C13 0.2666(2) 0.4136(2) 0.41985(5) 0.0174(3) Uani d 1 . .
    C C14 0.3840(2) 0.5486(2) 0.38816(6) 0.0175(3) Uani d 1 . .
    H H14A 0.3364 0.6733 0.3965 0.021 Uiso calc 1 . .
    C C15 0.5749(2) 0.5349(3) 0.41347(6) 0.0233(3) Uani d 1 . .
    H H15A 0.6510 0.6432 0.4053 0.028 Uiso calc 1 . .
    H H15B 0.6404 0.4234 0.4020 0.028 Uiso calc 1 . .
    C C16 0.5263(2) 0.5265(3) 0.47245(6) 0.0278(4) Uani d 1 . .
    H H16A 0.6101 0.4423 0.4911 0.033 Uiso calc 1 . .
    H H16B 0.5360 0.6491 0.4886 0.033 Uiso calc 1 . .
    C C17 0.3293(2) 0.4572(2) 0.47493(6) 0.0210(3) Uani d 1 . .
    C C18 0.3214(2) 0.2130(2) 0.41011(6) 0.0209(3) Uani d 1 . .
    H H18A 0.2300 0.1321 0.4261 0.031 Uiso calc 1 . .
    H H18B 0.4422 0.1896 0.4257 0.031 Uiso calc 1 . .
    H H18C 0.3269 0.1899 0.3723 0.031 Uiso calc 1 . .
loop_
    _atom_site_aniso_label
    _atom_site_aniso_U_11
    _atom_site_aniso_U_22
    _atom_site_aniso_U_33
    _atom_site_aniso_U_12
    _atom_site_aniso_U_13
    _atom_site_aniso_U_23
    O3 0.0254(6) 0.0327(6) 0.0121(5) -0.0031(5) -0.0025(4) 0.0006(4)
    O17 0.0239(6) 0.0460(7) 0.0131(5) -0.0037(6) 0.0025(4) -0.0009(5)
    C1 0.0173(7) 0.0209(7) 0.0170(7) -0.0030(6) 0.0015(6) 0.0020(5)
    C2 0.0163(7) 0.0216(7) 0.0193(7) -0.0032(6) -0.0028(6) 0.0011(6)
    C3 0.0219(7) 0.0202(7) 0.0132(7) 0.0004(6) -0.0015(6) 0.0014(6)
    C4 0.0191(7) 0.0218(7) 0.0146(7) 0.0019(6) 0.0025(6) 0.0023(5)
    C5 0.0160(7) 0.0183(7) 0.0149(7) 0.0011(6) 0.0011(5) 0.0020(5)
    C6 0.0146(7) 0.0254(8) 0.0171(7) 0.0000(6) 0.0037(6) 0.0035(6)
    C7 0.0122(7) 0.0243(8) 0.0182(7) -0.0020(6) -0.0012(6) 0.0030(6)
    C8 0.0157(7) 0.0192(7) 0.0136(7) 0.0012(6) 0.0005(5) 0.0017(6)
    C9 0.0145(7) 0.0183(7) 0.0141(6) 0.0004(6) 0.0020(5) 0.0019(5)
    C10 0.0153(7) 0.0163(7) 0.0152(7) 0.0014(6) 0.0012(5) 0.0014(5)
    C11 0.0132(7) 0.0269(8) 0.0142(7) -0.0015(6) 0.0011(5) 0.0009(6)
    C12 0.0132(7) 0.0291(8) 0.0143(6) 0.0007(6) 0.0021(5) 0.0000(6)
    C13 0.0146(7) 0.0256(7) 0.0121(6) 0.0002(6) 0.0006(5) 0.0010(6)
    C14 0.0145(7) 0.0241(7) 0.0140(7) -0.0019(6) -0.0004(5) 0.0004(6)
    C15 0.0154(7) 0.0393(9) 0.0153(7) -0.0042(7) -0.0021(5) 0.0029(7)
    C16 0.0200(8) 0.0483(10) 0.0151(7) -0.0047(8) -0.0027(6) 0.0019(7)
    C17 0.0193(7) 0.0287(8) 0.0148(7) 0.0018(7) -0.0010(5) 0.0011(6)
    C18 0.0195(7) 0.0261(8) 0.0170(7) 0.0013(6) 0.0010(6) 0.0030(6)
_geom_special_details
;
 All esds (except the esd in the dihedral angle between two l.s. planes)
 are estimated using the full covariance matrix.  The cell esds are taken
 into account individually in the estimation of esds in distances, angles
 and torsion angles; correlations between esds in cell parameters are only
 used when they are defined by crystal symmetry.  An approximate (isotropic)
 treatment of cell esds is used for estimating esds involving l.s. planes.
;
loop_
    _geom_bond_atom_site_label_1
    _geom_bond_atom_site_label_2
    _geom_bond_site_symmetry_2
    _geom_bond_distance
    _geom_bond_publ_flag
    O3 C3 . 1.3714(17) ?
    O3 H3A . 0.95(3) ?
    O17 C17 . 1.220(2) ?
    C1 C2 . 1.369(2) ?
    C1 C10 . 1.423(2) ?
    C1 H1A . 0.9500 ?
    C2 C3 . 1.411(2) ?
    C2 H2A . 0.9500 ?
    C3 C4 . 1.369(2) ?
    C4 C5 . 1.4243(19) ?
    C4 H4A . 0.9500 ?
    C5 C6 . 1.413(2) ?
    C5 C10 . 1.429(2) ?
    C6 C7 . 1.369(2) ?
    C6 H6A . 0.9500 ?
    C7 C8 . 1.414(2) ?
    C7 H7A . 0.9500 ?
    C8 C9 . 1.381(2) ?
    C8 C14 . 1.5103(19) ?
    C9 C10 . 1.4309(19) ?
    C9 C11 . 1.5234(19) ?
    C11 C12 . 1.5433(19) ?
    C11 H11A . 0.9900 ?
    C11 H11B . 0.9900 ?
    C12 C13 . 1.520(2) ?
    C12 H12A . 0.9900 ?
    C12 H12B . 0.9900 ?
    C13 C17 . 1.5118(19) ?
    C13 C14 . 1.537(2) ?
    C13 C18 . 1.544(2) ?
    C14 C15 . 1.535(2) ?
    C14 H14A . 1.0000 ?
    C15 C16 . 1.547(2) ?
    C15 H15A . 0.9900 ?
    C15 H15B . 0.9900 ?
    C16 C17 . 1.523(2) ?
    C16 H16A . 0.9900 ?
    C16 H16B . 0.9900 ?
    C18 H18A . 0.9800 ?
    C18 H18B . 0.9800 ?
    C18 H18C . 0.9800 ?
loop_
    _geom_angle_atom_site_label_1
    _geom_angle_atom_site_label_2
    _geom_angle_atom_site_label_3
    _geom_angle_site_symmetry_1
    _geom_angle_site_symmetry_3
    _geom_angle
    _geom_angle_publ_flag
    C3 O3 H3A . . 111.0(17) ?
    C2 C1 C10 . . 121.43(14) ?
    C2 C1 H1A . . 119.3 ?
    C10 C1 H1A . . 119.3 ?
    C1 C2 C3 . . 120.34(14) ?
    C1 C2 H2A . . 119.8 ?
    C3 C2 H2A . . 119.8 ?
    C4 C3 O3 . . 124.14(14) ?
    C4 C3 C2 . . 120.39(13) ?
    O3 C3 C2 . . 115.46(14) ?
    C3 C4 C5 . . 120.47(14) ?
    C3 C4 H4A . . 119.8 ?
    C5 C4 H4A . . 119.8 ?
    C6 C5 C4 . . 121.68(14) ?
    C6 C5 C10 . . 118.77(13) ?
    C4 C5 C10 . . 119.55(14) ?
    C7 C6 C5 . . 120.43(14) ?
    C7 C6 H6A . . 119.8 ?
    C5 C6 H6A . . 119.8 ?
    C6 C7 C8 . . 121.33(14) ?
    C6 C7 H7A . . 119.3 ?
    C8 C7 H7A . . 119.3 ?
    C9 C8 C7 . . 120.24(13) ?
    C9 C8 C14 . . 118.66(13) ?
    C7 C8 C14 . . 120.98(14) ?
    C8 C9 C10 . . 119.37(13) ?
    C8 C9 C11 . . 122.58(13) ?
    C10 C9 C11 . . 118.06(13) ?
    C1 C10 C5 . . 117.81(13) ?
    C1 C10 C9 . . 122.30(13) ?
    C5 C10 C9 . . 119.86(14) ?
    C9 C11 C12 . . 116.13(13) ?
    C9 C11 H11A . . 108.3 ?
    C12 C11 H11A . . 108.3 ?
    C9 C11 H11B . . 108.3 ?
    C12 C11 H11B . . 108.3 ?
    H11A C11 H11B . . 107.4 ?
    C13 C12 C11 . . 109.95(12) ?
    C13 C12 H12A . . 109.7 ?
    C11 C12 H12A . . 109.7 ?
    C13 C12 H12B . . 109.7 ?
    C11 C12 H12B . . 109.7 ?
    H12A C12 H12B . . 108.2 ?
    C17 C13 C12 . . 116.95(12) ?
    C17 C13 C14 . . 100.69(12) ?
    C12 C13 C14 . . 108.58(12) ?
    C17 C13 C18 . . 105.82(13) ?
    C12 C13 C18 . . 111.80(13) ?
    C14 C13 C18 . . 112.60(12) ?
    C8 C14 C15 . . 121.14(13) ?
    C8 C14 C13 . . 111.54(13) ?
    C15 C14 C13 . . 103.87(12) ?
    C8 C14 H14A . . 106.5 ?
    C15 C14 H14A . . 106.5 ?
    C13 C14 H14A . . 106.5 ?
    C14 C15 C16 . . 101.83(12) ?
    C14 C15 H15A . . 111.4 ?
    C16 C15 H15A . . 111.4 ?
    C14 C15 H15B . . 111.4 ?
    C16 C15 H15B . . 111.4 ?
    H15A C15 H15B . . 109.3 ?
    C17 C16 C15 . . 105.59(13) ?
    C17 C16 H16A . . 110.6 ?
    C15 C16 H16A . . 110.6 ?
    C17 C16 H16B . . 110.6 ?
    C15 C16 H16B . . 110.6 ?
    H16A C16 H16B . . 108.8 ?
    O17 C17 C13 . . 125.78(15) ?
    O17 C17 C16 . . 125.78(15) ?
    C13 C17 C16 . . 108.43(13) ?
    C13 C18 H18A . . 109.5 ?
    C13 C18 H18B . . 109.5 ?
    H18A C18 H18B . . 109.5 ?
    C13 C18 H18C . . 109.5 ?
    H18A C18 H18C . . 109.5 ?
    H18B C18 H18C . . 109.5 ?
loop_
    _geom_torsion_atom_site_label_1
    _geom_torsion_atom_site_label_2
    _geom_torsion_atom_site_label_3
    _geom_torsion_atom_site_label_4
    _geom_torsion_site_symmetry_1
    _geom_torsion_site_symmetry_2
    _geom_torsion_site_symmetry_3
    _geom_torsion_site_symmetry_4
    _geom_torsion
    _geom_torsion_publ_flag
    C10 C1 C2 C3 . . . . 0.7(2) ?
    C1 C2 C3 C4 . . . . -0.7(2) ?
    C1 C2 C3 O3 . . . . 179.27(14) ?
    O3 C3 C4 C5 . . . . 179.87(14) ?
    C2 C3 C4 C5 . . . . -0.2(2) ?
    C3 C4 C5 C6 . . . . -178.75(15) ?
    C3 C4 C5 C10 . . . . 1.0(2) ?
    C4 C5 C6 C7 . . . . 179.52(14) ?
    C10 C5 C6 C7 . . . . -0.2(2) ?
    C5 C6 C7 C8 . . . . -0.4(2) ?
    C6 C7 C8 C9 . . . . 0.7(2) ?
    C6 C7 C8 C14 . . . . -175.24(15) ?
    C7 C8 C9 C10 . . . . -0.4(2) ?
    C14 C8 C9 C10 . . . . 175.63(14) ?
    C7 C8 C9 C11 . . . . 179.82(14) ?
    C14 C8 C9 C11 . . . . -4.1(2) ?
    C2 C1 C10 C5 . . . . 0.1(2) ?
    C2 C1 C10 C9 . . . . 178.36(15) ?
    C6 C5 C10 C1 . . . . 178.82(14) ?
    C4 C5 C10 C1 . . . . -0.9(2) ?
    C6 C5 C10 C9 . . . . 0.5(2) ?
    C4 C5 C10 C9 . . . . -179.25(14) ?
    C8 C9 C10 C1 . . . . -178.42(14) ?
    C11 C9 C10 C1 . . . . 1.3(2) ?
    C8 C9 C10 C5 . . . . -0.2(2) ?
    C11 C9 C10 C5 . . . . 179.60(13) ?
    C8 C9 C11 C12 . . . . 4.1(2) ?
    C10 C9 C11 C12 . . . . -175.62(14) ?
    C9 C11 C12 C13 . . . . -32.63(19) ?
    C11 C12 C13 C17 . . . . 173.40(14) ?
    C11 C12 C13 C14 . . . . 60.42(17) ?
    C11 C12 C13 C18 . . . . -64.41(16) ?
    C9 C8 C14 C15 . . . . 155.31(15) ?
    C7 C8 C14 C15 . . . . -28.7(2) ?
    C9 C8 C14 C13 . . . . 32.65(19) ?
    C7 C8 C14 C13 . . . . -151.31(14) ?
    C17 C13 C14 C8 . . . . 175.33(13) ?
    C12 C13 C14 C8 . . . . -61.31(16) ?
    C18 C13 C14 C8 . . . . 63.05(16) ?
    C17 C13 C14 C15 . . . . 43.25(15) ?
    C12 C13 C14 C15 . . . . 166.61(13) ?
    C18 C13 C14 C15 . . . . -69.03(16) ?
    C8 C14 C15 C16 . . . . -167.57(14) ?
    C13 C14 C15 C16 . . . . -41.33(17) ?
    C14 C15 C16 C17 . . . . 22.97(18) ?
    C12 C13 C17 O17 . . . . 33.7(3) ?
    C14 C13 C17 O17 . . . . 151.02(18) ?
    C18 C13 C17 O17 . . . . -91.6(2) ?
    C12 C13 C17 C16 . . . . -145.92(15) ?
    C14 C13 C17 C16 . . . . -28.56(16) ?
    C18 C13 C17 C16 . . . . 88.83(16) ?
    C15 C16 C17 O17 . . . . -175.96(18) ?
    C15 C16 C17 C13 . . . . 3.62(19) ?
loop_
    _geom_hbond_atom_site_label_D
    _geom_hbond_atom_site_label_H
    _geom_hbond_atom_site_label_A
    _geom_hbond_site_symmetry_A
    _geom_hbond_distance_DH
    _geom_hbond_distance_HA
    _geom_hbond_distance_DA
    _geom_hbond_angle_DHA
    O3 H3A O17 2_564 0.95(3) 1.82(3) 2.7153(17) 157(3)
_shelx_hkl_file
;
   0   0  -1    0.01    0.02
   0   0   1   -0.01    0.02
   0   0  -2  274.07    4.64
   0   0   2  269.58    4.66
   0   0  -3    0.08    0.06
   0   0   3   -0.01    0.04
   0   0   3    0.06    0.06
   0   0  -3    0.01    0.05
   0   0   4   30.63    0.85
   0   0   4   31.09    0.81
   0   0  -4   32.25    0.84
   0   0  -4   31.73    0.86
   0   0  -5    0.02    0.07
   0   0   5   -0.01    0.08
   0   0  -6  191.85    3.62
   0   0  -6  180.19    3.63
   0   0   6  179.05    3.52
   0   0   6  182.58    3.62
   0   0  -7    0.05    0.10
   0   0  -7    0.06    0.09
   0   0   7    0.04    0.09
   0   0   7    0.03    0.08
   0   0  -8   27.44    1.04
   0   0   8   27.71    0.74
   0   0  -8   26.29    1.03
   0   0   8   27.45    0.96
   0   0  -8   27.00    0.81
   0   0   8   26.77    1.03
   0   0   9    0.02    0.07
   0   0   9   -0.08    0.09
   0   0  -9    0.02    0.05
   0   0  -9    0.20    0.11
   0   0   9    0.12    0.08
   0   0  -9    0.11    0.09
   0   0   9    0.13    0.13
   0   0  -9    0.02    0.10
   0   0 -10  329.34    5.83
   0   0 -10  335.46    6.09
   0   0  10  331.98    5.99
   0   0  10  342.33    5.95
   0   0  11    0.00    0.06
   0   0  11    0.12    0.08
   0   0  11    0.04    0.07
   0   0 -11    0.13    0.08
   0   0  11    0.07    0.10
   0   0 -11    0.04    0.09
   0   0  12 1797.61   29.62
   0   0  12 1817.41   29.65
   0   0 -12 1720.69   29.48
   0   0  12 1770.63   29.51
   0   0  12 1778.85   29.70
   0   0 -12 1787.89   29.84
   0   0 -13    0.09    0.12
   0   0 -13    0.13    0.08
   0   0  13    0.02    0.09
   0   0  13   -0.06    0.09
   0   0  13    0.05    0.07
   0   0 -14  148.02    2.96
   0   0  14  145.03    3.12
   0   0 -14  143.30    3.26
   0   0  14  147.49    3.09
   0   0  14  145.94    2.95
   0   0 -15   -0.05    0.12
   0   0 -15    0.08    0.09
   0   0  15    0.07    0.10
   0   0  15    0.08    0.08
   0   0  15    0.08    0.10
   0   0 -16  490.80    8.86
   0   0  16  506.17    8.87
   0   0  16  496.43    9.09
   0   0  16  498.33    9.05
   0   0 -16  495.63    9.31
   0   0 -17    0.02    0.09
   0   0  17    0.08    0.12
   0   0  17   -0.03    0.14
   0   0 -17    0.03    0.13
   0   0  17    0.17    0.11
   0   0  18  230.99    4.84
   0   0 -18  236.54    5.11
   0   0  18  236.67    4.64
   0   0  18  229.27    4.82
   0   0 -18  229.84    4.66
   0   0  19    0.10    0.09
   0   0  19   -0.07    0.12
   0   0 -19    0.11    0.14
   0   0 -20    0.13    0.11
   0   0  20    0.43    0.21
   0   0 -20    0.13    0.14
   0   0  20    0.21    0.14
   0   0  21    0.08    0.12
   0   0 -21    0.32    0.23
   0   0  21    0.35    0.21
   0   0 -22    1.04    0.29
   0   0  22    1.48    0.30
   0   0  23    0.07    0.18
   0   0 -23    0.18    0.19
   0   0 -23   -0.02    0.08
   0   0 -24    3.70    0.51
   0   0  24    4.00    0.25
   0   0  24    3.86    0.24
   0   0 -24    3.65    0.25
   0   0 -24    3.72    0.24
   0   0  24    3.96    0.49
   0   0  25    0.02    0.08
   0   0 -25    0.02    0.07
   0   0 -25    0.10    0.09
   0   0  25    0.12    0.08
   0   0  26   26.90    0.73
   0   0  26   26.95    0.74
   0   0 -26   27.47    0.73
   0   0 -26   27.27    0.75
   0   0  27    0.06    0.07
   0   0 -27    0.03    0.07
   0   0  27    0.04    0.07
   0   0 -27    0.02    0.07
   0   0  28   38.51    0.91
   0   0 -28   40.44    0.90
   0   0  28   38.38    0.91
   0   0 -28   40.38    0.92
   0   0 -29   -0.04    0.06
   0   0  29    0.00    0.06
   0   0  29    0.09    0.07
   0   0 -29    0.10    0.06
   0   0  30   39.94    0.86
   0   0 -30   41.11    0.83
   0   0 -30   41.68    0.85
   0   0  31    0.02    0.04
   0   0  31    0.06    0.05
   0   0 -31    0.00    0.04
   0   0 -31    0.04    0.04
   0   0  32    1.18    0.08
   0  -1   0    0.00    0.05
   0   1   0    0.03    0.04
   0  -1   0    0.13    0.06
   0   1   0    0.04    0.06
   0   1   0    0.02    0.05
   0   1  -1   65.07    1.44
   0   1  -1   63.97    1.35
   0  -1  -1   67.67    1.39
   0   1   1   64.72    1.36
   0  -1  -1   66.29    1.34
   0   1  -1   65.51    1.37
   0  -1   1   62.46    1.34
   0   1   1   66.82    1.24
   0  -1  -1   68.17    1.25
   0  -1   2  484.29    8.39
   0   1   2  478.42    8.42
   0  -1  -2  497.29    8.16
   0   1  -2  484.43    8.38
   0  -1  -2  492.39    8.27
   0  -1   2  468.40    8.28
   0   1   2  484.55    8.29
   0  -1  -3  169.47    3.00
   0   1   3  163.93    3.24
   0  -1   3  163.92    3.19
   0   1  -3  165.65    3.20
   0   1   3  163.02    3.10
   0  -1  -3  169.66    3.10
   0  -1   4  325.72    5.94
   0   1   4  330.20    5.86
   0   1  -4  325.54    5.95
   0  -1  -4  336.97    5.86
   0   1   4  326.29    6.00
   0  -1  -5   60.75    1.46
   0   1  -5   59.50    1.54
   0   1   5   60.57    1.47
   0   1   5   60.15    1.58
   0  -1   5   63.30    1.49
   0  -1   5   60.08    1.54
   0  -1   6    9.24    0.48
   0   1  -6    8.58    0.51
   0  -1   6    8.99    0.52
   0   1   6    9.28    0.49
   0  -1  -6    9.35    0.48
   0   1   6    9.15    0.54
   0   1   7   -0.01    0.11
   0  -1   7    0.08    0.11
   0  -1  -7   -0.02    0.09
   0  -1  -7    0.13    0.11
   0   1  -7    0.05    0.10
   0  -1   7   -0.05    0.09
   0  -1  -8    2.47    0.23
   0  -1   8    1.99    0.25
   0  -1  -8    2.96    0.19
   0  -1   8    2.42    0.18
   0  -1  -8    2.21    0.31
   0   1   8    2.65    0.33
   0  -1   8    2.03    0.29
   0   1  -8    2.26    0.30
   0  -1  -8    2.19    0.28
   0   1   8    3.08    0.31
   0   1   8    2.16    0.20
   0   1  -8    2.32    0.19
   0  -1   8    2.32    0.19
   0   1  -8    2.26    0.22
   0  -1   9    1.23    0.16
   0  -1  -9    1.43    0.15
   0  -1  -9    1.09    0.18
   0   1  -9    1.08    0.17
   0   1   9    1.01    0.16
   0  -1   9    1.05    0.14
   0   1  -9    1.17    0.14
   0  -1   9    1.15    0.27
   0  -1   9    1.30    0.15
   0  -1   9    1.13    0.15
   0  -1   9    1.01    0.18
   0   1  -9    0.99    0.21
   0  -1  10  110.59    2.33
   0  -1  10  114.65    2.39
   0   1 -10  116.89    2.33
   0  -1 -10  117.96    2.27
   0   1  10  115.36    2.43
   0   1 -10  115.90    2.51
   0  -1  10  114.52    2.36
   0  -1 -10  115.66    2.20
   0  -1  10  117.25    2.31
   0  -1 -10  115.50    2.51
   0   1  10  115.02    2.42
   0  -1  11    0.97    0.16
   0  -1 -11    1.04    0.19
   0  -1  11    1.02    0.17
   0   1  11    1.19    0.19
   0   1 -11    1.04    0.16
   0  -1  11    0.95    0.17
   0   1 -11    1.26    0.21
   0  -1  11    1.28    0.16
   0  -1 -11    1.02    0.13
   0  -1 -11    0.99    0.14
   0   1  11    1.25    0.19
   0  -1  12  345.81    6.13
   0  -1  12  344.74    6.17
   0   1  12  343.19    6.19
   0  -1  12  334.14    6.22
   0  -1 -12  339.06    5.99
   0   1 -12  341.17    6.41
   0   1  12  346.13    6.27
   0   1  12  338.75    6.29
   0  -1  12  335.35    6.21
   0   1 -12  333.38    6.13
   0  -1 -12  341.00    6.42
   0  -1 -12  349.19    6.08
   0   1 -13   78.52    1.83
   0  -1 -13   80.94    1.71
   0  -1  13   78.85    1.83
   0  -1 -13   79.16    2.06
   0  -1  13   76.14    1.88
   0   1 -13   76.31    2.03
   0   1  13   76.85    1.86
   0   1  13   76.11    1.93
   0  -1  13   77.20    1.81
   0  -1  13   76.99    1.89
   0  -1 -13   77.87    1.76
   0   1  14   45.59    1.17
   0  -1 -14   43.93    1.46
   0   1  14   44.33    1.30
   0   1 -14   42.97    1.25
   0  -1  14   45.21    1.33
   0  -1  14   43.97    1.24
   0   1  14   43.58    1.36
   0   1 -14   44.04    1.45
   0  -1 -14   44.27    1.21
   0  -1  14   42.33    1.30
   0   1 -15    6.67    0.45
   0  -1  15    7.07    0.48
   0  -1  15    6.63    0.47
   0   1  15    6.27    0.48
   0   1 -15    6.68    0.54
   0  -1 -15    7.57    0.45
   0  -1  15    8.12    0.47
   0   1  15    7.08    0.40
   0  -1 -15    7.37    0.56
   0   1  15    6.80    0.47
   0  -1  16   47.26    1.40
   0  -1  16   48.70    1.48
   0   1  16   48.08    1.47
   0  -1 -16   47.35    1.64
   0   1 -16   49.05    1.44
   0   1  16   49.41    1.31
   0   1 -16   47.23    1.64
   0  -1  16   46.46    1.48
   0   1  16   45.59    1.51
   0  -1  17   17.43    0.79
   0  -1  17   18.08    0.87
   0   1 -17   17.83    0.82
   0   1  17   18.25    0.86
   0  -1 -17   18.05    0.98
   0   1  17   17.10    0.87
   0   1 -17   18.31    0.97
   0   1 -18   33.13    1.40
   0  -1  18   32.46    1.17
   0   1  18   33.71    1.27
   0  -1  18   31.04    1.25
   0   1  18   32.58    1.29
   0  -1 -18   32.86    1.41
   0   1 -18   32.69    1.21
   0   1  19   11.08    0.71
   0   1 -19   10.75    0.79
   0  -1 -19   10.18    0.79
   0   1  19   10.46    0.71
   0  -1  19   10.48    0.65
   0  -1  19   10.01    0.69
   0   1 -19   11.50    0.70
   0   1 -20   10.70    0.82
   0   1  20   10.95    0.75
   0   1  20   10.69    0.73
   0   1 -20   10.58    0.70
   0  -1 -20   11.03    0.84
   0  -1  20   10.92    0.74
   0  -1  20   10.79    0.68
   0  -1 -21    0.62    0.26
   0  -1  21    0.71    0.18
   0  -1  21    0.85    0.22
   0   1 -21    0.39    0.20
   0   1  21    0.32    0.19
   0   1 -21    0.43    0.18
   0  -1  22   60.94    2.07
   0   1  22   62.34    2.06
   0   1 -22   63.08    2.01
   0   1 -22   65.15    2.30
   0  -1  22   66.35    1.99
   0  -1 -22   64.58    2.30
   0  -1 -23    0.23    0.10
   0  -1 -23    0.13    0.09
   0   1 -23    0.15    0.10
   0   1  23    0.14    0.08
   0  -1  23    0.13    0.08
   0  -1  23   -0.07    0.19
   0  -1 -23    0.07    0.16
   0  -1  23    0.43    0.20
   0   1  23    0.20    0.09
   0   1  23    0.00    0.17
   0   1 -23   -0.08    0.16
   0   1 -23   -0.02    0.22
   0  -1  23    0.13    0.08
   0  -1 -24  109.26    2.20
   0  -1 -24  109.20    2.23
   0   1  24  113.89    2.24
   0   1  24  114.64    2.19
   0  -1  24  112.43    2.19
   0   1 -24  109.76    2.24
   0  -1  24  114.70    2.19
   0  -1  24  114.19    2.19
   0  -1  25    5.58    0.29
   0   1 -25    6.24    0.30
   0   1  25    5.67    0.29
   0  -1  25    5.75    0.29
   0  -1  25    5.71    0.28
   0   1  25    5.77    0.31
   0  -1 -25    5.40    0.29
   0   1 -25    5.83    0.31
   0  -1 -25    5.53    0.29
   0   1 -26    0.47    0.10
   0   1  26    0.26    0.09
   0   1 -26    0.27    0.10
   0  -1  26    0.32    0.10
   0   1  26    0.39    0.11
   0  -1  26    0.31    0.09
   0  -1 -26    0.22    0.08
   0  -1 -26    0.25    0.08
   0  -1  27    3.19    0.21
   0   1 -27    2.81    0.20
   0   1  27    2.64    0.19
   0  -1 -27    3.04    0.20
   0  -1  27    2.68    0.19
   0  -1  27    2.77    0.19
   0   1 -27    3.24    0.20
   0   1  27    2.80    0.21
   0  -1 -27    3.22    0.21
   0   1 -28    2.55    0.17
   0  -1  28    2.24    0.16
   0  -1 -28    2.70    0.19
   0   1  28    2.33    0.17
   0  -1  28    2.31    0.17
   0  -1  28    2.39    0.17
   0   1  28    2.49    0.18
   0  -1 -28    2.63    0.17
   0  -1  29   14.28    0.43
   0  -1  29   14.29    0.41
   0  -1  29   14.47    0.42
   0  -1 -29   15.93    0.44
   0  -1 -29   14.75    0.43
   0   1  29   14.83    0.45
   0   1  29   14.57    0.43
   0   1 -29   15.96    0.44
   0  -1  30    4.42    0.20
   0   1  30    4.52    0.21
   0  -1 -30    4.76    0.20
   0   1  30    4.63    0.20
   0  -1 -30    4.73    0.20
   0   1 -30    4.86    0.20
   0  -1 -31    0.23    0.05
   0   1 -31    0.32    0.05
   0  -1  31    0.23    0.05
   0   1  31    0.29    0.06
   0   1  31    0.18    0.05
   0  -2   0 9405.38  157.15
   0  -2   0 9422.28  157.07
   0   2   0 9315.44  157.15
   0  -2   1  432.72    7.72
   0   2   1  449.80    7.55
   0   2  -1  422.90    7.79
   0  -2  -1  430.26    7.81
   0  -2  -1  444.84    7.73
   0   2  -1  455.05    7.83
   0   2  -1  444.03    8.03
   0   2   1  432.25    7.83
   0   2  -2  180.58    3.80
   0   2   2  182.41    3.65
   0   2  -2  179.86    3.65
   0  -2   2  175.00    3.55
   0  -2  -2  181.20    3.66
   0  -2  -2  187.33    3.57
   0   2   2  195.54    3.33
   0   2  -2  186.90    3.64
   0  -2  -3    8.44    0.44
   0  -2  -3    8.25    0.49
   0  -2   3    7.93    0.44
   0   2  -3    7.85    0.51
   0   2   3    7.70    0.46
   0   2  -3    7.71    0.47
   0   2   3    8.00    0.55
   0  -2  -3    8.47    0.35
   0   2  -4   88.51    2.18
   0  -2  -4   91.80    2.07
   0  -2   4   83.78    2.03
   0  -2  -4   91.58    1.93
   0   2   4   90.63    2.32
   0   2  -4   86.57    1.91
   0  -2  -4   92.59    1.86
   0   2  -4   91.09    2.26
   0  -2   4   91.03    2.27
   0   2   4   88.38    2.12
   0  -2  -4   92.84    1.75
   0   2   4   88.02    1.85
   0   2  -5   56.77    1.37
   0  -2   5   55.94    1.18
   0  -2  -5   55.97    1.35
   0  -2  -5   56.98    1.20
   0  -2   5   55.41    1.28
   0   2   5   56.74    1.73
   0   2  -5   57.89    1.26
   0   2   5   53.28    1.55
   0   2   5   54.63    1.30
   0  -2  -5   55.69    1.51
   0  -2  -5   55.12    1.36
   0   2  -5   55.22    1.63
   0  -2   5   55.72    1.67
   0   2  -5   57.88    1.69
   0  -2   5   55.46    1.23
   0  -2   5   52.90    1.50
   0   2  -6   47.14    1.54
   0  -2   6   43.23    1.39
   0  -2  -6   50.04    1.43
   0   2   6   47.86    1.61
   0  -2   6   47.03    1.54
   0  -2  -6   47.85    1.25
   0  -2  -6   47.50    1.07
   0   2   6   44.62    1.16
   0  -2   6   46.39    1.15
   0  -2   6   47.09    1.05
   0   2  -6   50.17    1.15
   0   2   6   45.81    1.43
   0  -2   6   47.48    1.11
   0  -2  -6   48.11    1.25
   0   2  -6   46.45    1.23
   0  -2   7    5.00    0.29
   0   2  -7    4.56    0.33
   0   2  -7    4.56    0.46
   0  -2   7    4.11    0.27
   0  -2   7    4.54    0.39
   0  -2   7    4.42    0.24
   0   2  -7    4.73    0.29
   0  -2   7    4.29    0.41
   0   2   7    4.54    0.41
   0  -2  -7    4.82    0.27
   0  -2   7    3.98    0.27
   0  -2  -7    4.70    0.34
   0  -2  -7    4.36    0.40
   0  -2  -7    4.37    0.34
   0  -2   7    3.94    0.42
   0   2   7    4.42    0.30
   0  -2  -8   32.70    0.87
   0  -2   8   33.07    0.94
   0  -2   8   32.61    0.92
   0  -2   8   32.54    0.90
   0  -2  -8   33.60    1.10
   0  -2   8   32.49    1.19
   0   2  -8   31.51    1.02
   0   2   8   31.68    0.97
   0  -2  -8   33.29    1.05
   0   2  -8   32.71    0.92
   0  -2   8   31.94    0.81
   0  -2   9    5.11    0.31
   0  -2  -9    4.09    0.34
   0   2  -9    4.48    0.36
   0  -2  -9    4.11    0.27
   0  -2   9    4.04    0.29
   0  -2   9    4.12    0.29
   0  -2   9    4.21    0.28
   0  -2   9    4.08    0.24
   0   2   9    4.33    0.33
   0  -2   9    3.82    0.39
   0   2  -9    4.33    0.30
   0  -2 -10   13.98    0.55
   0   2 -10   13.92    0.68
   0   2 -10   12.84    0.57
   0  -2  10   13.53    0.58
   0  -2  10   14.40    0.60
   0   2  10   13.80    0.63
   0  -2  10   14.19    0.55
   0  -2  10   14.08    0.48
   0  -2 -10   13.68    0.68
   0  -2 -11  327.64    5.88
   0  -2 -11  327.52    6.22
   0  -2  11  327.75    5.96
   0   2 -11  326.40    6.19
   0  -2  11  322.15    5.98
   0  -2  11  329.98    5.94
   0   2  11  315.13    6.07
   0   2 -11  324.70    5.96
   0   2  12  234.56    4.72
   0  -2  12  242.98    4.59
   0  -2  12  236.68    4.57
   0  -2 -12  238.28    4.86
   0   2 -12  244.34    4.62
   0  -2 -12  242.10    4.52
   0  -2  12  233.90    4.62
   0   2 -12  241.67    4.85
   0   2  13   54.07    1.61
   0  -2  13   55.17    1.55
   0   2 -13   53.80    1.51
   0  -2 -13   56.06    1.72
   0   2 -13   56.05    1.71
   0  -2  13   56.12    1.50
   0  -2 -13   54.61    1.45
   0  -2  13   58.07    1.52
   0  -2 -14   83.05    1.98
   0   2 -14   83.44    2.28
   0  -2  14   81.07    2.01
   0   2  14   81.50    2.03
   0  -2 -14   80.79    2.26
   0  -2  14   81.06    2.08
   0   2 -14   84.42    2.08
   0   2  14   80.63    2.16
   0   2 -15    1.64    0.30
   0   2  15    1.75    0.25
   0  -2 -15    1.55    0.29
   0  -2 -15    1.62    0.23
   0   2  15    1.95    0.29
   0   2 -15    1.47    0.24
   0  -2  15    1.73    0.26
   0  -2  15    1.56    0.23
   0  -2  16  118.20    2.87
   0   2  16  119.45    2.81
   0  -2 -16  120.77    3.11
   0  -2 -16  117.20    2.74
   0   2 -16  123.91    3.11
   0   2 -16  119.61    2.83
   0  -2  16  123.26    2.81
   0   2  16  118.43    2.95
   0  -2  17    4.82    0.46
   0   2  17    5.16    0.50
   0  -2 -17    5.13    0.45
   0  -2 -17    4.91    0.52
   0  -2  17    4.84    0.44
   0   2 -17    4.09    0.42
   0   2 -17    4.75    0.51
   0   2  17    5.03    0.45
   0  -2 -18   26.07    1.07
   0   2 -18   24.95    1.24
   0  -2 -18   25.02    1.24
   0  -2  18   23.46    1.09
   0  -2  18   24.95    1.07
   0   2  18   24.97    1.09
   0   2  18   24.32    1.15
   0   2 -18   23.87    1.08
   0   2 -19   78.89    2.49
   0   2  19   74.87    2.31
   0   2 -19   76.96    2.26
   0  -2 -19   78.74    2.50
   0  -2  19   81.23    2.23
   0  -2  19   77.19    2.28
   0   2  19   76.65    2.22
   0   2 -20    6.63    0.59
   0   2 -20    6.32    0.64
   0  -2 -20    6.88    0.68
   0  -2  20    7.69    0.60
   0   2  20    6.69    0.61
   0   2  20    6.54    0.57
   0  -2  20    5.83    0.56
   0   2  21   28.68    1.27
   0   2  21   27.96    1.31
   0  -2  21   27.40    1.22
   0  -2 -21   28.93    1.44
   0  -2  21   26.84    1.26
   0   2 -21   27.81    1.42
   0   2 -21   27.76    1.27
   0   2 -22   19.90    1.20
   0   2  22   19.91    0.58
   0   2 -22   18.64    0.62
   0  -2 -22   18.50    1.16
   0   2  22   19.79    1.05
   0  -2  22   19.39    0.63
   0   2 -22   17.82    1.02
   0   2  22   19.58    0.63
   0  -2  22   18.14    1.03
   0  -2  22   19.16    0.57
   0  -2 -22   19.68    0.63
   0  -2 -22   18.85    0.61
   0  -2  22   19.39    0.59
   0  -2  22   20.20    1.03
   0   2  23   33.11    1.41
   0  -2  23   32.07    0.81
   0  -2 -23   31.93    0.87
   0   2 -23   30.48    1.40
   0   2 -23   31.33    1.54
   0  -2  23   32.30    1.42
   0  -2  23   31.32    1.34
   0  -2  23   32.52    0.87
   0   2 -23   32.16    0.88
   0  -2 -23   30.75    0.84
   0  -2  23   32.21    0.84
   0   2  23   33.40    0.88
   0  -2 -23   31.50    1.55
   0   2  23   32.82    0.82
   0  -2  24    4.79    0.29
   0   2 -24    4.94    0.29
   0  -2  24    4.70    0.27
   0   2  24    4.69    0.26
   0  -2 -24    4.23    0.26
   0  -2  24    4.92    0.26
   0  -2 -24    4.75    0.28
   0   2  24    4.56    0.26
   0   2  24    4.77    0.29
   0  -2  25   29.66    0.77
   0   2  25   28.96    0.75
   0  -2 -25   30.16    0.79
   0   2  25   29.18    0.80
   0  -2  25   28.67    0.74
   0   2 -25   28.55    0.79
   0  -2 -25   28.94    0.78
   0   2  25   29.34    0.75
   0  -2 -26   12.18    0.44
   0   2  26   12.14    0.41
   0  -2  26   12.71    0.43
   0   2  26   12.57    0.42
   0   2 -26   12.35    0.44
   0  -2 -26   11.90    0.43
   0   2  26   12.04    0.45
   0  -2  26   12.00    0.41
   0   2  27    0.01    0.07
   0   2  27   -0.06    0.08
   0   2  27    0.05    0.06
   0  -2 -27    0.09    0.07
   0  -2  27    0.16    0.08
   0  -2 -27    0.09    0.08
   0  -2  27    0.02    0.06
   0   2 -27    0.04    0.07
   0  -2 -28    2.20    0.16
   0   2  28    2.08    0.15
   0  -2 -28    2.15    0.15
   0   2  28    1.98    0.16
   0   2 -28    2.15    0.15
   0   2  28    1.93    0.14
   0  -2  28    2.09    0.16
   0  -2  28    1.95    0.14
   0  -2  29    0.05    0.06
   0  -2 -29    0.09    0.06
   0  -2 -29    0.04    0.05
   0   2  29   -0.01    0.06
   0  -2  29    0.07    0.05
   0   2  29    0.02    0.05
   0  -2 -29    0.09    0.06
   0   2  29   -0.05    0.05
   0   2 -29    0.13    0.05
   0  -2 -30    7.51    0.24
   0  -2 -30    6.44    0.23
   0   2 -30    7.69    0.24
   0  -2  30    7.38    0.25
   0   2  30    7.00    0.23
   0  -2  30    6.89    0.23
   0  -2 -30    7.50    0.25
   0   2  30    7.54    0.26
   0   2 -31   18.51    0.45
   0   2  31   21.04    0.46
   0  -3   0    0.00    0.08
   0  -3   0    0.00    0.05
   0  -3   0   -0.11    0.13
   0   3   0    0.00    0.09
   0  -3   0    0.07    0.06
   0  -3   0    0.04    0.08
   0   3   0    0.02    0.11
   0   3   1   12.14    0.53
   0   3  -1   10.70    0.64
   0   3  -1   11.22    0.51
   0  -3   1   10.89    0.51
   0  -3  -1   12.87    0.55
   0  -3  -1   11.83    0.41
   0  -3  -1   11.70    0.47
   0  -3   1   12.87    0.49
   0  -3  -1   11.86    0.67
   0  -3  -1   11.94    0.61
   0  -3   1   11.40    0.59
   0  -3   2  217.36    4.03
   0   3  -2  217.64    4.13
   0  -3  -2  218.89    4.27
   0  -3  -2  220.60    4.05
   0  -3  -2  217.93    4.54
   0  -3   2  220.51    4.15
   0  -3   2  219.81    4.03
   0  -3  -2  215.35    3.94
   0  -3   2  218.26    4.37
   0  -3  -2  223.09    4.17
   0  -3  -2  223.43    4.39
   0   3   2  215.83    4.57
   0   3   2  216.96    4.15
   0   3   3  445.18    8.63
   0   3  -3  491.47    8.65
   0   3  -3  461.73    8.14
   0  -3  -3  469.69    8.30
   0  -3   3  449.51    8.40
   0  -3   3  456.56    8.03
   0   3   3  455.02    8.16
   0   3  -3  458.26    8.07
   0  -3  -3  449.03    8.61
   0  -3  -3  460.47    7.94
   0  -3  -3  479.06    8.06
   0  -3  -3  474.00    8.18
   0  -3   3  462.17    8.14
   0  -3   3  463.00    8.02
   0  -3  -3  465.21    8.44
   0  -3   4   41.06    1.13
   0   3  -4   41.08    1.13
   0  -3  -4   40.82    1.22
   0  -3  -4   38.86    1.43
   0  -3  -4   42.50    1.08
   0   3   4   39.25    1.44
   0  -3  -4   41.38    1.01
   0  -3   4   40.20    1.07
   0  -3   4   41.83    1.05
   0  -3   4   39.15    1.30
   0   3  -4   39.73    1.08
   0   3   4   41.99    1.16
   0  -3  -4   41.39    1.34
   0  -3  -4   41.78    1.16
   0  -3   5   83.17    1.79
   0  -3  -5   80.02    2.34
   0  -3   5   83.61    1.84
   0   3  -5   83.32    1.90
   0   3  -5   83.23    1.88
   0  -3  -5   87.10    1.84
   0  -3   5   84.24    1.91
   0   3  -5   84.00    2.03
   0   3   5   83.26    1.94
   0  -3  -5   83.15    1.77
   0  -3  -5   84.51    2.04
   0  -3  -6   13.70    0.55
   0   3  -6   13.74    0.58
   0   3  -6   13.15    0.65
   0  -3  -6   13.23    0.52
   0   3   6   12.75    0.60
   0   3  -6   13.56    0.59
   0  -3   6   12.77    0.58
   0  -3  -6   13.44    0.66
   0  -3   6   13.02    0.51
   0  -3   6   12.99    0.55
   0   3  -7   67.95    1.82
   0  -3  -7   70.35    1.59
   0  -3   7   68.82    1.64
   0  -3  -7   68.95    1.60
   0   3  -7   67.38    1.67
   0  -3  -7   69.46    1.84
   0   3   7   67.49    1.73
   0   3  -7   68.98    1.68
   0  -3   7   67.89    1.68
   0  -3   7   68.80    1.55
   0   3  -8    5.10    0.42
   0  -3   8    5.16    0.35
   0  -3   8    4.78    0.35
   0  -3   8    4.90    0.31
   0   3   8    4.81    0.38
   0  -3   8    5.09    0.35
   0  -3  -8    5.32    0.43
   0  -3  -8    5.25    0.34
   0   3  -8    5.05    0.36
   0  -3  -9    1.77    0.27
   0  -3   9    1.90    0.23
   0  -3   9    1.83    0.22
   0  -3   9    1.71    0.23
   0   3   9    1.61    0.24
   0  -3  -9    1.39    0.19
   0  -3   9    1.70    0.21
   0  -3   9    1.70    0.19
   0   3  -9    1.64    0.22
   0   3  -9    1.49    0.25
   0  -3 -10   40.15    1.16
   0   3 -10   38.74    1.35
   0  -3  10   37.87    1.17
   0  -3  10   37.97    1.17
   0  -3 -10   38.00    1.34
   0   3  10   37.58    1.26
   0  -3  10   37.69    1.19
   0   3 -10   39.15    1.22
   0  -3  10   39.91    1.07
   0  -3  10   41.45    1.21
   0  -3  11   24.41    0.79
   0  -3  11   22.47    0.88
   0  -3  11   25.80    0.92
   0   3 -11   26.13    0.97
   0  -3 -11   22.64    0.85
   0  -3 -11   22.83    1.03
   0   3 -11   24.02    1.05
   0  -3  11   23.51    0.90
   0  -3  11   22.58    0.89
   0   3  11   23.12    0.97
   0  -3  12  236.30    4.65
   0   3  12  234.08    4.80
   0  -3 -12  231.48    4.92
   0  -3 -12  230.77    4.56
   0  -3  12  232.52    4.63
   0   3 -12  239.22    4.96
   0  -3  12  233.36    4.62
   0   3 -12  229.12    4.67
   0   3  13   37.24    1.37
   0  -3 -13   36.62    1.44
   0   3 -13   39.59    1.34
   0   3 -13   37.97    1.46
   0  -3  13   38.59    1.25
   0  -3  13   40.04    1.31
   0  -3 -13   38.78    1.24
   0  -3  13   37.68    1.27
   0  -3 -14   -0.03    0.17
   0  -3  14    0.13    0.12
   0  -3 -14    0.04    0.11
   0   3 -14    0.05    0.13
   0   3  14   -0.12    0.12
   0  -3  14    0.16    0.13
   0   3  14    0.12    0.11
   0  -3  14    0.02    0.09
   0   3 -14    0.10    0.14
   0   3 -15   27.13    1.26
   0  -3 -15   27.75    1.27
   0   3  15   28.61    1.08
   0  -3  15   26.58    1.09
   0   3 -15   25.06    1.11
   0  -3 -15   26.04    1.06
   0   3  15   24.52    1.15
   0  -3 -16    0.41    0.23
   0  -3 -16    0.45    0.17
   0  -3  16    0.54    0.18
   0   3  16    0.40    0.19
   0   3 -16    0.53    0.21
   0   3 -16    0.28    0.14
   0   3  16    0.35    0.14
   0  -3 -17    3.37    0.45
   0  -3 -17    2.98    0.37
   0   3  17    2.95    0.41
   0   3 -17    2.87    0.44
   0  -3  17    3.22    0.39
   0   3 -17    3.05    0.40
   0   3  17    3.53    0.39
   0   3  18    2.05    0.35
   0   3 -18    1.92    0.35
   0   3  18    1.99    0.30
   0  -3 -18    1.83    0.33
   0  -3  18    2.14    0.33
   0  -3 -18    1.87    0.37
   0   3 -18    1.69    0.35
   0   3  19   30.51    1.40
   0  -3 -19   30.04    1.29
   0   3  19   30.59    1.27
   0  -3  19   30.95    1.31
   0   3 -19   31.81    1.52
   0   3 -19   30.78    1.36
   0  -3 -19   29.95    1.47
   0  -3 -20   73.01    2.23
   0   3 -20   73.21    2.33
   0   3  20   74.66    2.22
   0  -3 -20   74.43    2.51
   0   3  20   72.54    2.35
   0   3 -20   75.93    2.54
   0  -3  20   72.40    2.24
   0  -3  21    4.14    0.27
   0  -3 -21    3.81    0.26
   0   3 -21    4.00    0.27
   0  -3 -21    3.60    0.50
   0   3 -21    3.88    0.49
   0   3  21    4.01    0.27
   0   3  21    4.25    0.46
   0   3  21    4.22    0.52
   0  -3  21    4.37    0.25
   0  -3 -21    3.98    0.27
   0  -3  21    4.23    0.49
   0   3 -21    3.41    0.49
   0   3 -22    2.55    0.22
   0  -3  22    2.28    0.18
   0  -3 -22    2.37    0.21
   0  -3 -22    2.34    0.20
   0  -3  22    2.43    0.21
   0   3  22    2.38    0.21
   0  -3 -23   32.46    0.86
   0   3 -23   31.52    0.86
   0  -3  23   33.26    0.84
   0  -3  23   32.69    0.86
   0   3  23   33.06    0.87
   0  -3 -23   31.88    0.86
   0  -3 -24    4.52    0.26
   0  -3  24    4.11    0.25
   0   3  24    4.58    0.26
   0  -3  24    4.28    0.25
   0  -3 -24    4.36    0.26
   0   3 -24    4.05    0.25
   0   3  24    4.40    0.27
   0  -3 -25    6.20    0.30
   0  -3 -25    6.40    0.30
   0   3  25    6.08    0.30
   0  -3  25    5.96    0.29
   0   3  25    6.39    0.29
   0  -3  25    6.22    0.30
   0   3 -25    5.99    0.30
   0  -3 -26    0.18    0.08
   0   3  26    0.13    0.07
   0  -3  26    0.08    0.07
   0   3  26    0.08    0.08
   0   3 -26    0.18    0.08
   0  -3 -26    0.09    0.07
   0  -3  26    0.13    0.07
   0   3 -27    0.02    0.06
   0   3  27    0.06    0.07
   0  -3 -27    0.12    0.08
   0   3  27    0.04    0.06
   0  -3  27    0.02    0.06
   0  -3  27    0.04    0.07
   0  -3 -27   -0.01    0.06
   0  -3 -27    0.01    0.07
   0  -3  28   14.96    0.43
   0   3  28   14.29    0.43
   0   3 -28   15.16    0.42
   0  -3 -28   14.90    0.42
   0   3  28   14.48    0.41
   0  -3 -28   14.65    0.43
   0  -3 -28   14.79    0.41
   0  -3  29   12.43    0.36
   0  -3 -29   12.13    0.34
   0   3  29   12.44    0.36
   0  -3 -29   11.82    0.35
   0   3 -29   12.46    0.33
   0   3  29   11.60    0.33
   0  -3 -30    4.44    0.16
   0   3  30    4.50    0.17
   0  -3  30    4.51    0.17
   0  -3 -30    3.96    0.15
   0  -4   0  160.88    3.36
   0  -4   0  161.08    3.24
   0   4   0  154.38    3.33
   0  -4  -1  160.91    3.09
   0  -4  -1  164.54    3.29
   0  -4   1  161.09    3.27
   0   4  -1  158.66    3.37
   0  -4  -1  163.20    3.40
   0  -4   1  164.37    3.40
   0   4   1  157.13    3.38
   0  -4   2    0.13    0.09
   0   4  -2    0.27    0.14
   0  -4   2    0.27    0.14
   0  -4  -2    0.30    0.12
   0  -4  -2    0.36    0.10
   0  -4  -2    0.19    0.13
   0   4   2    0.26    0.12
   0   4  -3  133.44    2.89
   0  -4   3  131.90    2.90
   0  -4  -3  128.31    2.65
   0   4   3  133.39    2.92
   0  -4  -3  132.61    2.93
   0  -4  -3  132.67    2.81
   0  -4   3  133.82    2.79
   0   4  -4    3.75    0.39
   0  -4  -4    3.84    0.33
   0  -4   4    4.30    0.37
   0   4   4    4.64    0.39
   0  -4   4    3.82    0.32
   0   4  -4    4.18    0.36
   0  -4  -4    3.80    0.29
   0  -4   5   11.45    0.56
   0  -4  -5   11.53    0.53
   0   4  -5   11.45    0.61
   0  -4  -5   11.32    0.57
   0  -4  -5   10.51    0.67
   0   4  -5   11.70    0.71
   0  -4   5   12.40    0.59
   0  -4   5   12.32    0.63
   0   4   5   11.40    0.64
   0   4  -6   30.62    1.21
   0  -4  -6   29.15    1.02
   0   4  -6   31.61    1.08
   0   4  -6   32.76    1.10
   0  -4   6   31.26    1.01
   0  -4   6   30.21    1.08
   0  -4   6   30.71    1.03
   0   4   6   30.63    1.13
   0  -4  -6   29.71    1.20
   0  -4  -6   30.83    0.98
   0   4   7   45.10    1.44
   0  -4   7   42.34    1.35
   0  -4   7   43.36    1.32
   0  -4   7   43.83    1.27
   0   4  -7   44.62    1.37
   0  -4  -7   42.90    1.51
   0   4  -7   43.90    1.52
   0  -4  -7   43.25    1.25
   0   4  -7   44.74    1.38
   0  -4  -7   44.03    1.31
   0  -4  -8    0.09    0.15
   0  -4  -8   -0.01    0.08
   0   4   8    0.04    0.13
   0  -4   8    0.14    0.11
   0  -4   8    0.02    0.09
   0  -4   8    0.05    0.10
   0   4  -8    0.09    0.16
   0   4  -8   -0.02    0.16
   0   4  -8    0.16    0.14
   0  -4  -9   28.37    1.00
   0  -4   9   27.50    1.07
   0   4   9   29.27    1.16
   0  -4  -9   27.76    1.22
   0   4  -9   27.83    1.09
   0  -4   9   26.96    0.96
   0   4  -9   29.07    1.24
   0   4  -9   30.32    1.09
   0  -4   9   28.29    1.05
   0  -4   9   30.14    1.11
   0   4  10    0.32    0.17
   0  -4  10    0.28    0.15
   0  -4  10    0.14    0.11
   0   4 -10    0.16    0.14
   0  -4 -10    0.31    0.12
   0   4 -10    0.08    0.15
   0  -4  10    0.07    0.09
   0  -4  10    0.25    0.16
   0  -4 -10    0.32    0.20
   0  -4  11  129.06    2.99
   0  -4 -11  125.95    2.89
   0   4 -11  125.04    3.03
   0  -4  11  122.10    2.93
   0   4  11  128.80    3.13
   0  -4 -11  125.46    3.23
   0  -4  11  122.57    2.94
   0   4 -11  131.51    3.27
   0  -4  11  129.01    2.80
   0   4 -12    1.28    0.31
   0  -4  12    0.86    0.21
   0  -4 -12    0.70    0.25
   0  -4  12    0.73    0.21
   0  -4 -12    0.63    0.20
   0   4  12    1.03    0.27
   0   4 -12    0.99    0.26
   0  -4  12    1.12    0.24
   0  -4  12    0.82    0.19
   0  -4 -13   45.41    1.74
   0  -4 -13   44.97    1.49
   0   4 -13   45.83    1.75
   0   4 -13   43.66    1.57
   0   4  13   45.37    1.66
   0  -4  13   46.85    1.52
   0  -4  13   44.23    1.52
   0   4 -14   15.64    0.90
   0  -4  14   17.31    0.87
   0  -4 -14   16.98    0.88
   0  -4 -14   15.24    0.98
   0   4  14   16.87    0.98
   0  -4  14   15.27    0.85
   0   4 -14   17.83    1.05
   0  -4  15   23.82    1.11
   0   4  15   22.92    1.18
   0  -4 -15   22.75    1.06
   0  -4 -15   22.74    1.23
   0   4 -15   21.14    1.09
   0   4 -15   23.99    1.26
   0  -4 -16   35.68    1.61
   0   4 -16   38.56    1.67
   0  -4  16   36.09    1.45
   0   4 -16   36.46    1.51
   0  -4 -16   36.78    1.43
   0   4  16   37.29    1.57
   0  -4  17    2.17    0.36
   0   4  17    2.15    0.39
   0  -4 -17    1.82    0.35
   0   4 -17    2.27    0.41
   0   4 -17    1.78    0.34
   0  -4 -17    2.01    0.38
   0   4  18    4.27    0.53
   0   4 -18    4.15    0.55
   0  -4  18    4.24    0.48
   0  -4 -18    3.95    0.52
   0   4 -18    4.81    0.57
   0  -4 -18    4.70    0.51
   0  -4  19  156.65    3.87
   0  -4  19  167.19    3.05
   0   4 -19  152.08    3.93
   0   4 -19  161.18    3.08
   0  -4 -19  165.99    4.22
   0  -4  19  159.54    2.96
   0  -4 -19  163.53    3.91
   0   4  19  162.61    3.05
   0   4 -19  162.47    4.21
   0   4  19  162.29    3.00
   0   4  19  160.66    4.05
   0  -4 -19  157.74    3.05
   0  -4 -19  160.47    3.07
   0  -4 -20   20.07    0.65
   0   4  20   20.90    0.61
   0  -4  20   20.94    0.65
   0   4 -20   20.34    0.66
   0  -4  20   20.73    0.60
   0   4  20   19.88    0.63
   0  -4 -20   20.22    0.65
   0  -4  21   26.03    0.70
   0  -4 -21   26.03    0.75
   0   4  21   26.88    0.71
   0  -4 -21   26.11    0.76
   0   4  21   26.74    0.75
   0   4 -21   26.24    0.77
   0  -4  21   27.70    0.75
   0  -4  22    6.02    0.29
   0   4  22    5.74    0.30
   0   4 -22    5.81    0.31
   0  -4 -22    5.89    0.31
   0  -4 -22    5.65    0.30
   0  -4  22    5.68    0.30
   0  -4 -23   45.90    1.09
   0  -4 -23   46.44    1.09
   0   4  23   47.68    1.09
   0  -4  23   48.55    1.07
   0   4  23   48.96    1.08
   0  -4  23   46.64    1.08
   0   4 -23   47.01    1.10
   0  -4  24   10.17    0.37
   0   4  24    9.15    0.36
   0  -4 -24    9.54    0.38
   0  -4 -24    9.26    0.37
   0   4 -24    9.33    0.37
   0  -4 -24    9.59    0.38
   0   4  24    9.64    0.36
   0  -4  24    9.09    0.36
   0  -4 -25   10.16    0.38
   0   4 -25    9.82    0.36
   0  -4  25   10.49    0.37
   0   4  25    9.57    0.35
   0  -4  25    9.89    0.35
   0  -4 -25    9.40    0.36
   0  -4 -25   10.07    0.36
   0   4  25    9.41    0.35
   0  -4  25    9.56    0.35
   0  -4  26   16.22    0.46
   0   4  26   15.92    0.46
   0  -4  26   16.76    0.48
   0  -4 -26   17.50    0.50
   0   4  26   16.88    0.47
   0   4 -26   16.57    0.47
   0  -4 -26   17.07    0.48
   0  -4 -27   -0.03    0.06
   0  -4 -27    0.04    0.06
   0   4  27   -0.01    0.05
   0   4  27   -0.07    0.05
   0   4 -27   -0.01    0.05
   0  -4  27    0.07    0.06
   0   4  28    2.12    0.12
   0  -4 -28    2.29    0.13
   0   4  28    1.83    0.12
   0  -4  28    2.18    0.13
   0   4 -28    1.80    0.11
   0  -4 -28    2.11    0.13
   0   4 -28    2.10    0.11
   0  -4  29    2.97    0.12
   0  -5   0   -0.04    0.12
   0   5   0    0.11    0.13
   0  -5   0    0.24    0.16
   0  -5   1    2.53    0.34
   0   5   1    2.27    0.32
   0  -5  -1    2.53    0.32
   0  -5   1    2.76    0.33
   0  -5  -1    2.84    0.35
   0   5  -1    2.79    0.35
   0  -5  -2    0.15    0.12
   0  -5   2    0.58    0.18
   0   5  -2    0.56    0.20
   0  -5  -2    0.38    0.15
   0  -5   2    0.64    0.20
   0   5   2    0.53    0.18
   0  -5  -3   63.46    1.83
   0   5  -3   64.44    2.07
   0   5   3   68.57    1.96
   0  -5   3   63.77    1.92
   0   5  -3   66.82    1.91
   0  -5   3   63.54    1.81
   0   5   4    3.21    0.39
   0  -5  -4    2.27    0.30
   0  -5   4    2.97    0.34
   0   5  -4    2.82    0.34
   0  -5   4    2.53    0.35
   0   5  -4    2.35    0.38
   0  -5  -4    2.36    0.27
   0   5   5   66.16    1.95
   0   5  -5   61.20    2.02
   0  -5   5   58.93    1.74
   0  -5   5   60.73    1.86
   0  -5  -5   61.11    1.79
   0   5  -5   63.20    1.84
   0  -5  -5   59.88    1.66
   0   5   6    5.63    0.51
   0  -5   6    5.86    0.47
   0  -5  -6    5.65    0.43
   0  -5   6    5.23    0.48
   0  -5  -6    5.92    0.48
   0   5  -6    6.26    0.51
   0   5  -6    5.85    0.57
   0  -5   7    0.76    0.21
   0  -5   7    0.39    0.20
   0   5   7    0.16    0.15
   0   5  -7    0.36    0.18
   0  -5   7    0.07    0.13
   0  -5  -7    0.75    0.20
   0  -5  -7    0.20    0.13
   0  -5   8   18.49    0.87
   0   5   8   21.27    1.06
   0   5  -8   20.44    1.12
   0  -5   8   19.76    0.98
   0  -5   8   19.65    0.96
   0  -5  -8   18.67    0.87
   0  -5   9    6.33    0.50
   0  -5   9    6.52    0.55
   0  -5  -9    6.02    0.49
   0   5  -9    6.72    0.63
   0  -5   9    6.12    0.53
   0   5   9    6.42    0.58
   0  -5 -10    2.64    0.40
   0  -5  10    2.19    0.33
   0  -5  10    2.18    0.33
   0  -5 -10    1.72    0.27
   0   5 -10    2.18    0.39
   0  -5  10    2.25    0.31
   0   5  10    2.25    0.35
   0  -5  11    3.43    0.42
   0  -5  11    3.80    0.43
   0  -5 -11    3.36    0.38
   0   5 -11    4.08    0.52
   0  -5  11    3.67    0.38
   0   5  11    3.25    0.44
   0  -5  11    3.32    0.40
   0  -5 -11    3.19    0.45
   0  -5  12   63.77    1.98
   0   5 -12   65.45    2.25
   0  -5 -12   63.09    2.21
   0   5  12   66.62    2.18
   0  -5  12   62.21    1.97
   0  -5  12   59.51    1.97
   0  -5 -12   61.35    1.92
   0  -5  12   62.68    1.85
   0  -5 -13    7.23    0.69
   0  -5  13    8.16    0.64
   0   5  13    7.52    0.68
   0  -5  13    7.70    0.62
   0   5 -13    7.27    0.65
   0   5 -13    7.18    0.70
   0  -5 -13    7.21    0.59
   0   5  14    0.69    0.27
   0   5 -14    0.34    0.19
   0  -5 -14    0.53    0.20
   0  -5 -14    0.44    0.26
   0  -5  14    0.27    0.17
   0   5 -14    0.57    0.23
   0  -5  14    0.49    0.20
   0   5 -15    1.94    0.41
   0   5 -15    1.22    0.32
   0  -5  15    1.57    0.14
   0  -5 -15    1.90    0.19
   0   5  15    1.24    0.32
   0  -5 -15    1.82    0.32
   0  -5 -15    2.09    0.41
   0  -5  15    1.92    0.34
   0   5  16   28.89    0.80
   0  -5  16   28.16    1.29
   0  -5  16   29.92    0.79
   0  -5 -16   29.02    0.83
   0  -5 -16   29.29    0.81
   0   5 -16   28.56    1.36
   0  -5 -16   28.53    1.29
   0  -5 -16   28.46    0.77
   0  -5  16   28.04    0.72
   0   5 -16   28.12    1.45
   0   5 -16   29.70    0.85
   0   5  16   29.63    1.43
   0  -5 -16   28.44    1.45
   0  -5 -17    9.51    0.41
   0  -5 -17    9.30    0.38
   0  -5  17    9.51    0.39
   0   5  17    9.74    0.40
   0   5 -17    8.93    0.41
   0  -5  17    8.69    0.34
   0  -5 -17    8.96    0.41
   0  -5  18   45.15    1.05
   0  -5 -18   44.37    1.09
   0   5 -18   44.01    1.10
   0  -5  18   42.93    0.99
   0   5  18   44.14    1.06
   0  -5 -18   44.63    1.08
   0   5 -19   82.04    1.75
   0  -5  19   84.08    1.70
   0  -5 -19   83.28    1.74
   0  -5  19   82.90    1.65
   0  -5 -19   82.59    1.73
   0   5  19   82.13    1.70
   0  -5  20   34.67    0.85
   0  -5 -20   34.48    0.88
   0   5  20   35.73    0.85
   0   5  20   33.33    0.85
   0  -5 -20   33.25    0.88
   0   5 -20   34.88    0.89
   0  -5  20   32.82    0.81
   0  -5 -21   34.39    0.87
   0   5  21   33.50    0.83
   0   5 -21   34.02    0.87
   0  -5  21   34.27    0.83
   0  -5  21   34.40    0.84
   0  -5 -21   34.63    0.87
   0  -5  21   34.67    0.82
   0   5  21   35.88    0.84
   0  -5 -22   29.23    0.76
   0  -5  22   29.33    0.73
   0  -5 -22   29.10    0.76
   0   5 -22   29.51    0.76
   0   5  22   28.11    0.72
   0  -5  22   30.24    0.72
   0   5  22   30.00    0.73
   0  -5  22   30.31    0.74
   0  -5 -23   16.19    0.49
   0  -5 -23   15.98    0.49
   0   5  23   15.30    0.45
   0  -5  23   14.75    0.45
   0  -5  23   15.55    0.46
   0  -5  23   16.54    0.46
   0   5 -23   16.82    0.49
   0   5  23   16.44    0.47
   0   5  24    0.90    0.10
   0  -5  24    0.60    0.09
   0   5 -24    0.82    0.10
   0  -5  24    0.77    0.10
   0   5  24    0.91    0.11
   0  -5  24    0.83    0.10
   0  -5 -24    0.91    0.11
   0  -5 -24    1.06    0.12
   0  -5  25    0.08    0.05
   0   5  25    0.07    0.05
   0   5 -25    0.00    0.05
   0  -5 -25    0.09    0.06
   0  -5  25    0.09    0.05
   0  -5 -25    0.11    0.06
   0   5  26    6.04    0.21
   0  -5 -26    5.68    0.21
   0   5 -26    5.96    0.20
   0  -5 -26    5.81    0.21
   0  -5 -27    6.02    0.19
   0   5  27    6.03    0.19
   0  -6   0  114.98    3.02
   0   6   0  123.48    3.10
   0  -6   0  117.47    3.01
   0  -6  -1   10.17    0.71
   0   6  -1   10.39    0.82
   0  -6  -1    9.84    0.70
   0  -6   1   11.14    0.75
   0   6   1   10.90    0.76
   0  -6   1   10.71    0.71
   0  -6   1   10.02    0.75
   0   6  -1   10.67    0.73
   0  -6  -2    0.76    0.21
   0   6   2    0.80    0.22
   0   6  -2    0.38    0.18
   0  -6  -2    1.00    0.23
   0  -6   2    1.52    0.30
   0  -6   2    1.29    0.29
   0  -6   2    0.79    0.22
   0   6  -2    0.83    0.27
   0  -6   3    2.46    0.37
   0   6  -3    2.66    0.43
   0  -6   3    3.17    0.39
   0   6   3    2.41    0.37
   0  -6  -3    2.18    0.32
   0   6  -3    2.84    0.38
   0  -6  -3    1.62    0.31
   0  -6   3    2.92    0.41
   0   6  -4    4.76    0.56
   0  -6  -4    5.41    0.52
   0  -6   4    4.88    0.51
   0  -6  -4    5.14    0.49
   0  -6   4    5.93    0.54
   0   6   4    4.80    0.52
   0  -6   4    4.57    0.51
   0  -6   5    6.48    0.59
   0  -6   5    6.24    0.55
   0   6  -5    6.90    0.67
   0  -6  -5    6.66    0.58
   0  -6   5    6.27    0.59
   0   6   5    6.55    0.61
   0  -6   6   40.47    1.50
   0  -6   6   41.06    1.60
   0  -6   6   39.70    1.56
   0   6  -6   39.99    1.73
   0  -6  -6   40.86    1.54
   0   6   6   42.32    1.65
   0   6  -7    5.77    0.62
   0   6   7    5.94    0.59
   0  -6   7    6.01    0.55
   0  -6   7    5.33    0.55
   0  -6   7    6.38    0.59
   0   6   8   16.58    1.01
   0   6  -8   16.14    1.06
   0  -6   8   15.26    0.94
   0  -6  -8   14.66    0.85
   0  -6   8   15.84    0.93
   0  -6   8   16.29    0.90
   0  -6   9    6.22    0.59
   0   6   9    6.14    0.64
   0  -6   9    5.80    0.54
   0  -6   9    5.50    0.56
   0   6  -9    4.82    0.58
   0  -6  -9    5.41    0.52
   0  -6  10    4.11    0.26
   0   6 -10    4.10    0.28
   0  -6  10    3.57    0.47
   0  -6  10    4.36    0.46
   0   6  10    4.60    0.26
   0  -6  10    3.69    0.45
   0   6  10    4.05    0.27
   0  -6 -10    3.42    0.42
   0   6 -10    3.81    0.53
   0  -6  10    3.83    0.26
   0   6  10    3.99    0.51
   0  -6 -10    3.92    0.27
   0  -6 -10    3.80    0.25
   0  -6  11    5.18    0.50
   0  -6  11    5.18    0.29
   0  -6  11    5.44    0.28
   0   6 -11    4.92    0.59
   0   6  11    5.16    0.30
   0  -6 -11    5.31    0.53
   0  -6  11    4.95    0.54
   0   6 -11    5.46    0.32
   0  -6 -11    5.22    0.30
   0  -6  11    5.57    0.31
   0   6  11    5.03    0.57
   0  -6  11    5.10    0.53
   0  -6 -11    5.53    0.30
   0  -6 -12   19.70    0.65
   0  -6  12   19.49    0.62
   0  -6 -12   19.65    0.62
   0   6 -12   20.85    0.67
   0   6  12   19.55    0.63
   0  -6  12   20.47    0.60
   0  -6 -13    7.09    0.36
   0  -6 -13    6.82    0.33
   0  -6  13    7.29    0.33
   0  -6  13    7.00    0.34
   0   6  13    7.15    0.35
   0   6 -13    6.93    0.36
   0  -6  14    5.14    0.27
   0   6  14    5.00    0.29
   0  -6 -14    4.81    0.27
   0  -6  14    4.49    0.27
   0  -6 -14    5.25    0.30
   0   6 -14    4.67    0.29
   0  -6 -15    0.14    0.08
   0  -6  15    0.00    0.08
   0  -6 -15    0.09    0.08
   0   6 -15    0.01    0.09
   0   6  15    0.07    0.09
   0  -6 -16    0.49    0.10
   0  -6 -16    0.45    0.11
   0  -6  16    0.33    0.09
   0   6  16    0.49    0.11
   0   6 -16    0.39    0.10
   0  -6 -16    0.29    0.10
   0  -6  17    0.47    0.08
   0  -6 -17    0.60    0.12
   0  -6  17    0.48    0.10
   0  -6 -17    0.41    0.09
   0   6 -17    0.44    0.12
   0  -6 -17    0.56    0.11
   0   6  17    0.59    0.11
   0  -6  18   61.53    1.30
   0  -6 -18   61.79    1.32
   0  -6 -18   63.07    1.36
   0   6  18   64.27    1.28
   0   6  18   61.71    1.33
   0  -6  18   64.26    1.27
   0  -6 -18   62.98    1.29
   0   6 -18   62.63    1.36
   0  -6 -19   21.22    0.59
   0   6  19   21.54    0.61
   0   6 -19   23.02    0.63
   0  -6 -19   23.01    0.63
   0   6  19   22.13    0.57
   0  -6  19   21.26    0.58
   0  -6  19   21.94    0.55
   0  -6  20   51.67    1.07
   0  -6  20   51.76    1.05
   0   6  20   50.21    1.10
   0  -6 -20   52.81    1.12
   0  -6 -20   50.97    1.09
   0   6  20   51.65    1.06
   0   6 -20   52.64    1.12
   0   6 -21    3.57    0.20
   0  -6 -21    3.53    0.20
   0  -6 -21    3.25    0.18
   0  -6  21    3.51    0.18
   0   6  21    3.72    0.18
   0  -6  21    3.70    0.17
   0   6  21    3.49    0.19
   0   6 -22    0.33    0.07
   0  -6  22    0.21    0.05
   0  -6 -22    0.26    0.06
   0  -6 -22    0.24    0.07
   0   6  22    0.30    0.07
   0  -6  22    0.22    0.06
   0   6  22    0.28    0.06
   0   6  23    1.51    0.10
   0  -6  23    1.42    0.10
   0  -6 -23    1.39    0.10
   0  -6  23    1.46    0.09
   0   6  23    1.48    0.10
   0  -6 -23    1.61    0.12
   0   6 -23    1.53    0.11
   0  -6 -24    5.18    0.18
   0   7   0   -0.06    0.10
   0  -7   0    0.00    0.09
   0  -7   0    0.05    0.09
   0  -7   0   -0.03    0.09
   0  -7  -1    0.26    0.09
   0  -7   1    0.33    0.11
   0   7  -1    0.20    0.10
   0   7   1    0.15    0.09
   0  -7  -1    0.29    0.10
   0  -7  -1    0.16    0.09
   0   7  -1    0.28    0.10
   0  -7   1    0.06    0.09
   0  -7  -2    0.84    0.14
   0   7  -2    0.87    0.14
   0  -7  -2    1.19    0.15
   0  -7   2    0.73    0.13
   0  -7   2    1.24    0.16
   0   7  -2    0.92    0.14
   0  -7  -2    0.70    0.13
   0   7   2    0.73    0.13
   0  -7  -3    1.66    0.17
   0   7  -3    1.83    0.19
   0  -7   3    1.77    0.18
   0   7  -3    1.67    0.18
   0  -7  -3    1.95    0.19
   0   7   3    1.74    0.18
   0  -7   3    1.84    0.18
   0  -7  -3    1.80    0.18
   0   7   4   14.09    0.51
   0  -7  -4   14.68    0.53
   0  -7  -4   14.83    0.51
   0  -7   4   14.61    0.53
   0   7  -4   14.08    0.52
   0  -7   4   14.48    0.52
   0   7  -4   14.63    0.54
   0  -7  -4   15.16    0.53
   0   7   5   33.94    0.91
   0   7  -5   34.52    0.93
   0  -7   5   35.09    0.93
   0   7   5   36.49    0.93
   0  -7   5   39.43    0.97
   0   7  -5   36.63    0.96
   0  -7  -5   37.73    0.92
   0  -7  -5   35.73    0.93
   0  -7  -5   37.45    0.95
   0  -7   6    6.38    0.33
   0  -7   6    6.68    0.34
   0   7   6    6.58    0.33
   0   7   6    7.14    0.34
   0  -7  -6    6.94    0.34
   0  -7  -6    6.93    0.34
   0   7  -6    7.08    0.34
   0   7  -6    7.02    0.36
   0  -7  -6    6.55    0.32
   0  -7   7   10.05    0.42
   0  -7   7   11.08    0.44
   0   7  -7    9.99    0.41
   0  -7  -7    9.50    0.41
   0  -7  -7   10.22    0.42
   0   7   7   10.29    0.41
   0   7  -7   10.79    0.44
   0   7   7    9.87    0.41
   0  -7  -8    4.46    0.27
   0   7   8    4.42    0.26
   0   7   8    4.55    0.27
   0   7  -8    4.10    0.27
   0  -7  -8    4.46    0.27
   0  -7   8    4.15    0.27
   0   7  -8    4.48    0.26
   0  -7   8    4.24    0.26
   0   7   9   14.15    0.49
   0  -7  -9   14.25    0.50
   0  -7   9   13.92    0.49
   0  -7  -9   14.44    0.51
   0   7  -9   14.28    0.52
   0  -7   9   15.26    0.51
   0   7   9   13.97    0.50
   0   7  10   -0.04    0.09
   0   7 -10   -0.04    0.09
   0  -7 -10   -0.01    0.07
   0   7  10   -0.01    0.07
   0  -7  10    0.15    0.10
   0  -7  10    0.13    0.09
   0  -7 -10    0.10    0.08
   0  -7  11    0.11    0.08
   0  -7 -11    0.25    0.09
   0  -7 -11    0.04    0.07
   0   7  11    0.11    0.10
   0   7  11    0.18    0.08
   0   7 -11    0.24    0.10
   0  -7  11    0.22    0.09
   0   7 -12    8.22    0.37
   0   7  12    8.44    0.33
   0  -7  12    8.04    0.34
   0  -7 -12    8.11    0.34
   0  -7 -12    8.17    0.35
   0   7  12    7.82    0.35
   0  -7  12    7.64    0.33
   0  -7 -13    2.49    0.18
   0  -7 -13    2.53    0.19
   0   7  13    2.45    0.19
   0   7 -13    2.59    0.21
   0  -7 -14    6.26    0.28
   0  -7 -14    6.88    0.31
   0   7  14    6.49    0.30
   0   7 -14    7.02    0.32
   0   7 -15    2.20    0.18
   0  -7 -15    2.26    0.16
   0  -7 -15    2.16    0.17
   0   7  15    2.37    0.18
   0  -7  16    0.10    0.06
   0   7  16    0.12    0.08
   0  -7 -16    0.11    0.07
   0   7 -16    0.03    0.07
   0  -7 -16   -0.02    0.05
   0   7 -17   16.99    0.48
   0  -7  17   16.57    0.43
   0  -7 -17   16.92    0.48
   0   7  17   17.32    0.49
   0  -7 -17   16.31    0.43
   0  -7 -18    3.34    0.18
   0   7 -18    3.35    0.18
   0   7  18    3.28    0.18
   0  -7  18    3.27    0.15
   0   7 -19   49.20    0.96
   0  -7 -19   49.77    0.97
   0   7  19   49.86    0.97
   0   7  20   19.62    0.46
   0  -7 -20   19.68    0.46
   0   7 -20   20.35    0.46
   0   8   0   70.82    1.49
   0   8   0   72.92    1.51
   0  -8   0   71.39    1.49
   0  -8   0   72.90    1.50
   0  -8  -1   10.48    0.39
   0   8   1   10.54    0.40
   0  -8   1   10.07    0.39
   0   8  -1   10.28    0.40
   0  -8  -1    9.18    0.37
   0   8  -1    9.89    0.39
   0  -8   1    8.84    0.37
   0   8   1   10.06    0.39
   0  -8   2    6.73    0.31
   0  -8  -2    6.84    0.29
   0  -8  -2    6.44    0.30
   0  -8  -2    6.45    0.30
   0  -8   2    6.55    0.30
   0   8  -2    6.78    0.31
   0   8   2    6.51    0.31
   0   8   2    6.64    0.31
   0   8  -2    6.52    0.31
   0  -8   3    6.84    0.31
   0  -8  -3    6.17    0.29
   0   8   3    6.84    0.31
   0   8  -3    6.63    0.31
   0  -8  -3    7.40    0.30
   0  -8   3    6.32    0.30
   0   8  -3    7.18    0.32
   0   8   3    7.33    0.32
   0  -8  -3    7.02    0.31
   0   8  -4    2.09    0.18
   0  -8  -4    2.00    0.15
   0   8   4    2.29    0.18
   0  -8   4    2.32    0.18
   0   8  -4    2.27    0.18
   0  -8   4    2.46    0.19
   0  -8  -4    2.11    0.17
   0   8   4    2.14    0.18
   0  -8  -4    2.50    0.18
   0  -8  -5    0.67    0.10
   0  -8   5    0.70    0.12
   0   8   5    0.61    0.11
   0   8  -5    0.63    0.11
   0   8  -5    0.73    0.11
   0  -8   5    0.89    0.13
   0  -8  -5    0.55    0.11
   0   8   5    0.74    0.13
   0  -8  -5    0.80    0.11
   0   8  -6   20.31    0.58
   0  -8   6   21.21    0.58
   0  -8  -6   21.09    0.56
   0   8  -6   21.67    0.61
   0  -8  -6   21.07    0.57
   0   8   6   21.42    0.59
   0  -8  -6   20.12    0.58
   0  -8   6   21.41    0.59
   0   8  -7    3.18    0.21
   0   8   7    2.95    0.19
   0  -8  -7    2.94    0.19
   0   8  -7    2.73    0.18
   0   8   7    2.95    0.19
   0  -8   7    3.00    0.19
   0  -8   7    2.64    0.19
   0  -8  -7    3.24    0.19
   0  -8   8   25.84    0.65
   0  -8  -8   27.19    0.67
   0   8  -8   28.08    0.69
   0   8   8   26.39    0.66
   0   8  -8   25.91    0.65
   0  -8   8   26.28    0.67
   0   8   8   25.84    0.65
   0  -8  -8   26.30    0.65
   0  -8  -9    0.23    0.08
   0   8   9    0.27    0.08
   0   8  -9    0.24    0.09
   0  -8   9    0.23    0.08
   0   8   9    0.26    0.08
   0  -8  -9    0.17    0.07
   0  -8   9    0.12    0.06
   0   8  10    2.67    0.17
   0   8  10    2.48    0.16
   0  -8  10    2.14    0.15
   0   8 -10    2.73    0.17
   0  -8 -10    2.62    0.16
   0  -8  10    2.48    0.16
   0  -8 -10    2.57    0.16
   0   8  11    5.84    0.23
   0   8 -11    6.39    0.26
   0   8  11    5.87    0.25
   0  -8 -11    5.98    0.24
   0  -8 -11    6.06    0.24
   0  -8  11    5.67    0.23
   0  -8  12    3.13    0.15
   0   8 -12    3.30    0.18
   0   8  12    3.38    0.18
   0  -8 -12    3.08    0.16
   0  -8 -12    3.39    0.17
   0   8 -13    1.50    0.12
   0   8  13    1.46    0.11
   0  -8 -13    1.41    0.11
   0  -8 -13    1.39    0.10
   0   8 -14    0.04    0.05
   0  -8 -14   -0.03    0.04
   0   8  14   -0.01    0.05
   0  -8 -14    0.09    0.05
   0   8  15    1.78    0.11
   0   8 -15    1.83    0.11
   0  -8 -15    1.49    0.09
   0   8 -16    0.82    0.07
   0   9   0    0.04    0.05
   0  -9   0    0.08    0.05
   0  -9   0    0.07    0.05
   0   9   0    0.05    0.05
   0   9   1    4.87    0.20
   0  -9   1    3.95    0.17
   0  -9  -1    4.65    0.18
   0  -9   1    4.90    0.19
   0  -9  -1    3.96    0.17
   0   9   1    4.95    0.19
   0   9  -1    4.90    0.19
   0   9  -1    4.57    0.19
   0  -9  -2   22.79    0.51
   0   9   2   22.84    0.52
   0  -9  -2   21.53    0.49
   0   9   2   22.23    0.52
   0   9  -2   22.46    0.52
   0   9  -2   22.30    0.51
   0  -9   2   22.05    0.51
   0  -9   2   23.05    0.52
   0  -9   3    0.10    0.05
   0   9  -3    0.11    0.05
   0   9   3    0.14    0.05
   0   9   3    0.18    0.06
   0  -9   3    0.09    0.05
   0   9  -3    0.20    0.06
   0  -9  -3    0.07    0.04
   0  -9  -3    0.10    0.05
   0   9   4    2.94    0.14
   0   9  -4    3.06    0.14
   0  -9   4    2.69    0.14
   0  -9   4    2.80    0.13
   0   9   4    3.07    0.15
   0   9  -4    2.92    0.13
   0  -9  -4    2.91    0.14
   0  -9   5    6.35    0.21
   0  -9   5    5.86    0.19
   0  -9  -5    6.01    0.20
   0   9   5    5.95    0.21
   0   9  -5    6.34    0.21
   0   9   5    5.97    0.20
   0   9  -6    8.51    0.25
   0  -9  -6    8.22    0.24
   0   9   6    8.28    0.24
   0   9   6    8.06    0.24
   0  -9   6    8.02    0.24
   0   9  -7    3.19    0.13
   1   0   0    0.04    0.03
  -1   0   0    0.01    0.06
   1   0   0    0.04    0.07
  -1   0   0   -0.01    0.07
   1   0   0    0.06    0.07
   1   0   0    0.05    0.12
  -1   0   0    0.11    0.07
  -1   0   0    0.02    0.03
   1   0   1   81.08    1.68
  -1   0  -1   81.39    1.71
   1   0  -1   84.40    1.63
   1   0  -1   84.89    1.71
   1   0   1   78.42    1.45
   1   0   1   80.58    1.70
  -1   0  -1   86.79    1.75
  -1   0   1   80.97    1.54
   1   0  -1   80.01    1.71
   1   0  -1   81.98    1.55
  -1   0   1   77.53    1.62
  -1   0   1   92.67    1.75
   1   0   2  223.76    3.83
   1   0   2  221.48    4.07
  -1   0   2  219.01    3.96
  -1   0  -2  221.91    4.11
   1   0  -2  224.45    3.97
  -1   0   2  214.74    3.98
   1   0  -2  222.05    3.95
  -1   0  -3    0.52    0.09
   1   0  -3    0.59    0.12
  -1   0   3    0.53    0.10
   1   0  -3    0.50    0.09
  -1   0   3    0.47    0.11
  -1   0  -3    0.74    0.15
   1   0   3    0.49    0.08
   1   0  -4   62.01    1.37
   1   0   4   62.06    1.36
  -1   0  -4   61.13    1.38
  -1   0   4   61.26    1.47
   1   0  -4   64.49    1.49
  -1   0   4   60.94    1.39
  -1   0   5  446.03    7.88
   1   0  -5  443.29    7.88
  -1   0   5  431.72    7.72
  -1   0  -5  432.58    7.73
   1   0   5  467.17    7.95
   1   0  -5  442.62    7.69
   1   0   5  438.39    7.71
   1   0   6    2.79    0.29
   1   0  -6    2.66    0.24
  -1   0   6    2.37    0.23
  -1   0  -6    2.57    0.25
   1   0   6    2.81    0.25
  -1   0   6    2.32    0.27
   1   0  -6    2.64    0.28
  -1   0   7   51.78    1.52
   1   0   7   50.22    1.40
   1   0  -7   52.06    1.38
  -1   0  -7   51.70    1.44
   1   0  -7   51.98    1.54
   1   0   7   53.54    1.51
  -1   0   7   49.50    1.37
   1   0  -8  132.78    2.88
   1   0   8  131.96    2.67
   1   0   8  134.94    3.01
  -1   0  -8  131.82    2.62
  -1   0  -8  130.95    2.96
  -1   0   8  129.28    2.86
  -1   0   8  134.72    3.08
   1   0  -8  127.04    2.48
  -1   0   8  131.56    2.57
   1   0  -8  135.17    2.63
  -1   0   8  132.62    2.64
   1   0  -8  130.67    3.08
   1   0   8  133.02    2.92
   1   0   9   10.32    0.50
   1   0  -9   11.01    0.63
  -1   0  -9    9.87    0.63
   1   0  -9    9.96    0.40
  -1   0   9   10.41    0.49
   1   0  -9   10.21    0.48
  -1   0  -9    9.68    0.42
  -1   0   9   10.87    0.46
  -1   0  -9   10.87    0.50
  -1   0  -9   10.03    0.43
   1   0   9   10.28    0.62
  -1   0   9   10.61    0.41
  -1   0   9   11.15    0.62
  -1   0 -10  240.50    4.35
  -1   0  10  235.98    4.51
   1   0 -10  234.58    4.31
  -1   0 -10  236.67    4.35
  -1   0 -10  234.08    4.51
   1   0  10  239.90    4.96
   1   0 -10  242.18    4.52
  -1   0  10  243.71    4.31
  -1   0 -10  233.13    5.00
  -1   0  10  236.62    4.43
   1   0  10  236.61    4.53
  -1   0 -11  501.86    8.90
  -1   0  11  494.52    8.64
   1   0 -11  516.54    8.91
  -1   0  11  502.19    8.89
  -1   0  11  511.92    8.81
   1   0  11  501.14    8.89
  -1   0 -11  477.18    8.68
  -1   0 -11  499.74    8.70
   1   0 -11  505.59    8.64
  -1   0 -12   73.66    1.88
  -1   0 -12   72.80    1.70
   1   0 -12   74.15    1.66
  -1   0 -12   73.74    1.71
   1   0 -12   73.33    1.88
  -1   0  12   73.83    1.80
  -1   0  12   72.84    1.85
  -1   0  12   76.37    1.68
   1   0  12   75.92    1.73
   1   0  12   72.20    1.85
   1   0 -13   10.68    0.48
  -1   0  13   10.21    0.48
  -1   0  13   10.34    0.58
   1   0  13   10.61    0.59
  -1   0 -13   10.38    0.60
   1   0 -13   10.91    0.62
  -1   0 -13   10.08    0.51
   1   0  13   10.50    0.52
  -1   0  13   10.35    0.55
   1   0 -14   52.31    1.35
  -1   0 -14   51.48    1.41
   1   0  14   51.76    1.42
   1   0 -14   51.15    1.58
   1   0  14   51.27    1.52
  -1   0  14   51.43    1.55
  -1   0 -14   52.00    1.59
  -1   0  14   53.80    1.38
  -1   0  14   53.63    1.51
   1   0 -15    2.14    0.24
  -1   0 -15    2.27    0.25
  -1   0  15    2.21    0.29
  -1   0 -15    2.15    0.30
   1   0 -15    1.84    0.28
  -1   0  15    2.14    0.30
   1   0  15    1.86    0.24
   1   0  15    1.96    0.28
  -1   0  15    1.97    0.23
   1   0 -16   22.95    0.86
  -1   0  16   24.12    1.01
   1   0  16   24.50    1.01
   1   0  16   23.66    0.88
  -1   0 -16   23.56    0.92
  -1   0  16   24.43    0.90
  -1   0  16   23.64    1.03
   1   0  16   24.03    0.95
   1   0 -16   24.73    1.09
  -1   0 -16   22.79    1.06
   1   0 -17    8.20    0.64
  -1   0  17    7.03    0.55
   1   0  17    7.14    0.54
  -1   0 -17    8.15    0.64
   1   0  17    7.32    0.52
  -1   0  17    8.79    0.52
  -1   0 -17    8.01    0.54
  -1   0  17    7.71    0.59
   1   0 -17    7.33    0.48
   1   0 -18   13.31    0.68
   1   0 -18   13.35    0.85
   1   0  18   12.52    0.66
  -1   0 -18   13.05    0.84
  -1   0  18   13.58    0.80
   1   0  18   12.87    0.73
  -1   0  18   12.64    0.79
  -1   0  19   86.40    2.48
   1   0 -19   90.80    2.26
   1   0 -19   89.73    2.63
   1   0  19   87.34    2.23
  -1   0  19   88.84    2.48
  -1   0 -19   87.49    2.60
   1   0  19   85.64    2.35
   1   0  20  109.58    2.82
   1   0  20  112.13    2.68
   1   0 -20  111.65    2.70
   1   0 -20  111.83    3.11
  -1   0  20  111.58    2.96
  -1   0  20  106.96    2.93
  -1   0 -20  108.29    3.09
   1   0 -21    0.59    0.18
   1   0 -21    0.13    0.14
  -1   0  21    0.55    0.22
  -1   0 -21    0.25    0.17
   1   0  21    0.17    0.11
  -1   0  21    0.42    0.19
   1   0  21    0.44    0.20
   1   0  22   10.25    0.73
  -1   0 -22   11.11    0.87
  -1   0  22   11.45    0.81
   1   0  22   11.06    0.68
  -1   0  22   11.66    0.83
   1   0 -22   12.04    0.90
   1   0 -22   11.23    0.71
  -1   0  23  181.44    4.39
  -1   0  23  183.09    3.40
   1   0 -23  179.32    4.09
   1   0  23  188.69    3.38
   1   0 -23  183.30    4.58
  -1   0  23  180.30    3.40
   1   0  23  190.51    3.35
  -1   0 -23  179.86    3.43
   1   0  23  183.97    4.04
   1   0  23  175.21    4.22
  -1   0 -23  181.33    4.56
   1   0 -24   45.54    1.09
  -1   0  24   45.67    1.09
  -1   0  24   45.19    1.09
  -1   0 -24   44.06    1.10
   1   0  24   45.65    1.07
   1   0  24   46.03    1.04
   1   0  25   13.32    0.47
  -1   0  25   12.83    0.47
  -1   0  25   12.83    0.47
  -1   0 -25   12.92    0.49
   1   0  25   13.01    0.44
   1   0 -25   12.70    0.47
  -1   0  26    0.75    0.12
  -1   0 -26    0.76    0.13
   1   0  26    0.76    0.12
   1   0 -26    0.84    0.14
  -1   0  26    0.65    0.13
   1   0  26    0.63    0.10
   1   0 -27    6.78    0.30
   1   0  27    6.59    0.29
  -1   0  27    6.45    0.30
  -1   0 -27    6.55    0.31
   1   0  27    6.32    0.29
  -1   0  27    6.22    0.30
   1   0  28    1.47    0.14
  -1   0  28    1.43    0.14
   1   0 -28    1.58    0.14
  -1   0  28    1.42    0.14
   1   0  28    1.42    0.13
  -1   0 -28    1.62    0.15
  -1   0 -29    3.19    0.19
  -1   0  29    2.80    0.17
  -1   0  29    3.07    0.19
   1   0  29    3.05    0.18
   1   0  29    2.88    0.17
   1   0 -29    2.99    0.18
  -1   0 -30    0.45    0.08
   1   0  30    0.45    0.08
   1   0 -30    0.42    0.07
  -1   0 -30    0.34    0.07
  -1   0  30    0.48    0.07
  -1   0  30    0.38    0.08
   1   0  30    0.58    0.09
   1   0  31    9.22    0.27
  -1   0  31    9.37    0.28
   1   0  31    9.51    0.28
  -1   0 -31   10.04    0.28
   1   0 -31    9.72    0.27
  -1   1  31   12.64    0.33
   1  -1  31   12.29    0.32
   1  -1  31   11.58    0.30
   1   1 -31   12.99    0.31
  -1   1  31   12.24    0.33
  -1   1  30   13.22    0.38
  -1  -1 -30   14.50    0.40
   1  -1  30   13.66    0.38
   1  -1  30   13.15    0.36
  -1   1  30   13.46    0.39
   1   1 -30   14.78    0.38
   1  -1  29    8.36    0.29
  -1   1  29    7.98    0.31
  -1   1  29    8.21    0.31
   1   1 -29    8.90    0.30
   1  -1  29    7.94    0.28
   1  -1  29    8.14    0.29
  -1  -1 -29    8.74    0.32
   1  -1  28    1.67    0.14
   1  -1  28    1.84    0.14
  -1   1  28    1.80    0.15
  -1  -1 -28    1.82    0.15
   1   1 -28    2.06    0.16
  -1   1  28    1.82    0.16
  -1   1  27    1.57    0.16
   1  -1  27    1.55    0.14
   1  -1  27    1.56    0.14
   1   1 -27    1.67    0.15
  -1   1  27    1.65    0.16
  -1  -1 -27    1.57    0.15
  -1   1  26    5.43    0.30
   1   1 -26    5.94    0.29
   1  -1  26    5.23    0.26
  -1   1  26    5.41    0.29
  -1  -1 -26    5.53    0.30
   1  -1  26    5.37    0.26
   1  -1  25   13.71    0.46
  -1  -1 -25   14.02    0.51
  -1   1  25   14.00    0.50
   1  -1  25   14.11    0.46
  -1   1  25   14.26    0.49
  -1   1  24   12.58    0.45
   1  -1  24   13.09    0.45
  -1   1  24   13.27    0.50
  -1  -1 -24   12.40    0.49
   1  -1  24   13.25    0.45
  -1   1  24   12.61    0.47
   1   1 -23    1.94    0.37
   1  -1  23    2.14    0.18
  -1   1  23    1.86    0.19
   1  -1  23    1.96    0.20
  -1   1  23    2.05    0.19
   1  -1  23    2.24    0.37
   1  -1  23    2.46    0.35
   1   1 -23    1.82    0.32
   1  -1  23    2.22    0.19
   1  -1  23    2.15    0.18
  -1   1  23    1.98    0.18
  -1  -1 -23    1.55    0.33
  -1   1  23    2.05    0.37
  -1  -1 -23    1.91    0.19
  -1   1  23    2.11    0.37
   1  -1  22   21.12    1.01
  -1   1  22   19.02    1.08
   1   1 -22   20.39    1.03
   1   1 -22   20.21    1.19
   1  -1  22   20.67    1.06
  -1   1  22   20.99    1.12
  -1  -1 -22   20.64    1.20
   1  -1  21   33.69    1.27
   1   1 -21   32.72    1.51
   1   1 -21   29.33    1.24
  -1   1  21   31.52    1.37
  -1   1  21   29.64    1.37
  -1  -1 -21   30.51    1.47
   1  -1  21   29.17    1.27
   1   1 -20   48.24    1.61
   1  -1  20   48.85    1.67
   1   1 -20   50.28    1.89
  -1  -1 -20   48.75    1.88
  -1   1  20   47.19    1.70
  -1   1  20   47.95    1.77
   1  -1  20   48.36    1.57
   1   1 -19   62.71    1.82
   1  -1  19   62.52    1.79
  -1   1  19   58.90    1.98
  -1  -1 -19   58.66    2.06
  -1   1  19   61.80    1.95
   1   1 -19   60.85    2.08
   1  -1  19   59.03    1.85
  -1   1  18   13.94    0.80
   1  -1  18   13.27    0.75
   1   1 -18   14.84    0.75
  -1  -1 -18   14.51    0.90
   1   1 -18   15.34    0.92
  -1   1  18   13.76    0.85
   1  -1  18   14.79    0.74
   1  -1  17   42.40    1.40
  -1   1  17   39.08    1.46
   1  -1  17   38.03    1.32
   1  -1  17   41.36    1.30
   1   1 -17   39.97    1.53
   1   1 -17   39.33    1.28
  -1   1  17   39.70    1.40
  -1  -1 -17   39.34    1.52
  -1   1  16   34.24    1.24
   1  -1  16   35.46    1.25
   1   1 -16   35.70    1.37
   1  -1  16   34.98    1.15
   1   1 -16   37.22    1.18
  -1  -1 -16   36.12    1.22
  -1  -1 -16   35.03    1.38
  -1   1  16   33.49    1.30
   1  -1  16   34.77    1.19
  -1  -1 -15   66.65    1.78
   1  -1  15   68.99    1.74
   1  -1  15   67.20    1.84
   1   1 -15   68.74    1.73
  -1  -1 -15   65.88    1.97
  -1   1  15   67.85    1.94
   1   1 -15   68.92    1.99
   1  -1  15   67.56    1.77
  -1   1  15   66.86    1.83
   1   1 -14   36.94    1.10
  -1   1  14   35.50    1.17
  -1  -1 -14   37.37    1.17
   1  -1  14   36.84    1.11
  -1   1  14   36.51    1.27
   1  -1  14   36.33    1.13
  -1  -1 -14   35.63    1.29
   1  -1  14   35.36    1.19
   1   1 -14   36.83    1.30
  -1  -1 -13  107.61    2.58
   1  -1  13  107.02    2.36
  -1   1  13  104.68    2.41
   1  -1  13  110.39    2.34
  -1  -1 -13  107.06    2.40
   1   1 -13  108.07    2.58
   1   1 -13  114.19    2.34
   1  -1  13  104.30    2.46
  -1   1  13  104.19    2.54
   1   1 -12  168.15    3.48
  -1   1  12  159.44    3.29
  -1  -1 -12  164.56    3.48
   1  -1  12  164.42    3.24
  -1  -1 -12  164.86    3.30
   1  -1  12  158.09    3.36
  -1   1  12  163.45    3.44
   1   1 -12  167.26    3.22
  -1   1  11  149.39    3.16
  -1  -1 -11  150.88    3.02
  -1   1  11  149.20    3.01
   1  -1  11  144.97    3.10
  -1  -1 -11  150.24    3.19
   1   1 -11  155.03    3.19
   1  -1  11  150.87    2.96
   1   1 -11  154.34    2.96
   1  -1  10    3.82    0.31
   1  -1  10    3.65    0.25
  -1   1  10    4.13    0.33
  -1  -1 -10    3.77    0.33
   1  -1  10    3.84    0.41
   1   1 -10    4.02    0.33
  -1  -1 -10    4.17    0.29
  -1   1  10    3.81    0.27
   1   1 -10    3.75    0.26
  -1   1   9  126.42    2.49
  -1  -1  -9  124.52    2.51
   1  -1   9  124.50    2.93
   1   1  -9  127.56    2.44
   1   1  -9  126.57    2.62
   1  -1   9  124.27    2.43
   1  -1   9  122.17    2.59
  -1  -1  -9  124.49    2.63
  -1   1   9  123.31    2.61
  -1  -1  -8   72.31    1.66
   1  -1   8   69.63    1.63
  -1  -1  -8   76.08    2.04
  -1   1   8   71.42    2.03
   1   1  -8   72.20    2.08
   1   1  -8   73.66    1.65
  -1   1   8   71.29    1.96
  -1   1   8   68.76    1.63
   1  -1   8   67.65    1.85
   1  -1   8   72.79    2.05
  -1  -1  -8   71.18    1.57
  -1  -1  -8   67.60    2.01
  -1   1   8   69.98    1.52
   1   1  -8   71.61    1.50
   1   1  -7   66.36    1.51
   1   1  -7   66.30    1.38
  -1   1   7   67.34    1.86
   1  -1   7   65.00    1.69
  -1   1   7   64.35    1.51
  -1  -1  -7   63.84    1.84
   1  -1   7   66.79    1.52
  -1   1   7   65.51    1.80
  -1  -1  -7   68.66    1.85
  -1  -1  -7   66.97    1.52
  -1  -1  -7   63.56    1.44
   1   1  -7   67.86    1.91
  -1   1   6  129.17    2.94
  -1   1   6  140.56    3.01
   1  -1   6  134.60    2.81
  -1  -1  -6  130.57    3.00
   1   1  -6  138.17    3.08
  -1  -1  -6  145.59    3.05
   1   1  -5   27.13    0.99
  -1  -1  -5   27.62    0.97
   1  -1   5   26.54    0.82
  -1   1   5   26.87    0.94
  -1   1   5   25.15    0.92
  -1   1   4   31.07    0.96
   1  -1   4   30.21    1.05
   1   1  -4   29.53    1.07
   1  -1   4   30.21    0.84
   1   1  -4   31.16    1.02
  -1  -1  -4   30.71    1.00
   1  -1   3  193.17    3.49
   1   1  -3  198.65    3.79
  -1  -1  -3  196.46    3.79
   1  -1   3  188.76    3.83
   1   1  -3  188.67    3.88
  -1   1   3  186.94    3.64
   1  -1   2   44.20    1.26
   1   1  -2   49.65    1.29
   1   1  -2   45.61    1.33
  -1  -1  -2   47.45    1.26
   1   1  -2   49.42    1.27
  -1   1   2   46.74    1.14
   1  -1   1  857.42   15.49
   1   1  -1  877.15   15.42
  -1   1   1  837.21   15.22
   1   1  -1  908.29   15.49
  -1  -1  -1  873.21   15.45
   1   1   0 4336.47   72.67
   1   1   0 4317.10   72.54
  -1  -1   0 4610.54   72.59
  -1   1   0 4515.54   72.21
   1   1   0 4414.73   72.50
  -1   1   0 4272.41   72.25
   1  -1   0 4340.42   72.56
   1  -1  -1  865.24   14.81
  -1   1  -1  852.43   14.47
   1   1   1  926.31   14.85
  -1   1  -1  906.46   14.55
   1  -1  -1  860.60   14.40
  -1  -1   1  859.41   14.94
   1   1   1  858.85   14.39
   1  -1  -2   45.02    1.12
  -1   1  -2   46.55    1.01
   1  -1  -2   46.63    1.23
   1   1   2   47.33    1.00
   1  -1  -2   46.48    0.96
  -1  -1   2   45.39    1.23
   1   1   2   46.91    1.23
   1  -1  -3  200.61    3.73
   1  -1  -3  187.33    3.65
  -1  -1   3  192.83    3.30
  -1   1  -3  190.37    3.48
  -1  -1   3  192.38    3.76
   1   1   3  190.74    3.73
   1   1   3  196.17    3.72
   1   1   3  191.21    3.50
   1   1   4   30.81    0.99
  -1  -1   4   31.10    0.72
   1  -1  -4   31.48    0.97
   1  -1  -4   30.53    0.97
  -1   1  -4   30.00    0.83
  -1  -1   4   30.89    1.01
   1   1   4   30.94    0.86
  -1   1  -5   25.62    0.80
   1  -1  -5   26.76    0.94
  -1  -1   5   25.53    0.70
  -1  -1   5   25.65    0.95
   1   1   5   26.26    0.83
   1  -1  -5   25.86    0.89
   1   1   5   25.10    0.92
   1   1   6  133.02    2.80
  -1   1  -6  130.55    2.76
   1  -1  -6  132.88    2.98
   1   1   6  130.49    2.93
  -1  -1   6  134.40    2.61
   1  -1  -6  139.89    2.89
  -1  -1   6  132.59    2.99
  -1  -1   7   65.76    1.56
  -1   1  -7   65.70    1.50
   1  -1  -7   66.66    1.33
  -1  -1   7   64.17    1.34
  -1  -1   7   66.41    1.49
   1  -1  -7   67.10    1.76
  -1  -1   7   65.49    1.44
   1   1   7   68.14    1.73
  -1  -1   7   67.27    1.88
  -1  -1   7   66.52    1.52
   1  -1  -7   65.17    1.88
  -1   1  -7   66.32    1.48
   1   1   7   66.18    1.83
  -1   1  -7   65.29    1.69
   1  -1  -8   69.42    2.05
   1  -1  -8   71.17    1.91
  -1  -1   8   72.31    1.56
   1   1   8   72.90    1.90
  -1   1  -8   72.85    1.60
   1  -1  -8   70.49    1.64
  -1  -1   8   71.45    1.46
  -1   1  -8   69.42    1.86
  -1  -1   8   70.35    1.73
   1   1   8   69.79    1.98
  -1  -1   8   70.24    1.64
  -1  -1   8   69.86    1.61
   1  -1  -8   73.60    1.44
  -1   1  -8   69.36    1.63
  -1  -1   9  123.84    2.61
   1   1   9  122.05    2.48
  -1  -1   9  125.30    2.58
  -1   1  -9  123.64    2.61
   1  -1  -9  126.09    2.63
  -1   1  -9  120.88    2.93
  -1  -1   9  123.45    2.76
  -1  -1   9  124.41    2.40
   1   1   9  123.73    2.68
  -1  -1   9  126.23    2.51
   1  -1  -9  132.54    2.38
  -1   1  -9  129.82    2.57
  -1   1 -10    3.92    0.30
  -1  -1  10    4.30    0.32
   1  -1 -10    4.16    0.24
   1  -1 -10    4.30    0.34
   1   1  10    3.55    0.33
  -1  -1  10    3.94    0.38
  -1   1 -10    3.96    0.43
  -1   1 -10    3.87    0.32
  -1  -1  10    4.14    0.29
   1   1  10    4.05    0.29
  -1  -1  10    4.25    0.33
   1  -1 -10    3.85    0.25
   1  -1 -11  150.09    2.93
  -1   1 -11  154.46    3.10
  -1  -1  11  152.60    3.05
  -1   1 -11  150.48    3.20
   1  -1 -11  156.72    3.23
  -1  -1  11  151.11    3.14
   1   1  11  149.98    3.24
   1   1  11  151.10    3.05
  -1  -1  11  152.45    3.18
   1  -1 -11  158.37    2.89
   1  -1 -12  159.83    3.14
   1   1  12  162.68    3.48
  -1   1 -12  161.03    3.45
  -1  -1  12  161.87    3.39
   1  -1 -12  166.05    3.48
   1   1  12  163.70    3.30
  -1  -1  12  164.25    3.29
  -1   1 -12  158.48    3.31
  -1  -1  12  165.62    3.43
   1  -1 -12  172.05    3.11
  -1  -1  13  109.99    2.52
   1  -1 -13  107.53    2.58
   1  -1 -13  111.88    2.22
   1   1  13  108.93    2.42
   1  -1 -13  108.01    2.26
  -1  -1  13  107.76    2.39
  -1   1 -13  105.73    2.56
  -1  -1  13  105.93    2.52
  -1   1 -13  105.55    2.43
   1   1  13  107.59    2.57
   1   1  14   36.84    1.28
   1   1  14   37.29    1.17
  -1  -1  14   35.83    1.22
   1  -1 -14   36.54    1.04
   1  -1 -14   35.38    1.28
  -1   1 -14   35.01    1.27
  -1   1 -14   34.13    1.17
  -1  -1  14   35.60    1.13
  -1  -1  14   35.40    1.23
   1  -1 -14   37.59    1.01
  -1   1 -15   63.43    1.79
  -1   1 -15   69.42    1.97
   1  -1 -15   67.15    1.96
   1   1  15   67.37    1.77
  -1  -1  15   66.19    1.75
  -1  -1  15   66.87    1.87
  -1  -1  15   65.43    1.88
   1   1  15   66.05    1.90
   1  -1 -15   67.70    1.64
  -1  -1  16   34.60    1.29
  -1   1 -16   33.72    1.23
   1  -1 -16   37.45    1.10
   1  -1 -16   35.30    1.38
  -1  -1  16   35.62    1.20
  -1   1 -16   34.42    1.35
   1   1  16   36.34    1.22
   1   1  16   36.88    1.33
  -1  -1  16   34.49    1.29
   1   1  17   40.06    1.34
  -1  -1  17   36.10    1.27
   1  -1 -17   40.06    1.19
   1   1  17   40.18    1.42
  -1  -1  17   38.61    1.41
  -1   1 -17   38.36    1.48
  -1  -1  17   38.97    1.42
   1  -1 -17   39.36    1.51
   1  -1 -18   14.14    0.89
   1   1  18   14.44    0.78
   1   1  18   15.35    0.71
  -1  -1  18   13.86    0.75
  -1  -1  18   14.54    0.85
  -1   1 -18   13.98    0.80
  -1  -1  18   13.68    0.82
  -1   1 -18   14.87    0.91
   1  -1 -18   14.06    0.68
   1   1  19   60.94    1.86
   1  -1 -19   62.37    2.11
  -1   1 -19   58.80    1.87
  -1  -1  19   58.69    1.95
  -1  -1  19   61.30    1.84
   1   1  19   62.43    1.70
  -1  -1  19   60.34    1.94
  -1   1 -19   56.84    2.02
  -1   1 -20   47.04    1.69
   1   1  20   51.55    1.53
  -1  -1  20   48.42    1.77
   1   1  20   48.35    1.66
   1  -1 -20   49.17    1.89
  -1   1 -20   45.83    1.83
  -1  -1  20   50.00    1.66
  -1   1 -21   30.35    1.32
  -1  -1  21   31.68    1.40
  -1  -1  21   30.83    1.27
   1   1  21   30.43    1.29
   1  -1 -21   30.93    1.48
  -1   1 -21   30.03    1.46
   1   1  22   20.64    1.06
  -1  -1  22   19.68    1.11
   1  -1 -22   20.76    1.21
  -1   1 -22   20.62    1.20
  -1  -1  22   21.77    1.06
  -1   1 -22   19.91    1.07
   1   1  23    2.18    0.20
  -1  -1  23    1.97    0.18
  -1  -1  23    1.74    0.35
  -1   1 -23    1.78    0.37
   1  -1 -23    2.14    0.41
   1   1  23    2.07    0.17
  -1  -1  23    2.15    0.19
   1  -1 -23    2.26    0.20
  -1   1 -23    1.93    0.20
   1   1  23    1.95    0.35
   1   1  24   13.97    0.46
  -1   1 -24   12.89    0.50
   1   1  24   13.24    0.48
   1  -1 -24   12.93    0.48
  -1  -1  24   13.69    0.51
  -1  -1  24   13.09    0.48
   1   1  25   13.78    0.46
  -1  -1  25   13.34    0.48
   1   1  25   13.85    0.49
  -1   1 -25   13.67    0.50
   1  -1 -25   13.64    0.49
  -1  -1  25   14.40    0.51
  -1  -1  26    5.60    0.29
  -1  -1  26    5.05    0.27
   1   1  26    5.39    0.28
  -1   1 -26    5.14    0.29
   1   1  26    5.27    0.26
   1  -1 -26    5.22    0.28
  -1  -1  27    1.36    0.15
   1   1  27    1.40    0.15
  -1   1 -27    1.69    0.16
  -1  -1  27    1.65    0.16
   1  -1 -27    1.49    0.15
   1   1  27    1.64    0.14
   1   1  28    1.74    0.14
  -1  -1  28    1.64    0.15
  -1   1 -28    1.80    0.15
   1   1  28    1.70    0.15
   1  -1 -28    1.68    0.15
  -1  -1  28    1.65    0.15
   1   1  29    8.09    0.29
   1   1  29    8.47    0.31
  -1  -1  29    8.30    0.30
  -1   1 -29    8.69    0.32
  -1  -1  29    8.24    0.31
   1  -1 -29    8.74    0.31
  -1  -1  30   13.09    0.38
   1   1  30   13.94    0.38
  -1   1 -30   14.88    0.40
   1  -1 -30   14.20    0.40
   1   1  30   14.00    0.40
  -1   1 -30   14.21    0.41
  -1   1 -31   13.63    0.34
  -1   1 -31   11.29    0.33
  -1  -1  31   11.85    0.32
   1   1  31   12.63    0.32
   1   1  31   12.51    0.34
   1  -1 -31   12.91    0.33
  -1   2  31   13.92    0.34
  -1   2  30    7.27    0.23
  -1   2  30    7.73    0.26
   1  -2  30    7.91    0.25
   1   2 -30    7.87    0.23
   1  -2  30    7.04    0.23
  -1  -2 -30    8.32    0.26
   1  -2  29    8.06    0.28
  -1  -2 -29    8.30    0.29
  -1  -2 -29    7.13    0.26
   1  -2  29    7.22    0.25
  -1   2  29    7.44    0.29
  -1   2  29    7.52    0.26
  -1   2  29    7.69    0.26
   1   2 -29    8.08    0.27
  -1   2  28    4.46    0.21
   1  -2  28    4.42    0.20
  -1   2  28    4.42    0.22
  -1   2  28    4.66    0.24
  -1  -2 -28    4.79    0.21
  -1  -2 -28    4.38    0.22
  -1  -2 -28    4.83    0.24
   1   2 -28    4.84    0.22
   1  -2  27    6.55    0.27
   1   2 -27    6.91    0.29
  -1   2  27    6.44    0.28
  -1  -2 -27    6.97    0.31
  -1  -2 -27    7.17    0.29
  -1  -2 -27    7.39    0.31
  -1   2  27    6.73    0.31
  -1   2  27    6.96    0.29
  -1  -2 -26   10.28    0.40
  -1   2  26   10.02    0.40
   1  -2  26   10.11    0.35
  -1   2  26    9.95    0.37
   1  -2  26    9.22    0.34
  -1   2  26    9.54    0.37
  -1  -2 -26    9.64    0.37
  -1   2  25    1.07    0.13
  -1  -2 -25    1.05    0.13
   1  -2  25    1.02    0.12
  -1  -2 -25    0.97    0.14
  -1   2  25    1.05    0.14
  -1   2  25    1.07    0.14
   1  -2  25    1.22    0.13
   1  -2  25    1.06    0.13
   1  -2  25    1.15    0.14
   1  -2  24   58.24    1.23
   1  -2  24   54.84    1.26
   1  -2  24   56.21    1.29
  -1   2  24   58.96    1.28
  -1   2  24   59.18    1.33
  -1  -2 -24   58.25    1.32
   1  -2  24   58.51    1.23
  -1   2  24   58.04    1.28
  -1  -2 -24   56.67    1.28
   1  -2  23   85.33    1.66
   1  -2  23   84.65    1.66
  -1   2  23   82.94    1.72
   1  -2  23   82.09    1.73
  -1  -2 -23   83.07    1.76
  -1  -2 -23   81.56    1.71
  -1   2  23   83.36    1.71
  -1   2  23   84.08    1.77
   1  -2  23   78.71    1.69
   1  -2  22    8.24    0.36
   1   2 -22    8.30    0.68
   1  -2  22    8.55    0.38
  -1  -2 -22    8.62    0.40
  -1   2  22    8.75    0.40
   1  -2  22    8.80    0.34
   1   2 -22    8.84    0.79
  -1   2  22    9.11    0.71
  -1   2  22    8.68    0.38
  -1  -2 -22    8.38    0.37
  -1   2  22    8.60    0.74
  -1   2  22    9.11    0.38
  -1  -2 -22    7.89    0.74
   1  -2  22    8.79    0.65
  -1   2  21    1.02    0.28
  -1  -2 -21    0.99    0.27
   1   2 -21    0.95    0.29
   1   2 -21    1.06    0.25
  -1   2  21    0.94    0.27
   1  -2  21    1.02    0.22
  -1   2  20   61.44    2.02
   1   2 -20   65.19    2.00
   1   2 -20   66.13    2.27
  -1  -2 -20   62.49    2.23
  -1   2  20   65.01    2.18
   1  -2  20   64.22    1.95
   1   2 -19  136.27    3.26
  -1  -2 -19  131.52    3.55
   1   2 -19  134.01    3.55
   1  -2  19  132.51    3.17
  -1   2  19  132.18    3.45
  -1  -2 -19  133.11    3.30
  -1   2  19  135.27    3.30
   1  -2  18   51.02    1.64
   1  -2  18   51.90    1.66
   1  -2  18   50.35    1.60
   1   2 -18   51.71    1.65
  -1  -2 -18   49.99    1.86
  -1  -2 -18   50.24    1.69
   1   2 -18   49.08    1.85
  -1   2  18   48.55    1.79
  -1   2  18   49.92    1.66
   1  -2  17    0.38    0.15
  -1   2  17    0.39    0.15
   1   2 -17    0.64    0.17
   1  -2  17    0.25    0.13
  -1   2  17    0.31    0.16
  -1  -2 -17    0.26    0.15
  -1  -2 -17    0.55    0.19
   1  -2  17    0.42    0.15
   1   2 -17    0.43    0.19
   1  -2  16   61.05    1.70
  -1  -2 -16   59.19    1.96
   1  -2  16   60.76    1.73
   1  -2  16   60.71    1.78
  -1   2  16   58.42    1.74
   1   2 -16   60.11    1.96
  -1  -2 -16   57.47    1.76
   1   2 -16   59.02    1.71
  -1   2  16   58.70    1.90
   1   2 -15    4.38    0.39
   1  -2  15    4.62    0.42
   1   2 -15    4.75    0.48
  -1   2  15    4.41    0.46
   1  -2  15    4.68    0.40
  -1  -2 -15    3.88    0.43
   1  -2  15    4.42    0.38
  -1  -2 -15    4.95    0.43
  -1   2  15    4.29    0.39
  -1   2  14  146.76    3.12
   1  -2  14  143.46    3.08
   1  -2  14  141.33    3.18
  -1   2  14  139.19    3.30
   1   2 -14  143.80    3.07
   1   2 -14  143.07    3.37
   1  -2  14  147.75    3.07
  -1  -2 -14  141.07    3.15
  -1  -2 -14  142.20    3.38
  -1  -2 -13    5.83    0.43
   1   2 -13    5.11    0.38
   1  -2  13    4.72    0.36
   1  -2  13    4.84    0.41
  -1  -2 -13    4.86    0.46
   1  -2  13    4.89    0.37
   1   2 -13    4.30    0.43
  -1   2  13    5.65    0.48
  -1   2  13    4.97    0.38
  -1  -2 -12  180.25    3.91
  -1   2  12  179.33    3.85
   1  -2  12  173.14    3.73
  -1  -2 -12  193.46    3.75
   1  -2  12  183.01    3.61
   1  -2  12  180.04    3.59
   1  -2  12  184.94    3.45
   1   2 -12  182.94    3.91
   1   2 -12  185.22    3.62
  -1   2  12  181.44    3.63
   1   2 -11  124.89    2.60
  -1  -2 -11  125.16    2.70
   1   2 -11  126.30    2.86
   1  -2  11  124.02    2.47
  -1   2  11  124.89    2.61
  -1   2  11  126.60    2.83
   1  -2  11  121.91    2.73
   1  -2  11  125.38    2.59
  -1  -2 -11  123.98    2.86
   1  -2  11  127.45    2.60
   1  -2  10   28.01    0.79
   1  -2  10   28.67    0.86
  -1  -2 -10   28.81    1.04
   1  -2  10   27.05    0.95
   1  -2  10   28.73    0.86
   1   2 -10   28.65    1.03
  -1   2  10   28.84    0.87
  -1   2  10   28.25    1.01
   1   2 -10   29.51    0.88
  -1  -2 -10   28.77    0.94
   1  -2   9   47.54    1.14
   1  -2   9   46.85    1.31
  -1  -2  -9   48.31    1.39
   1  -2   9   49.65    1.20
  -1   2   9   47.80    1.19
  -1   2   9   47.26    1.35
   1   2  -9   47.60    1.38
   1   2  -9   49.25    1.21
  -1  -2  -9   47.54    1.27
  -1   2   8   12.97    0.49
  -1  -2  -8   14.23    0.56
   1  -2   8   12.60    0.47
   1  -2   8   13.19    0.50
   1  -2   8   12.86    0.57
   1   2  -8   13.34    0.62
   1   2  -8   13.87    0.51
  -1  -2  -8   12.13    0.76
  -1  -2  -8   13.29    0.62
  -1   2   8   12.65    0.59
   1  -2   8   13.37    0.77
   1  -2   7  100.17    2.00
  -1  -2  -7  101.44    2.10
  -1  -2  -7  100.46    2.48
   1   2  -7  101.17    2.00
  -1  -2  -7  100.38    2.22
   1  -2   7   98.38    2.14
   1  -2   7   97.17    1.97
   1   2  -7  100.41    2.21
  -1  -2  -7   95.80    2.07
  -1  -2  -7  104.66    2.60
   1  -2   7   98.62    2.48
  -1   2   7   99.39    2.17
  -1   2   7   97.92    1.98
   1   2  -6   91.35    1.79
   1  -2   6   86.68    2.22
   1  -2   6   86.12    1.78
   1   2  -6   87.74    2.53
  -1  -2  -6   88.04    2.28
  -1   2   6   88.78    2.39
  -1  -2  -6   89.06    1.99
  -1  -2  -6   86.67    1.88
  -1   2   6   87.54    1.94
  -1  -2  -6   92.31    2.22
   1  -2   6   85.63    2.42
  -1  -2  -6   90.60    1.89
   1   2  -6   89.56    1.98
   1  -2   6   89.07    1.94
   1  -2   6   89.67    1.78
  -1   2   5  273.91    5.40
   1  -2   5  268.59    4.68
  -1   2   5  265.26    4.85
   1   2  -5  272.28    4.69
   1  -2   5  258.04    5.42
  -1  -2  -5  270.73    4.82
  -1  -2  -5  270.27    4.92
   1   2  -5  268.06    4.91
  -1   2   5  258.03    5.41
  -1  -2  -5  264.86    4.82
   1   2  -5  266.33    5.57
  -1  -2  -5  268.31    5.26
   1   2  -5  268.52    5.51
   1  -2   5  269.11    4.87
  -1  -2  -5  276.90    5.65
   1  -2   5  257.66    4.70
  -1  -2  -5  263.87    5.07
   1  -2   4   44.13    1.03
  -1  -2  -4   47.06    1.24
   1   2  -4   44.48    1.56
   1   2  -4   44.78    1.16
  -1  -2  -4   46.10    1.09
   1  -2   4   43.16    1.47
  -1  -2  -4   43.92    1.36
   1   2  -4   46.68    1.54
  -1   2   4   45.60    1.12
  -1  -2  -4   46.09    1.17
  -1   2   4   43.38    1.48
   1  -2   4   45.92    1.14
  -1   2   4   47.34    1.47
  -1  -2  -4   46.33    1.60
  -1  -2  -4   45.69    1.12
  -1   2   3  142.86    3.12
  -1  -2  -3  139.64    2.71
   1  -2   3  140.55    3.20
   1  -2   3  142.80    2.74
   1   2  -3  143.85    3.33
  -1  -2  -3  145.65    3.06
   1   2  -3  140.76    3.25
  -1   2   3  137.72    3.21
   1  -2   3  136.13    2.61
   1   2  -3  146.59    3.17
  -1  -2  -3  140.41    3.30
  -1  -2  -3  144.77    2.79
   1   2  -2  395.71    7.11
   1   2  -2  380.47    7.23
  -1  -2  -2  373.66    7.27
  -1   2   2  381.75    7.04
  -1  -2  -2  381.05    6.63
  -1  -2  -2  376.88    6.61
  -1   2   2  368.50    7.18
   1  -2   2  374.82    7.15
   1   2  -2  381.09    7.30
   1  -2   2  386.50    6.65
   1  -2   2  371.57    6.52
   1   2  -1   69.04    1.90
   1   2  -1   69.60    1.95
   1   2  -1   70.67    1.80
  -1   2   1   67.11    1.74
  -1   2   1   64.31    1.85
  -1  -2  -1   68.77    1.38
   1   2  -1   66.36    1.49
   1  -2   1   65.40    1.82
  -1  -2  -1   64.43    1.89
   1   2   0 3675.05   54.48
   1  -2   0 3617.27   54.57
   1   2   0 3423.74   53.84
  -1  -2   0 3470.90   54.70
  -1   2   0 3368.16   54.57
  -1  -2   0 3288.04   53.75
   1   2   0 3789.12   54.80
   1   2   0 3567.07   54.67
   1  -2  -1   70.45    1.80
  -1   2  -1   67.42    1.65
   1   2   1   68.91    1.39
  -1   2  -1   65.83    1.83
  -1  -2   1   68.85    1.91
  -1  -2   1   64.46    1.17
   1   2   1   72.47    1.76
   1   2   2  386.02    6.43
  -1   2  -2  377.70    6.69
  -1  -2   2  410.51    6.47
   1  -2  -2  386.66    6.88
   1  -2  -2  388.03    6.32
   1   2   2  378.19    6.41
   1   2   2  391.53    6.78
  -1  -2   2  338.43    6.08
  -1   2  -2  353.22    6.14
  -1   2  -2  382.49    7.01
  -1  -2   3  132.94    2.47
  -1   2  -3  143.78    2.98
   1   2   3  137.63    2.71
   1   2   3  138.67    2.99
  -1   2  -3  146.16    2.65
   1   2   3  138.06    2.78
  -1   2  -3  142.40    2.77
  -1  -2   3  142.38    2.46
   1  -2  -3  143.27    3.11
  -1  -2   3  145.04    2.74
   1  -2  -3  144.36    2.59
  -1  -2   3  152.81    2.78
   1   2   4   45.49    1.22
  -1  -2   4   46.33    1.54
  -1  -2   4   46.41    1.13
   1   2   4   46.11    1.33
  -1   2  -4   44.44    1.14
   1   2   4   43.33    1.10
  -1  -2   4   43.44    0.99
   1  -2  -4   44.82    1.15
  -1   2  -4   45.88    1.33
  -1  -2   4   47.76    1.16
  -1  -2   4   46.17    0.95
   1   2   4   45.61    1.52
   1  -2  -4   45.55    1.00
  -1   2  -4   43.73    1.15
  -1  -2   4   46.07    1.15
   1  -2  -4   47.40    1.43
  -1  -2   5  284.93    4.68
   1   2   5  266.28    4.82
   1  -2  -5  273.14    4.68
  -1   2  -5  267.84    4.67
  -1  -2   5  273.15    4.66
  -1  -2   5  278.61    4.46
   1  -2  -5  235.99    4.27
   1   2   5  267.52    5.29
  -1  -2   5  262.26    4.50
  -1   2  -5  272.61    4.68
   1  -2  -5  274.52    5.10
   1  -2  -5  274.75    4.46
  -1  -2   5  251.00    4.43
  -1  -2   5  257.81    4.53
  -1  -2   5  269.20    4.63
  -1   2  -5  271.65    4.97
  -1  -2   5  264.25    5.26
   1   2   5  262.91    4.59
  -1  -2   6   85.77    1.79
  -1   2  -6   89.25    1.95
  -1   2  -6   89.48    2.22
   1   2   6   87.30    2.11
   1   2   6   88.63    1.89
  -1   2  -6   87.89    1.96
  -1  -2   6   92.16    1.84
  -1  -2   6   85.58    1.75
  -1  -2   6   87.40    1.93
  -1  -2   6   88.31    1.82
   1  -2  -6   88.04    1.97
   1  -2  -6   91.56    1.78
  -1  -2   6   88.65    1.91
  -1  -2   6   92.36    1.95
  -1  -2   6   86.33    1.93
   1   2   7   99.05    2.10
  -1  -2   7  100.19    2.16
  -1  -2   7   99.59    2.02
  -1   2  -7   98.96    2.19
  -1   2  -7   98.60    2.47
   1  -2  -7  102.30    1.98
  -1  -2   7   98.40    1.99
   1  -2  -7  100.65    2.20
  -1  -2   7   96.14    1.94
  -1   2  -7  101.48    2.18
  -1  -2   7  101.42    2.14
   1   2   7   98.14    2.39
  -1  -2   7  101.44    2.16
  -1  -2   8   13.55    0.59
  -1  -2   8   13.64    0.57
  -1   2  -8   12.82    0.60
  -1  -2   8   14.10    0.59
   1  -2  -8   13.85    0.62
  -1  -2   8   13.02    0.46
  -1  -2   8   13.87    0.49
  -1   2  -8   12.92    0.75
   1   2   8   13.02    0.56
  -1  -2   8   13.74    0.51
   1  -2  -8   12.53    0.47
  -1   2  -8   12.67    0.58
  -1   2  -9   47.59    1.33
   1  -2  -9   48.21    1.38
  -1  -2   9   49.14    1.15
  -1  -2   9   49.04    1.32
  -1  -2   9   48.78    1.30
  -1   2  -9   48.36    1.38
  -1  -2   9   47.79    1.33
   1   2   9   48.07    1.29
   1  -2  -9   49.86    1.17
  -1  -2  10   29.56    0.96
  -1  -2  10   27.97    0.98
   1  -2 -10   30.69    0.85
   1  -2 -10   28.09    1.02
  -1  -2  10   28.88    0.95
  -1   2 -10   29.47    0.99
   1   2  10   27.98    0.94
  -1   2 -10   28.10    1.01
  -1   2 -11  123.66    2.77
  -1   2 -11  124.49    2.84
  -1  -2  11  125.55    2.71
   1  -2 -11  132.20    2.55
   1  -2 -11  122.66    2.84
   1   2  11  124.40    2.71
  -1  -2  11  123.88    2.70
  -1  -2  11  123.22    2.77
  -1   2 -12  182.78    3.88
   1   2  12  178.93    3.92
   1   2  12  176.96    3.70
  -1   2 -12  180.31    3.78
   1  -2 -12  187.27    3.52
   1  -2 -12  185.54    3.90
  -1  -2  12  180.44    3.79
  -1  -2  12  179.71    3.71
  -1   2 -13    4.95    0.42
  -1  -2  13    4.87    0.42
   1   2  13    4.54    0.44
   1  -2 -13    5.43    0.47
   1  -2 -13    5.10    0.35
   1   2  13    5.05    0.41
  -1  -2  13    4.98    0.40
  -1   2 -13    5.00    0.44
  -1  -2  14  139.14    3.23
  -1   2 -14  141.09    3.22
   1  -2 -14  143.89    2.95
   1  -2 -14  143.37    3.35
  -1   2 -14  142.34    3.33
   1   2  14  143.42    3.36
  -1  -2  14  143.20    3.15
   1   2  14  140.12    3.17
   1   2  15    4.21    0.44
  -1   2 -15    4.43    0.45
   1  -2 -15    4.43    0.34
  -1  -2  15    4.05    0.43
   1  -2 -15    4.37    0.47
  -1  -2  15    4.41    0.41
  -1   2 -15    4.40    0.43
   1   2  15    3.91    0.40
   1  -2 -16   63.43    1.67
  -1  -2  16   59.80    1.88
   1   2  16   65.57    1.99
  -1   2 -16   58.07    1.94
   1  -2 -16   60.47    1.98
  -1   2 -16   57.81    1.83
  -1  -2  16   61.43    1.81
   1   2  16   61.46    1.84
  -1   2 -17    0.21    0.17
  -1  -2  17    0.34    0.15
   1  -2 -17    0.45    0.16
  -1  -2  17    0.27    0.15
   1   2  17    0.28    0.13
   1  -2 -17    0.22    0.16
   1   2  17    0.43    0.19
  -1   2 -17    0.42    0.18
   1   2  17    0.36    0.17
  -1  -2  18   47.51    1.72
   1   2  18   51.06    1.65
  -1   2 -18   49.17    1.83
  -1   2 -18   48.74    1.71
   1  -2 -18   52.16    1.89
  -1  -2  18   49.50    1.66
  -1   2 -19  133.29    3.37
   1   2  19  135.16    3.25
   1  -2 -19  138.90    3.59
  -1   2 -19  133.97    3.54
  -1  -2  19  133.13    3.29
  -1  -2  19  128.74    3.37
  -1  -2  20   63.59    2.03
  -1   2 -20   64.05    2.24
   1   2  20   65.58    2.01
   1  -2 -20   66.28    2.28
  -1   2 -20   63.84    2.11
  -1  -2  20   63.63    2.13
  -1   2 -21    0.84    0.26
   1   2  21    1.22    0.28
  -1  -2  21    1.37    0.33
   1  -2 -21    1.21    0.31
  -1  -2  21    1.14    0.28
  -1   2 -21    1.08    0.29
  -1  -2  22   10.45    0.76
  -1  -2  22    8.99    0.37
  -1  -2  22    8.84    0.40
  -1   2 -22    8.62    0.73
   1  -2 -22    9.15    0.80
  -1   2 -22    9.74    0.82
  -1   2 -22    8.90    0.41
   1   2  22    8.86    0.39
  -1  -2  22    8.78    0.38
  -1  -2  22    7.53    0.68
   1   2  22    8.99    0.69
   1  -2 -22    8.93    0.39
   1   2  22    8.99    0.35
   1   2  23   83.13    1.75
  -1  -2  23   82.30    1.72
  -1   2 -23   81.13    1.78
   1   2  23   86.67    1.69
  -1  -2  23   83.12    1.77
  -1  -2  23   88.88    1.74
   1  -2 -23   83.22    1.76
   1   2  24   59.12    1.32
  -1  -2  24   62.38    1.31
  -1  -2  24   56.33    1.28
  -1   2 -24   57.57    1.34
   1   2  24   59.68    1.25
  -1  -2  24   61.01    1.36
   1  -2 -24   56.97    1.31
   1   2  25    1.10    0.14
   1   2  25    1.28    0.13
  -1  -2  25    1.34    0.16
   1  -2 -25    1.24    0.15
  -1  -2  25    1.18    0.14
  -1   2 -25    1.25    0.15
  -1  -2  25    1.25    0.14
   1   2  26   10.03    0.36
   1   2  26   10.47    0.36
  -1   2 -26   10.31    0.40
  -1  -2  26    9.37    0.37
   1  -2 -26   10.37    0.39
  -1  -2  26   10.33    0.41
   1   2  26   10.18    0.39
  -1  -2  26   10.43    0.38
  -1  -2  27    7.16    0.32
   1   2  27    7.08    0.28
  -1  -2  27    6.58    0.28
  -1   2 -27    7.35    0.32
   1   2  27    7.06    0.31
   1  -2 -27    7.22    0.31
   1   2  27    6.85    0.27
  -1  -2  27    6.93    0.29
  -1  -2  28    4.58    0.23
   1  -2 -28    4.96    0.24
   1   2  28    4.41    0.20
  -1   2 -28    4.75    0.24
   1   2  28    4.50    0.23
   1   2  28    4.59    0.20
  -1  -2  28    4.39    0.21
  -1   2 -29    8.41    0.30
  -1  -2  29    7.39    0.26
   1  -2 -29    8.07    0.29
   1   2  29    7.91    0.29
   1   2  29    7.46    0.26
  -1  -2  29    8.04    0.29
  -1   2 -30    8.30    0.26
   1   2  30    7.19    0.22
  -1  -2  30    8.09    0.25
  -1   2 -30    7.99    0.27
   1   2  30    7.85    0.26
  -1  -2  30    6.90    0.23
   1  -2 -30    6.91    0.24
   1  -2 -30    7.83    0.26
   1  -2 -31   14.31    0.33
   1   2  31   13.72    0.33
  -1   3  30    2.90    0.13
   1  -3  30    3.10    0.13
  -1   3  29    0.27    0.06
  -1  -3 -29    0.20    0.05
   1  -3  29    0.23    0.06
  -1  -3 -29    0.25    0.05
  -1   3  29    0.23    0.06
  -1  -3 -29    0.19    0.05
  -1   3  28    3.27    0.17
   1  -3  28    3.73    0.19
  -1   3  28    3.31    0.19
   1   3 -28    3.59    0.16
  -1  -3 -28    3.69    0.19
  -1  -3 -28    3.30    0.17
  -1  -3 -28    3.12    0.18
  -1   3  27    0.69    0.10
  -1  -3 -27    0.68    0.10
  -1  -3 -27    0.78    0.10
  -1  -3 -27    0.79    0.11
  -1   3  27    0.76    0.11
  -1  -3 -26   13.65    0.46
  -1  -3 -26   13.69    0.45
   1  -3  26   13.18    0.43
  -1   3  26   13.65    0.44
  -1  -3 -26   13.27    0.43
  -1   3  26   13.33    0.46
   1  -3  25    7.65    0.32
   1  -3  25    7.27    0.32
  -1  -3 -25    8.07    0.35
  -1  -3 -25    7.74    0.35
  -1   3  25    7.70    0.33
  -1   3  25    7.94    0.35
  -1  -3 -25    7.21    0.32
   1  -3  24    6.84    0.33
   1  -3  24    6.82    0.31
  -1   3  24    7.23    0.35
  -1  -3 -24    6.39    0.32
  -1  -3 -24    6.92    0.34
  -1  -3 -24    6.78    0.32
  -1   3  24    7.03    0.33
   1  -3  23    8.09    0.35
  -1  -3 -23    8.07    0.36
  -1  -3 -23    8.38    0.38
   1  -3  23    8.45    0.37
  -1   3  23    8.61    0.39
  -1   3  23    8.94    0.38
   1  -3  22   21.57    0.64
   1  -3  22   22.66    0.68
  -1   3  22   22.94    0.67
  -1   3  22   23.29    0.71
  -1  -3 -22   22.20    0.67
  -1  -3 -22   22.65    0.69
   1  -3  21   45.54    1.09
   1   3 -21   49.35    1.97
   1  -3  21   47.90    1.71
  -1  -3 -21   47.35    1.79
   1   3 -21   45.92    1.73
  -1  -3 -21   49.71    1.18
  -1  -3 -21   47.67    1.15
  -1   3  21   51.31    1.16
  -1  -3 -21   47.68    1.93
  -1   3  21   49.05    1.89
   1  -3  21   49.06    1.16
  -1   3  21   49.00    1.19
   1   3 -20   51.78    1.84
  -1   3  20   52.59    1.98
  -1  -3 -20   51.82    1.87
   1  -3  20   53.39    1.80
  -1  -3 -20   53.20    2.05
   1   3 -20   54.70    2.07
  -1  -3 -19   78.52    2.57
  -1  -3 -19   77.75    2.38
   1   3 -19   78.28    2.57
  -1   3  19   78.63    2.50
   1   3 -19   76.41    2.32
   1  -3  19   80.18    2.28
   1   3 -18   58.08    2.09
  -1  -3 -18   55.11    2.05
  -1   3  18   55.90    2.02
  -1  -3 -18   55.33    1.89
   1  -3  18   57.64    1.83
   1  -3  18   55.06    1.78
   1   3 -18   54.31    1.82
  -1  -3 -17   53.88    1.82
   1   3 -17   52.81    1.75
  -1  -3 -17   53.80    1.98
   1   3 -17   55.45    2.00
   1  -3  17   54.06    1.72
  -1   3  17   53.66    1.94
   1  -3  17   54.17    1.74
   1   3 -16   41.69    1.46
  -1  -3 -16   39.29    1.49
   1   3 -16   41.67    1.65
  -1  -3 -16   39.62    1.62
   1  -3  16   40.29    1.40
  -1   3  16   41.82    1.61
   1  -3  16   41.20    1.46
   1   3 -15    8.68    0.69
  -1   3  15    8.35    0.66
   1  -3  15    8.96    0.61
  -1  -3 -15    8.38    0.69
   1   3 -15    8.99    0.61
  -1  -3 -15    8.08    0.61
   1  -3  15    8.90    0.58
   1  -3  14   48.71    1.49
   1  -3  14   48.04    1.56
  -1  -3 -14   47.40    1.58
  -1  -3 -14   48.83    1.74
   1   3 -14   48.66    1.52
   1   3 -14   50.20    1.75
  -1   3  14   48.87    1.69
   1   3 -13    8.17    0.54
   1  -3  13    7.90    0.56
  -1  -3 -13    7.68    0.61
   1  -3  13    7.93    0.52
  -1  -3 -13    7.88    0.56
  -1   3  13    7.93    0.61
   1  -3  13    9.05    0.47
   1   3 -13    7.30    0.60
  -1  -3 -12   59.66    1.72
   1  -3  12   62.63    1.51
   1   3 -12   61.63    1.89
   1  -3  12   59.61    1.62
  -1  -3 -12   55.08    1.83
   1   3 -12   61.34    1.66
   1  -3  12   57.81    1.71
  -1   3  12   60.28    1.84
  -1  -3 -11   62.72    1.75
   1  -3  11   66.60    1.57
  -1  -3 -11   63.09    1.91
  -1   3  11   64.96    1.87
   1   3 -11   64.97    1.69
   1  -3  11   63.29    1.65
   1  -3  11   64.35    1.78
   1   3 -11   67.28    1.95
   1   3 -10    5.49    0.39
   1   3 -10    5.26    0.46
  -1  -3 -10    5.88    0.49
   1  -3  10    5.97    0.36
  -1  -3 -10    6.02    0.43
   1  -3  10    5.87    0.39
  -1   3  10    5.73    0.46
   1  -3  10    5.86    0.44
   1  -3   9   24.00    0.78
  -1  -3  -9   23.98    0.89
   1   3  -9   23.23    0.83
  -1  -3  -9   24.56    0.88
   1  -3   9   24.01    0.92
  -1  -3  -9   23.96    1.00
   1  -3   9   24.22    0.82
  -1   3   9   24.87    0.98
   1   3  -9   24.30    1.01
  -1  -3  -8    0.11    0.09
  -1   3   8    0.27    0.13
  -1  -3  -8    0.11    0.10
   1   3  -8    0.08    0.07
   1  -3   8    0.10    0.09
   1  -3   8    0.22    0.11
  -1  -3  -8    0.09    0.11
   1  -3   8    0.20    0.09
   1   3  -8    0.16    0.12
   1  -3   7   14.81    0.57
   1  -3   7   14.81    0.66
  -1   3   7   14.29    0.67
  -1  -3  -7   14.32    0.71
   1   3  -7   15.23    0.59
   1  -3   7   14.15    0.56
   1   3  -7   14.66    0.72
  -1  -3  -7   15.02    0.65
  -1  -3  -7   14.16    0.62
   1   3  -6   48.16    1.19
   1  -3   6   45.44    1.16
   1  -3   6   45.57    1.15
  -1  -3  -6   46.18    1.39
   1   3  -6   46.25    1.38
  -1  -3  -6   45.19    1.25
  -1  -3  -6   46.04    1.28
   1  -3   6   46.21    1.31
  -1   3   6   45.65    1.32
  -1   3   5   36.08    1.10
  -1  -3  -5   35.83    1.03
   1   3  -5   36.48    0.97
   1  -3   5   36.19    0.95
   1  -3   5   35.29    0.96
  -1  -3  -5   35.98    1.16
   1   3  -5   36.73    1.17
  -1  -3  -5   37.07    1.09
   1  -3   5   35.96    1.09
  -1  -3  -5   37.78    1.02
   1  -3   4    5.41    0.29
  -1   3   4    5.24    0.36
  -1  -3  -4    5.99    0.36
  -1  -3  -4    4.91    0.38
   1  -3   4    5.50    0.31
  -1  -3  -4    5.57    0.37
  -1  -3  -4    5.41    0.34
   1   3  -4    4.94    0.37
   1   3  -4    5.17    0.40
   1  -3   4    5.22    0.37
  -1  -3  -3   33.52    0.99
   1  -3   3   32.01    0.87
  -1  -3  -3   31.51    0.91
   1   3  -3   31.63    1.01
   1   3  -3   32.34    1.29
  -1   3   3   31.65    0.97
   1  -3   3   32.24    0.98
  -1  -3  -3   32.34    1.05
   1   3  -2   95.22    2.51
  -1  -3  -2   94.93    2.08
  -1   3   2   90.24    2.01
   1  -3   2   94.13    2.08
   1  -3   2   97.72    1.84
   1   3  -2   94.28    2.13
  -1   3   2   97.22    2.07
   1  -3   2   95.32    1.95
  -1  -3  -2   93.84    1.98
  -1  -3  -1  167.42    3.17
  -1   3   1  160.58    3.26
  -1  -3  -1  168.54    3.30
   1   3  -1  168.28    3.76
   1  -3   1  170.19    3.17
   1  -3   1  167.20    3.05
  -1  -3  -1  170.27    3.36
   1   3  -1  174.83    3.38
  -1   3   1  170.39    3.28
   1  -3   1  172.79    3.32
   1  -3   0 1280.25   21.14
  -1  -3   0 1261.72   21.29
  -1   3   0 1244.40   21.29
  -1   3   0 1266.89   21.24
  -1  -3   0 1257.05   21.12
  -1   3   0 1249.32   21.98
   1   3   0 1317.14   21.86
   1   3   0 1265.72   21.36
   1  -3   0 1277.80   21.30
   1  -3   0 1261.45   21.04
  -1  -3   0 1269.15   21.34
  -1   3  -1  162.66    3.35
   1   3   1  170.00    3.72
  -1  -3   1  168.64    3.32
  -1   3  -1  171.38    3.28
   1  -3  -1  172.39    3.20
  -1  -3   1  182.00    3.42
  -1  -3   1  168.00    3.33
  -1   3  -1  172.14    3.89
   1   3   1  167.47    3.38
   1  -3  -1  183.90    3.37
   1  -3  -1  166.88    3.12
  -1  -3   1  171.17    3.37
  -1  -3   2   94.78    2.10
  -1   3  -2   93.95    2.12
   1   3   2   96.67    2.39
  -1  -3   2   94.51    2.06
   1  -3  -2   98.38    1.96
   1   3   2   95.35    2.13
  -1  -3   2   95.37    2.10
  -1   3  -2   93.41    2.53
   1  -3  -2   96.21    2.08
  -1   3  -2   96.13    2.02
  -1  -3   2  101.52    2.17
   1  -3  -2   95.28    1.90
  -1   3  -3   32.83    1.02
  -1  -3   3   31.79    0.97
  -1  -3   3   31.52    0.98
   1   3   3   31.13    0.99
  -1  -3   3   33.71    1.03
   1  -3  -3   32.71    1.05
   1  -3  -3   34.67    0.88
  -1   3  -3   33.14    1.31
   1  -3  -3   32.37    0.97
  -1  -3   3   32.84    0.95
  -1   3  -3   33.94    0.93
   1  -3  -3   32.07    0.84
  -1  -3   4    5.31    0.35
  -1  -3   4    5.38    0.27
  -1  -3   4    5.79    0.38
  -1   3  -4    5.61    0.40
   1  -3  -4    5.20    0.39
   1  -3  -4    5.15    0.34
  -1  -3   4    6.35    0.41
  -1   3  -4    5.64    0.39
   1   3   4    5.50    0.37
  -1  -3   4    5.67    0.35
   1  -3  -4    5.42    0.29
   1  -3  -4    6.16    0.32
   1  -3  -5   36.23    1.04
  -1  -3   5   36.04    1.05
  -1  -3   5   35.83    1.02
  -1  -3   5   37.84    1.13
  -1   3  -5   36.54    1.13
  -1  -3   5   33.75    0.87
   1  -3  -5   36.18    1.15
   1  -3  -5   35.92    0.94
  -1   3  -5   34.89    1.13
  -1  -3   5   36.37    1.09
   1   3   5   35.97    1.09
   1  -3  -5   37.51    0.95
  -1  -3   6   44.59    1.28
   1   3   6   44.88    1.28
  -1   3  -6   47.19    1.35
   1  -3  -6   45.84    1.14
  -1  -3   6   48.09    1.35
   1  -3  -6   46.29    1.37
  -1  -3   6   46.20    1.07
  -1  -3   6   44.56    1.20
  -1  -3   6   45.12    1.23
  -1   3  -6   45.32    1.36
   1  -3  -6   45.80    1.12
  -1  -3   7   14.63    0.62
  -1  -3   7   15.69    0.70
  -1   3  -7   13.92    0.70
   1  -3  -7   15.01    0.56
  -1  -3   7   14.46    0.66
  -1  -3   7   14.67    0.60
  -1  -3   7   14.98    0.67
   1   3   7   14.01    0.65
   1  -3  -7   14.46    0.71
  -1  -3   7   14.81    0.51
  -1   3  -7   14.56    0.69
  -1   3  -8    0.40    0.14
  -1  -3   8    0.32    0.12
  -1  -3   8    0.20    0.11
  -1  -3   8    0.11    0.09
  -1  -3   8    0.28    0.13
   1  -3  -8    0.33    0.11
  -1  -3   8    0.20    0.09
   1  -3  -8    0.13    0.12
  -1   3  -8    0.19    0.12
  -1  -3   8    0.05    0.06
   1   3   8    0.06    0.10
   1   3   9   24.34    0.93
  -1   3  -9   24.41    0.97
   1  -3  -9   23.84    0.99
  -1  -3   9   25.31    0.87
  -1  -3   9   24.71    0.82
  -1  -3   9   23.56    0.91
  -1   3  -9   23.01    0.97
   1  -3  -9   24.40    0.80
  -1  -3   9   23.73    0.92
  -1  -3   9   24.53    0.94
  -1  -3  10    5.71    0.43
   1   3  10    5.44    0.43
   1  -3 -10    5.93    0.37
  -1  -3  10    5.42    0.38
   1  -3 -10    6.01    0.49
  -1  -3  10    5.46    0.43
  -1   3 -10    5.88    0.48
  -1  -3  10    5.58    0.43
  -1   3 -10    5.43    0.45
   1  -3 -11   65.33    1.62
  -1  -3  11   63.25    1.80
  -1   3 -11   66.50    1.87
   1  -3 -11   63.51    1.90
  -1  -3  11   66.96    1.82
  -1   3 -11   65.09    1.92
   1   3  11   64.09    1.80
  -1  -3  11   65.48    1.80
  -1   3 -12   60.78    1.83
   1  -3 -12   62.58    1.59
   1  -3 -12   60.31    1.87
  -1   3 -12   60.55    1.88
  -1  -3  12   58.38    1.75
  -1  -3  12   60.76    1.76
  -1  -3  12   62.59    1.76
   1   3  12   60.26    1.77
  -1  -3  13    7.17    0.54
   1  -3 -13    8.43    0.50
  -1   3 -13    7.82    0.59
  -1  -3  13    8.69    0.60
   1  -3 -13    7.92    0.62
   1   3  13    6.99    0.53
  -1   3 -13    7.59    0.60
  -1   3 -14   46.55    1.64
   1  -3 -14   48.80    1.72
  -1   3 -14   49.92    1.74
  -1  -3  14   46.41    1.59
   1   3  14   48.95    1.74
   1  -3 -14   48.17    1.43
   1   3  14   47.43    1.59
  -1  -3  14   48.01    1.58
  -1  -3  15    8.16    0.62
  -1   3 -15    8.12    0.66
   1  -3 -15    8.23    0.67
  -1   3 -15    8.33    0.65
   1  -3 -15    8.43    0.54
   1   3  15    8.74    0.69
   1   3  15    7.94    0.61
  -1  -3  15    8.47    0.61
  -1   3 -16   42.25    1.60
  -1   3 -16   41.12    1.64
   1   3  16   42.21    1.64
   1  -3 -16   41.24    1.65
   1  -3 -16   40.92    1.37
   1   3  16   42.44    1.55
  -1  -3  16   40.48    1.51
  -1  -3  16   40.33    1.52
   1   3  17   54.69    1.73
  -1   3 -17   54.29    1.98
   1  -3 -17   54.07    1.97
   1   3  17   53.95    1.83
  -1  -3  17   54.92    1.83
   1  -3 -17   53.72    1.67
  -1   3 -17   51.23    1.85
  -1  -3  17   50.75    1.80
   1   3  18   58.02    1.82
   1   3  18   55.01    1.89
  -1   3 -18   52.35    1.90
  -1   3 -18   56.26    2.06
   1  -3 -18   54.08    2.01
  -1  -3  18   55.57    1.89
   1  -3 -18   54.37    1.72
  -1  -3  18   53.75    1.88
  -1  -3  19   78.45    2.42
  -1   3 -19   78.17    2.47
  -1  -3  19   79.70    2.41
   1  -3 -19   79.94    2.25
   1  -3 -19   80.85    2.61
  -1   3 -19   80.41    2.60
   1   3  19   83.19    2.33
   1   3  20   55.47    1.82
  -1   3 -20   52.10    1.95
   1  -3 -20   51.96    2.02
  -1   3 -20   52.26    2.03
  -1  -3  20   50.28    1.86
  -1  -3  20   52.83    1.88
  -1  -3  21   46.54    1.79
   1   3  21   51.67    1.11
  -1   3 -21   46.18    1.84
   1  -3 -21   49.68    1.97
   1  -3 -21   47.65    1.16
  -1  -3  21   49.82    1.82
  -1  -3  21   49.56    1.18
   1  -3 -21   48.96    1.12
   1   3  21   50.68    1.74
   1   3  21   48.53    1.15
  -1   3 -21   48.49    1.20
  -1  -3  21   51.91    1.13
  -1   3 -21   45.92    1.91
   1   3  22   23.06    0.68
  -1  -3  22   22.80    0.69
   1  -3 -22   23.56    0.65
  -1   3 -22   21.99    0.70
  -1  -3  22   23.30    0.65
   1  -3 -22   22.12    0.68
  -1  -3  23    8.98    0.40
  -1   3 -23    8.42    0.39
  -1  -3  23    8.74    0.36
   1  -3 -23    8.00    0.37
   1   3  23    8.55    0.37
  -1  -3  23    8.02    0.37
   1  -3 -23    8.72    0.35
  -1  -3  24    7.08    0.34
  -1   3 -24    7.01    0.34
  -1  -3  24    7.34    0.32
   1  -3 -24    6.75    0.33
   1   3  24    7.08    0.33
  -1  -3  25    8.19    0.36
  -1   3 -25    8.09    0.35
   1   3  25    7.46    0.33
   1  -3 -25    7.53    0.34
  -1  -3  25    8.28    0.33
  -1  -3  26   14.14    0.47
  -1   3 -26   14.06    0.46
  -1  -3  26   13.84    0.44
   1   3  26   13.46    0.42
   1   3  26   13.24    0.44
   1  -3 -26   13.65    0.45
   1   3  27    0.72    0.09
   1   3  27    0.82    0.11
   1  -3 -27    0.66    0.10
  -1  -3  27    0.74    0.11
  -1   3 -27    0.67    0.11
  -1  -3  27    0.71    0.09
   1   3  28    3.25    0.18
  -1  -3  28    3.58    0.19
   1  -3 -28    3.40    0.18
  -1   3 -28    3.58    0.19
   1   3  28    3.22    0.16
  -1  -3  28    3.07    0.16
  -1  -3  29    0.14    0.06
   1  -3 -29    0.19    0.06
  -1   3 -29    0.22    0.06
   1  -3 -29    0.28    0.07
  -1   3 -29    0.23    0.06
   1   3  29    0.21    0.05
   1   3  29    0.25    0.05
  -1  -3  30    3.08    0.13
  -1   3 -30    2.48    0.12
  -1   3 -30    3.19    0.13
   1  -3 -30    2.62    0.13
   1  -3 -30    3.16    0.13
   1  -4  28    7.03    0.23
  -1   4  28    6.98    0.23
  -1   4  28    6.86    0.23
  -1  -4 -28    6.62    0.21
  -1  -4 -28    6.74    0.23
  -1   4  27   12.04    0.36
   1  -4  27   12.11    0.36
  -1  -4 -27   12.75    0.37
  -1   4  27   12.88    0.37
  -1  -4 -27   12.01    0.35
  -1  -4 -26    0.72    0.09
  -1   4  26    0.62    0.10
  -1  -4 -26    0.71    0.10
  -1  -4 -26    0.58    0.09
  -1   4  26    0.60    0.09
   1  -4  26    0.63    0.09
  -1  -4 -25    1.81    0.15
   1  -4  25    1.77    0.15
  -1   4  25    1.67    0.15
  -1  -4 -25    1.79    0.15
   1  -4  25    1.50    0.13
  -1  -4 -25    1.98    0.16
  -1   4  25    1.95    0.16
   1  -4  24    1.62    0.15
  -1   4  24    1.60    0.16
  -1  -4 -24    1.68    0.16
  -1  -4 -24    1.70    0.16
   1  -4  24    1.62    0.15
  -1   4  24    1.73    0.16
  -1  -4 -24    1.52    0.15
   1   4 -23    2.89    0.20
   1  -4  23    2.75    0.20
  -1   4  23    2.47    0.20
   1  -4  23    2.83    0.20
  -1  -4 -23    3.15    0.22
  -1   4  23    2.77    0.20
  -1  -4 -23    2.70    0.20
  -1  -4 -23    2.84    0.21
  -1   4  22   19.45    0.59
  -1  -4 -22   17.92    0.59
   1  -4  22   18.44    0.57
   1   4 -22   18.94    0.58
  -1  -4 -22   18.88    0.61
   1  -4  22   17.29    0.54
  -1  -4 -22   18.40    0.58
  -1   4  22   17.52    0.58
   1   4 -21   23.69    0.68
  -1  -4 -21   22.82    0.70
   1  -4  21   21.75    0.63
  -1  -4 -21   22.65    0.68
  -1   4  21   22.61    0.69
   1  -4  21   22.26    0.66
  -1  -4 -21   24.28    0.71
  -1   4  21   23.54    0.67
   1   4 -20   73.32    1.56
   1  -4  20   73.35    1.55
  -1  -4 -20   71.57    1.58
  -1  -4 -20   75.70    1.61
  -1   4  20   71.42    1.57
   1  -4  20   67.58    1.48
  -1   4  20   75.83    1.56
  -1  -4 -20   71.44    1.57
   1   4 -19   96.94    2.79
  -1   4  19   99.61    2.04
   1  -4  19  101.17    2.01
  -1  -4 -19   98.80    2.04
   1  -4  19   91.80    1.91
  -1  -4 -19   98.38    2.03
   1   4 -19  100.43    3.04
  -1  -4 -19   98.32    3.00
  -1   4  19  104.12    2.01
   1  -4  19   97.76    2.70
  -1   4  19  105.21    3.02
  -1  -4 -19   99.83    2.86
   1   4 -19  101.21    2.03
  -1   4  18   24.02    0.72
  -1  -4 -18   23.20    1.21
   1  -4  18   24.23    1.13
   1   4 -18   25.79    1.37
  -1  -4 -18   23.36    1.30
  -1   4  18   25.20    0.70
  -1   4  18   23.01    1.26
   1   4 -18   22.32    1.15
   1  -4  18   21.52    0.62
   1   4 -17   16.20    0.95
  -1  -4 -17   17.93    1.12
   1  -4  17   17.75    0.95
   1   4 -17   18.34    1.13
  -1   4  17   18.68    1.11
   1  -4  17   17.91    0.95
  -1  -4 -17   15.74    0.98
  -1  -4 -16   20.42    1.19
  -1  -4 -16   22.29    1.14
   1   4 -16   22.29    1.23
   1   4 -16   20.08    1.05
   1  -4  16   22.06    1.05
  -1   4  16   23.59    1.23
   1  -4  16   21.41    1.05
  -1  -4 -15    4.94    0.51
   1   4 -15    4.62    0.55
   1   4 -15    4.41    0.47
  -1  -4 -15    4.54    0.54
   1  -4  15    4.05    0.43
  -1   4  15    5.16    0.56
   1  -4  15    4.69    0.47
   1  -4  14   24.01    1.05
  -1  -4 -14   24.70    1.26
   1   4 -14   24.94    1.27
  -1  -4 -14   25.24    1.15
   1   4 -14   23.99    1.13
   1  -4  14   23.20    1.08
  -1   4  14   24.88    1.23
   1   4 -14   23.41    1.08
   1   4 -13   60.76    1.86
  -1  -4 -13   60.07    1.91
  -1   4  13   65.87    2.10
   1  -4  13   63.06    1.68
   1  -4  13   61.22    1.81
  -1  -4 -13   58.64    2.06
   1   4 -13   61.67    2.10
   1  -4  13   61.25    1.89
   1   4 -13   62.84    1.95
   1  -4  12   97.49    2.44
   1   4 -12   98.24    2.50
   1  -4  12   98.20    2.31
  -1  -4 -12   98.61    2.56
   1   4 -12   99.29    2.62
  -1  -4 -12   94.19    2.74
   1   4 -12  101.16    2.80
  -1   4  12  101.05    2.73
   1  -4  12   97.36    2.54
   1   4 -11   41.02    1.57
  -1  -4 -11   39.21    1.39
  -1  -4 -11   37.47    1.52
   1   4 -11   39.63    1.43
   1   4 -11   37.63    1.32
   1  -4  11   40.74    1.32
  -1   4  11   42.03    1.53
   1  -4  11   38.95    1.39
   1  -4  11   39.55    1.22
  -1  -4 -10    1.48    0.26
   1   4 -10    1.59    0.25
  -1  -4 -10    1.36    0.29
   1  -4  10    1.73    0.27
   1  -4  10    1.78    0.25
   1   4 -10    2.10    0.35
   1   4 -10    1.84    0.30
   1  -4  10    1.57    0.21
  -1   4  10    1.92    0.30
  -1  -4  -9   24.36    0.99
  -1  -4  -9   22.56    1.08
   1  -4   9   23.89    1.01
   1   4  -9   24.03    0.95
   1   4  -9   23.40    1.10
   1   4  -9   24.83    1.06
   1  -4   9   23.03    0.90
  -1   4   9   24.11    1.07
  -1  -4  -9   23.74    0.98
   1  -4   9   23.75    0.87
   1  -4   8   19.68    0.78
  -1  -4  -8   20.28    0.89
  -1  -4  -8   19.49    0.86
  -1   4   8   21.71    0.98
  -1  -4  -8   19.28    0.98
   1   4  -8   21.58    0.95
   1   4  -8   21.31    1.02
   1  -4   8   20.58    0.90
   1  -4   7   25.88    0.89
  -1  -4  -7   23.79    0.94
   1   4  -7   26.76    1.14
  -1  -4  -7   24.92    1.10
  -1  -4  -7   25.12    1.00
   1   4  -7   24.28    1.02
  -1   4   7   25.01    1.04
   1  -4   7   24.26    0.99
  -1  -4  -6   49.63    1.44
  -1  -4  -6   49.31    1.50
   1   4  -6   50.63    1.64
  -1  -4  -6   50.45    1.64
  -1   4   6   50.69    1.56
   1   4  -6   50.42    1.56
   1  -4   6   50.89    1.52
   1  -4   6   50.30    1.37
   1   4  -5   31.24    1.14
  -1  -4  -5   30.64    1.03
   1  -4   5   31.80    0.99
   1  -4   5   30.95    1.10
  -1  -4  -5   30.72    1.10
   1   4  -5   30.35    1.20
  -1  -4  -5   30.82    1.20
  -1   4   5   30.98    1.13
  -1  -4  -5   30.07    1.04
   1   4  -4   17.43    0.86
  -1  -4  -4   17.88    0.80
  -1  -4  -4   19.34    0.79
  -1  -4  -4   16.78    0.71
   1  -4   4   18.42    0.71
   1   4  -4   18.08    0.83
  -1   4   4   18.54    0.82
   1  -4   4   18.41    0.81
   1  -4   3   96.58    2.13
   1  -4   3   94.30    2.27
   1   4  -3   96.10    2.33
  -1  -4  -3   95.61    2.25
  -1  -4  -3   92.96    2.13
  -1  -4  -3   93.06    2.27
  -1   4   3   95.49    2.29
   1  -4   2  148.99    3.21
  -1  -4  -2  152.17    3.24
   1   4  -2  150.27    3.28
  -1  -4  -2  150.08    3.22
   1  -4   2  150.88    3.05
  -1   4   2  150.43    3.21
  -1  -4  -2  151.09    3.06
  -1  -4  -1  303.83    5.77
   1  -4   1  298.66    5.52
  -1  -4  -1  293.89    5.72
   1   4  -1  297.31    5.76
  -1  -4  -1  296.49    5.69
  -1   4   1  305.70    5.67
   1  -4   1  304.15    5.71
   1  -4   0 1096.39   18.84
   1  -4   0 1104.75   18.65
  -1   4   0 1125.79   18.80
  -1  -4   0 1087.27   18.83
  -1  -4   0 1104.26   18.90
   1   4   0 1084.54   18.91
  -1  -4   0 1076.12   18.88
   1  -4   0 1116.32   18.46
  -1  -4   1  309.42    5.80
   1   4   1  297.28    5.78
  -1   4  -1  314.67    5.67
  -1  -4   1  305.94    5.77
   1  -4  -1  289.21    5.37
   1  -4  -1  303.26    5.55
  -1  -4   1  305.37    5.72
   1  -4  -1  297.82    5.71
  -1   4  -2  152.94    3.24
   1  -4  -2  151.19    3.23
   1   4   2  145.59    3.27
  -1  -4   2  149.24    3.25
   1  -4  -2  150.98    3.06
  -1  -4   2  153.17    3.30
  -1   4  -2  160.65    3.18
   1  -4  -2  151.27    2.95
  -1  -4   2  151.76    3.22
   1  -4  -3   96.51    2.12
  -1  -4   3   94.38    2.27
  -1  -4   3   94.23    2.32
   1  -4  -3   97.06    2.03
   1  -4  -3   95.60    2.26
  -1  -4   3   93.23    2.22
  -1  -4   3   91.19    2.23
  -1   4  -3   94.23    2.29
   1   4   3   92.92    2.30
  -1  -4   4   17.77    0.77
   1  -4  -4   18.85    0.80
  -1   4  -4   18.09    0.81
   1  -4  -4   18.57    0.66
  -1  -4   4   18.33    0.83
   1  -4  -4   18.23    0.70
   1   4   4   17.81    0.81
  -1  -4   4   17.72    0.79
  -1  -4   4   16.74    0.76
  -1   4  -4   17.30    0.85
  -1   4  -5   31.64    1.15
   1  -4  -5   32.55    1.00
   1  -4  -5   31.91    1.10
  -1  -4   5   31.35    1.07
  -1  -4   5   31.55    1.15
  -1  -4   5   30.79    1.10
  -1   4  -5   31.50    1.21
   1  -4  -5   31.09    0.94
   1   4   5   32.65    1.15
  -1  -4   5   31.09    1.10
  -1   4  -6   49.16    1.60
  -1  -4   6   48.86    1.47
   1  -4  -6   51.43    1.33
  -1  -4   6   49.11    1.50
  -1  -4   6   49.44    1.56
   1  -4  -6   50.53    1.62
  -1   4  -6   49.92    1.55
   1   4   6   51.22    1.55
   1  -4  -6   51.18    1.37
  -1  -4   6   49.70    1.44
  -1  -4   7   25.09    0.98
   1  -4  -7   25.58    0.87
  -1   4  -7   24.74    1.05
  -1  -4   7   24.22    0.99
  -1  -4   7   25.30    0.95
   1  -4  -7   25.08    1.09
   1   4   7   24.96    1.03
  -1   4  -7   26.03    1.11
  -1  -4   7   26.80    1.08
   1  -4  -8   20.02    0.77
   1  -4  -8   20.96    1.00
  -1   4  -8   18.43    0.95
  -1   4  -8   20.01    0.95
  -1  -4   8   21.18    0.96
  -1  -4   8   20.33    0.91
  -1  -4   8   20.41    0.84
   1   4   8   20.61    0.93
  -1  -4   8   20.00    0.86
   1  -4  -9   24.77    0.90
  -1   4  -9   24.60    1.12
  -1  -4   9   26.02    0.96
  -1   4  -9   22.99    1.05
  -1  -4   9   22.14    0.98
  -1  -4   9   23.17    1.04
  -1  -4   9   23.83    0.96
   1  -4  -9   23.43    1.09
   1   4   9   23.80    1.03
   1   4  10    1.39    0.25
  -1  -4  10    1.56    0.25
  -1  -4  10    1.48    0.27
  -1  -4  10    1.83    0.25
   1  -4 -10    1.67    0.30
  -1  -4  10    1.74    0.28
  -1   4 -10    1.60    0.31
  -1   4 -10    1.36    0.25
   1  -4 -10    1.48    0.23
  -1   4 -11   38.38    1.47
   1  -4 -11   39.43    1.26
   1   4  11   37.83    1.42
  -1  -4  11   38.92    1.41
   1  -4 -11   38.77    1.51
  -1  -4  11   37.43    1.41
  -1   4 -11   39.35    1.53
   1  -4 -12   98.13    2.39
  -1   4 -12   99.48    2.71
   1  -4 -12   98.16    2.76
  -1   4 -12  100.97    2.79
  -1  -4  12   96.96    2.60
   1   4  12   98.82    2.65
  -1  -4  12   98.97    2.63
  -1   4 -13   58.74    1.99
  -1  -4  13   60.73    1.92
   1   4  13   60.04    1.95
   1  -4 -13   61.51    2.08
  -1   4 -13   61.99    2.08
  -1  -4  13   60.65    1.93
   1  -4 -13   61.81    1.76
   1  -4 -14   23.81    1.23
   1  -4 -14   24.07    1.02
  -1  -4  14   23.84    1.14
  -1   4 -14   24.84    1.26
   1   4  14   24.35    1.17
  -1   4 -14   22.18    1.16
  -1   4 -15    4.73    0.54
   1  -4 -15    5.13    0.46
   1   4  15    4.82    0.57
   1   4  15    4.57    0.51
   1  -4 -15    4.77    0.55
  -1   4 -15    4.66    0.55
  -1  -4  15    4.70    0.50
  -1   4 -16   22.93    1.21
   1   4  16   22.25    1.23
  -1   4 -16   21.99    1.22
   1  -4 -16   21.50    1.20
   1   4  16   21.61    1.13
   1  -4 -16   21.92    1.03
  -1  -4  16   22.23    1.13
  -1   4 -17   15.59    1.02
   1  -4 -17   17.95    1.10
  -1   4 -17   17.96    1.11
   1   4  17   17.43    0.91
   1   4  17   17.38    1.02
   1  -4 -17   16.60    0.90
  -1  -4  17   17.13    1.01
   1   4  18   24.41    1.11
   1   4  18   23.00    1.21
  -1  -4  18   24.53    1.23
  -1  -4  18   25.19    0.72
   1  -4 -18   22.61    1.28
  -1   4 -18   22.30    1.24
  -1   4 -18   23.18    1.29
   1  -4 -18   24.01    0.69
   1  -4 -18   23.88    0.72
   1  -4 -18   22.47    1.09
  -1   4 -19   98.53    2.95
   1  -4 -19  100.99    3.04
  -1  -4  19  102.71    1.96
   1   4  19   99.38    2.67
  -1   4 -19  100.06    2.08
  -1  -4  19  100.78    2.03
  -1   4 -19  100.81    3.05
   1   4  19   99.66    2.87
   1  -4 -19   96.72    2.69
   1  -4 -19   98.44    2.04
   1  -4 -19   99.62    2.00
   1   4  19  102.83    1.99
  -1  -4  19   98.48    2.84
   1   4  20   74.65    1.53
  -1  -4  20   72.26    1.56
  -1   4 -20   71.33    1.61
   1  -4 -20   72.25    1.53
  -1  -4  20   74.26    1.52
   1  -4 -20   71.41    1.58
  -1  -4  21   24.83    0.66
  -1   4 -21   23.40    0.71
  -1  -4  21   22.60    0.67
  -1  -4  21   23.61    0.70
   1   4  21   22.75    0.64
   1  -4 -21   22.98    0.65
   1  -4 -21   22.16    0.68
  -1  -4  22   19.95    0.57
  -1   4 -22   18.77    0.61
  -1  -4  22   18.71    0.58
   1   4  22   18.24    0.54
  -1  -4  22   19.20    0.60
   1  -4 -22   18.36    0.54
   1  -4 -22   18.62    0.59
   1  -4 -23    2.82    0.18
  -1  -4  23    2.77    0.20
   1  -4 -23    2.97    0.21
   1   4  23    2.95    0.20
  -1  -4  23    2.72    0.19
  -1  -4  23    2.76    0.20
   1   4  23    2.87    0.18
  -1   4 -23    2.84    0.21
   1  -4 -24    1.55    0.16
  -1   4 -24    1.64    0.16
   1   4  24    1.76    0.14
  -1  -4  24    1.79    0.15
   1  -4 -24    1.75    0.14
  -1  -4  24    1.83    0.16
   1   4  24    1.67    0.15
  -1  -4  25    2.05    0.15
  -1  -4  25    1.87    0.16
  -1   4 -25    1.90    0.15
   1   4  25    1.75    0.14
   1   4  25    2.12    0.15
   1  -4 -25    1.96    0.16
   1   4  26    0.65    0.09
  -1   4 -26    0.60    0.09
   1  -4 -26    0.75    0.10
  -1   4 -26    0.79    0.10
   1  -4 -26    0.66    0.10
   1   4  26    0.55    0.09
  -1  -4  26    0.58    0.09
  -1  -4  26    0.69    0.10
  -1  -4  27   12.60    0.35
  -1  -4  27   11.80    0.36
   1   4  27   11.73    0.33
  -1   4 -27   11.10    0.33
  -1   4 -27   13.08    0.37
   1  -4 -27   12.78    0.37
   1  -4 -27   12.59    0.37
   1   4  27   12.55    0.35
   1  -4 -28    7.23    0.24
   1  -4 -28    7.32    0.24
  -1  -4  28    6.69    0.23
   1   4  28    7.05    0.22
  -1   4 -28    7.47    0.24
   1  -5  26    1.83    0.10
  -1  -5 -26    1.86    0.12
  -1   5  26    1.86    0.11
  -1  -5 -26    1.92    0.11
   1  -5  25    3.18    0.16
  -1  -5 -25    3.51    0.17
   1  -5  25    3.64    0.17
  -1  -5 -25    3.51    0.18
  -1   5  25    3.68    0.17
  -1   5  24    1.28    0.12
   1  -5  24    1.18    0.11
   1  -5  24    1.25    0.12
  -1   5  24    1.26    0.11
  -1  -5 -24    1.20    0.12
  -1  -5 -24    1.12    0.11
  -1  -5 -23    1.76    0.16
   1  -5  23    1.58    0.12
  -1   5  23    1.82    0.15
   1  -5  23    1.95    0.15
   1   5 -23    1.89    0.14
  -1   5  23    1.93    0.15
  -1  -5 -23    1.65    0.14
  -1   5  22   11.60    0.40
   1  -5  22   11.87    0.40
  -1   5  22   11.02    0.39
   1  -5  22   11.04    0.37
  -1  -5 -22   11.62    0.42
   1   5 -22   11.24    0.38
  -1  -5 -22   11.59    0.41
  -1   5  21   37.76    0.91
  -1  -5 -21   40.20    0.95
  -1   5  21   38.31    0.90
   1  -5  21   38.58    0.91
  -1   5  21   39.32    0.91
   1   5 -21   39.45    0.91
   1  -5  21   36.27    0.86
  -1  -5 -21   37.95    0.93
  -1  -5 -20   18.07    0.58
   1  -5  20   16.89    0.51
   1  -5  20   18.73    0.56
  -1   5  20   17.19    0.54
   1   5 -20   18.33    0.56
  -1   5  20   18.48    0.55
  -1  -5 -20   18.48    0.58
  -1   5  20   18.36    0.56
  -1  -5 -19   76.16    1.62
   1   5 -19   76.86    1.61
   1  -5  19   72.80    1.52
   1  -5  19   78.05    1.59
  -1   5  19   78.01    1.60
  -1   5  19   75.14    1.59
  -1  -5 -19   77.09    1.64
  -1   5  19   78.03    1.59
   1  -5  18   62.68    1.35
   1  -5  18   58.05    1.26
  -1   5  18   60.49    1.35
   1   5 -18   62.99    1.38
  -1  -5 -18   61.59    1.39
  -1   5  18   62.61    1.33
  -1  -5 -18   61.18    1.38
   1  -5  17    8.68    0.38
   1  -5  17    8.14    0.33
  -1  -5 -17    8.58    0.40
  -1  -5 -17    8.37    0.40
   1   5 -17    8.64    0.39
  -1   5  17    8.69    0.37
  -1   5  17    8.18    0.38
   1   5 -16    3.69    0.50
  -1  -5 -16    2.93    0.45
  -1  -5 -16    3.19    0.45
  -1  -5 -16    3.06    0.24
   1  -5  16    2.78    0.38
   1  -5  16    2.86    0.22
  -1   5  16    3.13    0.23
  -1   5  16    3.23    0.22
  -1  -5 -16    3.37    0.25
  -1   5  16    3.21    0.45
   1   5 -16    3.35    0.25
   1  -5  15    3.74    0.43
   1  -5  15    4.35    0.27
  -1   5  15    4.34    0.27
   1   5 -15    4.15    0.27
  -1  -5 -15    3.42    0.50
  -1  -5 -15    4.06    0.49
  -1  -5 -15    4.13    0.28
   1   5 -15    4.02    0.55
  -1  -5 -15    4.16    0.27
  -1   5  15    3.99    0.52
  -1   5  14   16.26    1.04
   1   5 -14   17.29    1.10
  -1  -5 -14   14.40    0.92
   1  -5  14   16.54    0.94
  -1  -5 -14   15.86    1.05
   1  -5  13    8.17    0.65
   1  -5  13    7.42    0.55
  -1  -5 -13    8.56    0.69
  -1  -5 -13    8.23    0.76
   1   5 -13    8.89    0.77
  -1   5  13    9.02    0.75
  -1  -5 -12   27.10    1.23
   1   5 -12   29.13    1.42
   1  -5  12   28.23    1.25
  -1  -5 -12   26.95    1.37
   1  -5  12   27.72    1.11
  -1   5  12   28.02    1.36
   1   5 -12   29.69    1.27
  -1  -5 -11   24.52    1.14
   1   5 -11   26.53    1.33
  -1  -5 -11   24.99    1.30
   1  -5  11   26.80    1.15
   1  -5  11   24.88    1.16
   1   5 -11   25.86    1.19
  -1   5  11   26.14    1.27
   1  -5  11   25.06    1.03
   1   5 -10   14.30    0.85
  -1  -5 -10   12.86    0.80
  -1  -5 -10   13.57    0.93
   1  -5  10   14.28    0.75
  -1   5  10   14.68    0.92
   1  -5  10   13.31    0.82
   1   5 -10   14.64    0.96
   1  -5   9   27.37    1.21
   1  -5   9   30.16    1.12
  -1  -5  -9   26.74    1.17
   1   5  -9   28.32    1.36
   1   5  -9   29.24    1.25
  -1   5   9   28.36    1.30
   1  -5   8   12.30    0.77
  -1  -5  -8   12.43    0.76
   1  -5   8   11.96    0.67
   1   5  -8   11.72    0.83
   1   5  -8   12.61    0.79
  -1  -5  -8   11.25    0.71
  -1   5   8   12.06    0.81
   1  -5   7   50.01    1.68
   1  -5   7   50.70    1.54
  -1  -5  -7   49.65    1.67
  -1  -5  -7   48.93    1.61
   1   5  -7   51.52    1.86
   1   5  -7   53.07    1.74
  -1   5   7   51.48    1.76
   1  -5   6   72.38    2.10
  -1  -5  -6   69.83    2.08
  -1  -5  -6   69.36    1.97
   1   5  -6   72.67    2.27
   1   5  -6   73.74    2.14
  -1   5   6   73.04    2.16
   1  -5   6   72.53    1.94
   1  -5   5    7.43    0.52
   1   5  -5    8.56    0.63
  -1  -5  -5    7.70    0.54
   1  -5   5    6.88    0.56
   1   5  -5    7.06    0.62
  -1  -5  -5    7.50    0.58
  -1   5   5    8.10    0.61
   1  -5   4   28.50    1.17
  -1  -5  -4   28.87    1.15
  -1  -5  -4   28.45    1.18
   1   5  -4   28.60    1.29
   1  -5   4   29.42    1.08
   1   5  -4   28.80    1.20
  -1   5   4   30.18    1.22
   1  -5   3   39.54    1.41
  -1  -5  -3   39.42    1.42
   1   5  -3   40.38    1.55
  -1  -5  -3   38.82    1.39
   1  -5   3   40.11    1.30
   1   5  -3   41.06    1.47
  -1   5   3   41.51    1.45
   1  -5   2  141.61    3.37
  -1  -5  -2  147.24    3.39
  -1  -5  -2  144.15    3.38
  -1   5   2  153.31    3.41
   1   5  -2  151.52    3.46
   1  -5   2  146.04    3.22
  -1  -5  -1   62.38    1.88
  -1  -5  -1   63.40    1.90
   1  -5   1   62.04    1.87
   1  -5   1   62.63    1.74
  -1   5   1   65.82    1.87
   1   5  -1   64.74    1.93
  -1  -5   0    5.93    0.52
   1  -5   0    5.53    0.44
   1   5   0    5.58    0.51
   1  -5   0    5.33    0.48
  -1   5   0    4.91    0.44
  -1  -5   0    5.54    0.49
  -1  -5   1   60.65    1.88
   1  -5  -1   61.13    1.85
  -1  -5   1   62.62    1.89
   1  -5  -1   62.01    1.73
   1   5   1   63.57    1.91
  -1  -5   1   63.50    1.87
   1  -5  -2  145.25    3.36
  -1  -5   2  142.98    3.40
  -1  -5   2  145.83    3.40
  -1  -5   2  147.08    3.35
   1   5   2  147.38    3.42
   1  -5  -2  143.21    3.18
  -1  -5   3   39.33    1.45
  -1   5  -3   37.87    1.50
   1   5   3   41.39    1.47
  -1  -5   3   38.93    1.41
   1  -5  -3   40.00    1.41
  -1  -5   3   41.38    1.42
   1  -5  -3   39.79    1.18
   1  -5  -3   39.29    1.29
   1  -5  -4   30.41    1.10
  -1  -5   4   29.13    1.23
   1  -5  -4   28.04    0.97
  -1  -5   4   28.67    1.18
  -1   5  -4   27.87    1.27
   1  -5  -4   28.38    1.16
   1   5   4   29.98    1.23
  -1  -5   4   29.92    1.18
  -1  -5   5    7.11    0.57
  -1  -5   5    7.01    0.55
  -1   5  -5    7.50    0.63
   1   5   5    8.38    0.63
  -1  -5   5    7.71    0.61
   1  -5  -5    8.01    0.48
   1  -5  -5    7.47    0.52
  -1   5  -6   69.41    2.21
   1  -5  -6   72.44    1.84
  -1  -5   6   68.52    2.04
   1   5   6   74.77    2.15
  -1  -5   6   70.42    2.03
  -1  -5   6   69.85    2.14
  -1  -5   6   70.14    2.01
  -1  -5   7   47.85    1.63
   1  -5  -7   49.46    1.46
  -1  -5   7   49.42    1.61
  -1  -5   7   50.77    1.66
  -1   5  -7   50.44    1.81
   1   5   7   53.06    1.76
  -1  -5   7   50.68    1.76
  -1   5  -8   12.27    0.79
  -1  -5   8   11.63    0.73
  -1  -5   8   11.11    0.72
   1  -5  -8   11.76    0.65
  -1   5  -8   11.85    0.83
   1   5   8   12.11    0.79
  -1  -5   8   11.33    0.77
  -1  -5   8   11.55    0.71
  -1   5  -9   29.45    1.29
  -1  -5   9   25.41    1.15
  -1  -5   9   26.99    1.16
  -1   5  -9   27.66    1.32
  -1  -5   9   28.01    1.27
   1   5   9   27.49    1.25
   1  -5  -9   27.18    1.05
  -1  -5   9   26.64    1.12
  -1   5 -10   14.11    0.89
   1  -5 -10   14.66    0.76
  -1   5 -10   13.88    0.93
  -1  -5  10   14.19    0.81
   1   5  10   14.01    0.89
  -1  -5  10   13.73    0.84
  -1  -5  10   13.53    0.87
  -1  -5  10   13.40    0.77
  -1   5 -11   26.14    1.31
   1  -5 -11   24.28    1.03
   1  -5 -11   25.06    1.28
  -1  -5  11   24.82    1.17
  -1   5 -11   25.71    1.25
   1   5  11   24.11    1.21
  -1  -5  11   24.40    1.20
   1  -5 -12   27.36    1.14
  -1  -5  12   26.03    1.22
  -1   5 -12   29.02    1.40
  -1   5 -12   27.32    1.31
   1  -5 -12   26.01    1.33
   1   5  12   27.55    1.31
  -1  -5  12   26.67    1.27
   1  -5 -13    8.09    0.61
  -1  -5  13    8.01    0.67
   1  -5 -13    7.94    0.72
  -1   5 -13    8.06    0.71
   1   5  13    8.78    0.73
  -1  -5  13    8.50    0.69
  -1   5 -13    8.54    0.75
   1  -5 -14   15.55    0.88
   1  -5 -14   16.12    1.05
  -1   5 -14   16.87    1.08
   1   5  14   15.95    1.00
  -1  -5  14   15.39    0.95
  -1   5 -14   15.57    1.00
  -1   5 -15    4.90    0.58
  -1  -5  15    4.34    0.23
   1  -5 -15    3.40    0.50
   1  -5 -15    4.62    0.27
   1   5  15    3.95    0.56
  -1   5 -15    4.00    0.28
  -1   5 -15    3.82    0.51
   1   5  15    4.50    0.27
   1   5  15    3.96    0.52
   1  -5 -15    4.06    0.27
   1  -5 -15    4.59    0.47
  -1  -5  15    3.59    0.46
  -1   5 -16    3.13    0.47
   1  -5 -16    2.96    0.22
  -1  -5  16    3.09    0.20
   1   5  16    3.08    0.22
   1  -5 -16    2.45    0.42
  -1   5 -16    3.14    0.47
  -1  -5  16    2.87    0.43
   1  -5 -16    2.61    0.38
  -1  -5  16    3.01    0.22
   1   5  16    2.89    0.44
   1  -5 -16    2.93    0.23
  -1   5 -16    2.99    0.24
   1   5  17    8.20    0.36
  -1  -5  17    8.87    0.34
  -1   5 -17    8.74    0.41
   1  -5 -17    8.41    0.37
  -1  -5  17    8.52    0.37
   1  -5 -17    8.54    0.39
  -1  -5  18   62.64    1.34
  -1   5 -18   62.28    1.41
   1  -5 -18   61.66    1.34
  -1  -5  18   61.22    1.29
   1   5  18   60.43    1.34
   1  -5 -18   61.28    1.38
  -1  -5  19   79.44    1.57
  -1  -5  19   79.82    1.62
   1  -5 -19   77.65    1.60
   1   5  19   77.51    1.61
  -1   5 -19   78.74    1.67
  -1  -5  19   77.44    1.60
   1  -5 -19   76.13    1.64
  -1  -5  20   18.56    0.54
   1  -5 -20   18.32    0.54
   1   5  20   18.74    0.56
  -1  -5  20   18.57    0.56
  -1   5 -20   18.74    0.60
  -1  -5  20   18.52    0.55
   1  -5 -20   18.77    0.59
   1   5  21   38.96    0.91
  -1  -5  21   38.20    0.91
  -1   5 -21   39.77    0.96
   1  -5 -21   39.64    0.93
   1  -5 -21   39.39    0.95
  -1  -5  21   38.59    0.92
   1  -5 -21   38.86    0.90
  -1  -5  21   41.25    0.91
   1  -5 -22   11.57    0.37
  -1  -5  22   11.41    0.38
   1   5  22   10.72    0.38
   1  -5 -22   11.48    0.40
  -1   5 -22   12.45    0.43
  -1  -5  22   10.93    0.39
   1  -5 -22   11.84    0.41
  -1  -5  22   11.71    0.38
  -1  -5  23    2.02    0.14
   1   5  23    1.66    0.13
   1  -5 -23    1.79    0.13
  -1  -5  23    1.41    0.13
  -1   5 -23    1.92    0.16
   1  -5 -23    1.70    0.14
  -1  -5  23    1.66    0.13
   1  -5 -23    1.86    0.16
   1   5  23    1.83    0.14
  -1  -5  24    1.25    0.11
   1   5  24    1.15    0.11
   1  -5 -24    1.11    0.11
  -1   5 -24    1.08    0.11
  -1  -5  24    1.07    0.11
   1   5  24    1.32    0.11
   1  -5 -24    1.12    0.12
  -1  -5  25    3.77    0.17
   1  -5 -25    3.52    0.17
   1   5  25    3.42    0.15
  -1  -5  25    3.15    0.16
  -1   5 -25    3.72    0.18
   1   5  25    3.58    0.17
   1  -5 -25    3.69    0.18
  -1  -5  26    1.83    0.11
  -1   5 -26    2.17    0.12
   1  -5 -26    1.77    0.11
   1   5  26    1.94    0.11
  -1  -5  26    1.66    0.10
   1  -5 -26    2.11    0.12
  -1  -6 -24    7.53    0.22
   1  -6  23   32.61    0.67
  -1  -6 -23   32.37    0.68
  -1   6  23   31.06    0.64
  -1  -6 -23   32.70    0.69
   1  -6  22   23.70    0.55
  -1   6  22   24.04    0.54
  -1   6  22   22.32    0.54
   1   6 -22   23.69    0.53
  -1  -6 -22   23.78    0.57
  -1  -6 -22   23.56    0.57
  -1  -6 -21    9.58    0.33
   1  -6  21    9.82    0.32
   1   6 -21    9.86    0.31
  -1   6  21    9.07    0.32
  -1   6  21    9.93    0.31
  -1  -6 -21    9.66    0.34
   1  -6  20   19.29    0.52
   1   6 -20   18.88    0.51
  -1   6  20   17.73    0.51
  -1  -6 -20   18.58    0.52
  -1  -6 -20   19.90    0.54
  -1   6  20   18.81    0.49
   1  -6  19   32.65    0.78
  -1  -6 -19   31.78    0.79
   1   6 -19   33.48    0.79
  -1   6  19   32.42    0.79
  -1  -6 -19   32.38    0.80
  -1  -6 -18   12.92    0.44
   1   6 -18   12.99    0.44
   1  -6  18   12.82    0.42
  -1  -6 -18   12.92    0.45
  -1   6  18   12.43    0.44
  -1  -6 -17   11.84    0.44
  -1   6  17   12.61    0.45
   1   6 -17   12.90    0.45
   1  -6  17   12.63    0.43
  -1  -6 -17   12.26    0.45
  -1   6  16   11.43    0.44
  -1  -6 -16   11.16    0.43
   1  -6  16   11.20    0.41
   1   6 -16   11.44    0.44
  -1  -6 -16   11.75    0.45
  -1  -6 -15   15.38    0.53
   1  -6  15   16.22    0.51
   1   6 -15   15.85    0.54
  -1  -6 -15   16.15    0.55
  -1   6  15   15.48    0.54
  -1   6  14    7.60    0.37
   1  -6  14    7.87    0.34
   1   6 -14    7.52    0.36
  -1  -6 -14    7.56    0.36
  -1  -6 -14    7.69    0.37
   1  -6  13   29.08    0.77
  -1  -6 -13   28.91    0.82
  -1   6  13   28.18    0.80
   1   6 -13   28.03    0.80
  -1  -6 -13   28.06    0.79
   1  -6  12   24.31    0.69
   1   6 -12   24.18    0.74
  -1   6  12   24.29    0.73
  -1  -6 -12   24.66    0.74
  -1  -6 -11   15.27    0.52
   1  -6  11   15.47    0.51
   1  -6  11   15.53    0.85
   1   6 -11   15.20    0.56
   1   6 -11   15.34    1.04
  -1  -6 -11   14.86    0.91
  -1   6  11   16.64    1.04
  -1  -6 -11   15.84    0.56
  -1   6  11   14.89    0.55
   1  -6  11   14.41    0.90
   1  -6  11   14.20    0.88
  -1   6  10    5.11    0.58
  -1  -6 -10    5.31    0.31
  -1   6  10    5.14    0.31
  -1  -6 -10    5.10    0.55
   1  -6  10    5.47    0.29
   1   6 -10    5.20    0.60
   1   6 -10    5.42    0.32
   1  -6  10    4.83    0.51
   1  -6  10    4.25    0.47
   1  -6  10    5.33    0.50
  -1  -6 -10    5.37    0.29
   1  -6   9   10.47    0.76
  -1  -6  -9    9.20    0.70
   1  -6   9   10.87    0.70
   1   6  -9   10.76    0.45
   1   6  -9    9.86    0.84
   1  -6   9   10.15    0.75
  -1   6   9   10.94    0.83
   1  -6   8   22.26    1.15
   1   6  -8   24.23    1.16
   1  -6   8   23.05    1.06
  -1   6   8   24.44    1.24
   1  -6   8   22.22    1.12
   1   6  -8   22.49    1.27
   1  -6   7    0.84    0.24
  -1  -6  -7    0.91    0.25
   1   6  -7    0.62    0.23
   1  -6   7    1.16    0.25
   1   6  -7    1.54    0.33
  -1   6   7    0.85    0.25
   1  -6   6   34.18    1.44
  -1  -6  -6   33.49    1.43
   1   6  -6   34.84    1.59
  -1   6   6   35.22    1.49
   1  -6   6   34.39    1.33
   1   6  -6   37.47    1.48
   1  -6   5   41.13    1.61
   1   6  -5   44.16    1.79
   1   6  -5   42.32    1.62
  -1   6   5   45.27    1.68
  -1  -6  -5   40.58    1.59
   1  -6   5   41.92    1.50
   1  -6   4   11.16    0.79
   1   6  -4   13.44    0.94
  -1  -6  -4   11.74    0.81
   1   6  -4   12.60    0.84
  -1   6   4   14.13    0.88
   1  -6   4   12.18    0.75
  -1  -6  -3   58.21    1.97
   1  -6   3   58.22    1.83
   1   6  -3   60.56    2.16
   1   6  -3   60.61    2.01
  -1   6   3   63.69    2.01
   1  -6   3   60.06    1.99
  -1  -6  -3   56.58    1.92
   1  -6   2    5.58    0.50
  -1  -6  -2    5.60    0.56
   1   6  -2    5.66    0.61
   1  -6   2    5.97    0.56
   1   6  -2    6.17    0.60
  -1  -6  -2    5.39    0.53
  -1  -6  -1   52.57    1.83
   1  -6   1   53.52    1.83
   1  -6   1   50.49    1.69
   1   6  -1   55.10    2.03
   1   6  -1   57.52    1.92
  -1  -6  -1   50.49    1.81
  -1  -6   0  139.70    3.50
  -1   6   0  136.04    3.63
   1  -6   0  138.41    3.47
  -1  -6   0  134.99    3.47
   1  -6   0  141.15    3.33
  -1  -6   1   54.24    1.85
  -1   6  -1   51.86    1.94
   1  -6  -1   52.84    1.83
   1   6   1   58.41    1.92
  -1  -6   1   50.03    1.83
   1  -6  -1   51.43    1.71
  -1   6  -2    5.33    0.58
   1   6   2    5.57    0.56
  -1  -6   2    5.94    0.58
   1  -6  -2    5.62    0.51
  -1  -6   2    6.66    0.60
  -1  -6   3   59.81    1.95
  -1   6  -3   55.67    2.05
   1   6   3   60.67    2.01
  -1  -6   3   56.12    1.98
   1  -6  -3   57.32    1.83
  -1  -6   4   12.71    0.86
  -1  -6   4   13.11    0.84
  -1   6  -4   11.98    0.89
   1   6   4   12.62    0.85
   1  -6  -4   13.06    0.78
  -1   6  -5   42.90    1.75
   1   6   5   45.20    1.71
  -1  -6   5   41.15    1.66
  -1  -6   5   42.04    1.60
  -1  -6   6   33.01    1.41
  -1   6  -6   33.76    1.54
   1   6   6   36.49    1.51
  -1  -6   6   34.53    1.50
  -1  -6   6   33.85    1.40
  -1  -6   7    0.65    0.24
   1  -6  -7    1.29    0.24
  -1   6  -7    1.04    0.30
  -1  -6   7    0.84    0.21
  -1  -6   7    1.53    0.29
   1   6   7    0.73    0.25
  -1   6  -8   21.85    1.23
   1   6   8   22.41    1.18
  -1  -6   8   22.13    1.18
  -1  -6   8   22.34    1.11
   1  -6  -8   21.11    0.98
  -1  -6   8   20.64    1.07
   1   6   9   10.14    0.42
  -1  -6   9   11.57    0.46
  -1  -6   9    9.72    0.73
   1   6   9   10.04    0.79
  -1   6  -9   10.06    0.82
  -1  -6   9   10.01    0.80
   1  -6  -9    8.96    0.64
  -1  -6   9    9.89    0.73
  -1  -6  10    5.28    0.31
   1   6  10    5.21    0.29
   1  -6 -10    5.32    0.30
  -1   6 -10    5.20    0.61
  -1   6 -10    5.10    0.31
  -1  -6  10    5.69    0.54
  -1  -6  10    5.21    0.32
   1   6  10    5.35    0.59
   1  -6 -10    5.13    0.29
  -1  -6  10    5.30    0.57
   1  -6 -10    4.49    0.45
  -1  -6  10    4.67    0.50
   1   6  11   15.41    0.53
  -1  -6  11   15.41    0.54
   1  -6 -11   15.30    0.54
  -1   6 -11   14.94    0.56
  -1   6 -11   14.43    1.01
   1   6  11   14.67    0.97
  -1  -6  11   14.93    0.54
   1  -6 -11   15.44    0.54
  -1  -6  11   14.14    0.95
   1  -6 -11   14.13    0.82
   1  -6 -12   25.88    0.73
  -1  -6  12   25.20    0.74
  -1  -6  12   24.85    0.73
   1   6  12   24.22    0.71
   1  -6 -12   23.71    0.72
  -1   6 -12   24.84    0.76
  -1  -6  13   27.85    0.79
   1   6  13   28.14    0.78
   1  -6 -13   27.91    0.78
  -1  -6  13   27.01    0.77
  -1   6 -13   28.46    0.82
   1  -6 -13   29.41    0.80
  -1  -6  13   29.95    0.70
   1   6  14    7.55    0.35
   1  -6 -14    7.86    0.35
  -1   6 -14    7.63    0.38
  -1  -6  14    7.92    0.30
   1  -6 -14    7.52    0.36
   1  -6 -15   15.57    0.52
  -1  -6  15   16.58    0.48
  -1   6 -15   15.93    0.56
   1   6  15   15.97    0.53
   1  -6 -15   15.91    0.54
  -1  -6  16   11.64    0.38
   1   6  16   11.95    0.44
   1  -6 -16   11.55    0.44
   1  -6 -16   11.86    0.43
  -1   6 -16   11.56    0.46
  -1  -6  17   12.44    0.39
   1  -6 -17   11.75    0.42
   1   6  17   12.69    0.44
   1  -6 -17   11.93    0.44
  -1   6 -17   12.93    0.47
  -1  -6  18   13.27    0.40
   1  -6 -18   12.94    0.43
   1   6  18   13.18    0.45
  -1   6 -18   13.49    0.47
   1  -6 -18   13.44    0.46
   1   6  19   32.96    0.80
   1  -6 -19   32.54    0.78
  -1   6 -19   33.29    0.83
   1  -6 -19   33.72    0.82
   1   6  19   33.74    0.76
  -1  -6  19   33.88    0.76
  -1  -6  20   19.06    0.49
  -1   6 -20   19.55    0.55
   1   6  20   19.40    0.53
   1  -6 -20   18.72    0.50
   1   6  20   19.17    0.49
   1  -6 -20   18.98    0.53
  -1  -6  21   10.33    0.32
   1   6  21    9.87    0.33
   1  -6 -21    9.72    0.31
   1   6  21    9.95    0.31
   1  -6 -21   10.02    0.34
  -1   6 -21   10.56    0.35
  -1  -6  22   24.81    0.55
   1   6  22   23.96    0.56
   1  -6 -22   23.86    0.53
  -1   6 -22   24.49    0.59
   1  -6 -22   24.72    0.58
   1   6  22   24.47    0.54
  -1  -6  23   33.41    0.67
  -1   6 -23   34.13    0.71
   1  -6 -23   33.71    0.70
   1   6  23   31.28    0.68
   1   6  23   32.74    0.67
   1  -6 -24    7.54    0.22
  -1   6 -24    7.98    0.23
   1  -7  20   12.28    0.30
  -1   7  20   12.61    0.32
  -1  -7 -20   13.15    0.33
   1  -7  19   14.25    0.36
   1   7 -19   13.87    0.35
  -1  -7 -19   15.34    0.40
  -1   7  19   15.06    0.39
  -1   7  18   26.47    0.62
   1   7 -18   25.98    0.59
   1  -7  18   25.79    0.58
  -1  -7 -18   26.21    0.62
   1  -7  17    5.64    0.23
   1   7 -17    6.19    0.24
  -1   7  17    6.10    0.26
  -1  -7 -17    6.23    0.26
   1   7 -16   14.64    0.43
   1  -7  16   14.53    0.41
  -1   7  16   14.24    0.45
  -1  -7 -16   14.73    0.45
   1  -7  15    6.97    0.27
   1   7 -15    7.40    0.30
  -1   7  15    7.52    0.32
  -1  -7 -15    7.29    0.31
   1  -7  14    5.01    0.23
  -1   7  14    4.91    0.27
   1   7 -14    5.15    0.26
  -1  -7 -14    4.88    0.26
   1  -7  13    7.66    0.30
  -1  -7 -13    7.55    0.33
   1   7 -13    7.31    0.32
  -1   7  13    7.43    0.34
  -1  -7 -13    7.47    0.30
   1  -7  12   21.94    0.59
  -1   7  12   21.25    0.64
   1   7 -12   21.50    0.63
  -1  -7 -12   21.08    0.59
  -1  -7 -12   21.97    0.64
   1  -7  11    0.95    0.11
  -1  -7 -11    0.62    0.11
   1   7 -11    0.72    0.12
  -1   7  11    0.76    0.13
  -1  -7 -11    0.79    0.13
   1   7 -10    5.27    0.29
   1  -7  10    4.97    0.25
  -1   7  10    4.94    0.26
  -1  -7 -10    5.10    0.27
   1  -7  10    5.10    0.27
  -1   7  10    4.90    0.28
  -1  -7 -10    4.83    0.28
  -1  -7  -9    9.54    0.38
  -1   7   9    9.12    0.40
  -1   7   9    9.13    0.38
   1   7  -9    9.85    0.41
   1  -7   9    9.47    0.36
   1  -7   9    9.69    0.39
  -1  -7  -9    9.55    0.41
   1  -7   9    9.58    0.38
  -1  -7  -8   32.21    0.84
   1  -7   8   33.16    0.81
  -1   7   8   31.51    0.86
   1   7  -8   32.76    0.87
   1  -7   8   32.68    0.84
   1  -7   8   32.40    0.83
  -1   7   8   32.95    0.85
  -1  -7  -8   31.99    0.86
   1  -7   7    7.63    0.35
  -1  -7  -7    7.56    0.35
   1  -7   7    7.77    0.33
   1  -7   7    8.15    0.36
   1   7  -7    7.86    0.37
  -1   7   7    7.48    0.35
  -1  -7  -7    7.31    0.36
  -1   7   7    7.68    0.37
   1  -7   6    6.41    0.32
   1  -7   6    6.02    0.28
   1  -7   6    6.48    0.32
   1   7  -6    6.24    0.31
  -1   7   6    5.62    0.31
  -1   7   6    5.70    0.31
  -1  -7  -6    6.01    0.32
  -1  -7  -6    6.01    0.31
   1   7  -6    6.39    0.33
   1  -7   5    2.70    0.21
   1  -7   5    3.00    0.20
   1  -7   5    2.59    0.21
   1   7  -5    2.26    0.19
  -1   7   5    2.37    0.20
   1   7  -5    2.54    0.22
  -1   7   5    2.33    0.21
  -1  -7  -5    2.83    0.21
  -1  -7  -5    2.60    0.21
  -1  -7  -5    2.24    0.20
   1  -7   4    1.46    0.16
  -1  -7  -4    1.47    0.17
  -1  -7  -4    1.47    0.16
   1  -7   4    1.60    0.17
   1  -7   4    1.37    0.14
  -1   7   4    1.49    0.17
   1   7  -4    1.35    0.15
  -1  -7  -4    1.40    0.16
  -1   7   4    1.38    0.16
   1   7  -4    1.47    0.17
  -1   7   3   10.46    0.43
  -1  -7  -3   11.03    0.45
   1  -7   3   12.17    0.45
  -1  -7  -3   10.86    0.44
  -1   7   3   10.50    0.44
   1   7  -3   10.88    0.45
  -1  -7  -3   10.58    0.44
   1  -7   3   10.43    0.43
   1   7  -3   10.25    0.42
  -1   7   2   60.42    1.38
   1   7  -2   62.12    1.40
   1  -7   2   58.91    1.35
  -1   7   2   61.26    1.36
   1  -7   2   61.63    1.36
  -1  -7  -2   61.66    1.37
  -1  -7  -2   61.20    1.37
  -1  -7  -2   61.02    1.38
   1   7  -2   58.10    1.34
   1  -7   1   12.58    0.47
  -1  -7  -1   12.87    0.49
   1   7  -1   11.90    0.48
  -1  -7  -1   11.75    0.47
  -1   7   1   11.38    0.46
   1   7  -1   11.07    0.44
  -1  -7  -1   10.97    0.45
   1  -7   1   11.90    0.46
  -1   7   1   11.62    0.47
  -1   7   0    4.00    0.26
  -1   7   0    3.88    0.27
   1   7   0    4.09    0.26
   1  -7   0    4.27    0.27
   1  -7   0    3.74    0.26
  -1  -7   0    3.94    0.26
  -1  -7   0    3.85    0.26
  -1  -7   0    4.66    0.28
  -1   7  -1   10.95    0.46
   1  -7  -1   11.13    0.45
  -1  -7   1   11.45    0.46
  -1   7  -1   11.59    0.47
   1  -7  -1   12.37    0.47
   1   7   1   11.61    0.45
  -1  -7   1   10.36    0.44
  -1   7  -2   58.58    1.39
   1   7   2   60.68    1.36
  -1   7  -2   62.16    1.40
  -1  -7   2   61.44    1.38
  -1  -7   2   63.53    1.42
  -1  -7   2   61.29    1.40
   1  -7  -2   61.54    1.39
   1  -7  -3   11.42    0.45
   1   7   3   11.14    0.44
  -1  -7   3   11.52    0.47
   1  -7  -3   12.38    0.46
  -1   7  -3   10.87    0.45
  -1  -7   3   10.53    0.43
  -1  -7   3   11.37    0.46
  -1   7  -3   10.69    0.45
  -1   7  -4    1.45    0.17
   1  -7  -4    1.43    0.17
   1  -7  -4    1.69    0.18
   1   7   4    1.76    0.18
  -1  -7   4    1.46    0.18
  -1  -7   4    1.41    0.17
  -1   7  -4    1.86    0.19
  -1   7  -5    2.57    0.22
   1  -7  -5    2.56    0.21
  -1  -7   5    2.38    0.21
   1  -7  -5    2.88    0.21
   1   7   5    2.53    0.20
  -1  -7   5    2.63    0.22
  -1   7  -5    2.44    0.21
   1  -7  -6    5.89    0.32
  -1  -7   6    5.84    0.32
   1  -7  -6    6.46    0.31
  -1  -7   6    6.27    0.34
  -1   7  -6    5.79    0.32
  -1   7  -6    5.93    0.32
   1   7   6    6.16    0.31
   1  -7  -7    7.75    0.36
  -1  -7   7    7.72    0.37
  -1  -7   7    8.14    0.38
   1   7   7    8.01    0.35
  -1   7  -7    7.63    0.37
   1  -7  -7    9.22    0.36
  -1   7  -7    7.58    0.37
   1   7   7    8.25    0.36
  -1  -7   8   31.89    0.86
   1  -7  -8   31.85    0.85
   1  -7  -8   33.92    0.82
   1   7   8   32.42    0.84
  -1   7  -8   31.31    0.86
   1   7   8   33.81    0.84
  -1  -7   8   32.53    0.87
  -1   7  -8   32.73    0.88
   1  -7  -9    9.03    0.39
  -1   7  -9    8.63    0.39
  -1  -7   9    8.76    0.39
   1   7   9    8.98    0.38
  -1  -7   9    9.65    0.40
  -1   7  -9    9.52    0.40
   1   7   9    9.45    0.38
   1  -7  -9    9.30    0.37
   1  -7 -10    5.08    0.28
  -1  -7  10    5.40    0.29
   1   7  10    5.43    0.28
   1   7  10    5.32    0.27
  -1  -7  10    4.94    0.28
  -1   7 -10    5.29    0.29
   1  -7 -10    5.05    0.27
  -1   7 -10    5.26    0.30
  -1   7 -11    0.86    0.14
  -1  -7  11    0.77    0.13
  -1  -7  11    0.64    0.11
   1   7  11    0.77    0.12
   1  -7 -11    0.72    0.12
   1   7  11    0.84    0.12
   1  -7 -11    0.83    0.12
   1  -7 -12   21.07    0.61
  -1  -7  12   20.19    0.60
   1   7  12   21.71    0.62
  -1  -7  12   20.32    0.60
   1   7  12   21.30    0.58
  -1   7 -12   21.59    0.64
   1  -7 -12   21.12    0.60
   1  -7 -13    7.41    0.32
  -1  -7  13    7.23    0.31
   1   7  13    7.61    0.33
   1   7  13    7.49    0.30
  -1   7 -13    7.61    0.34
   1  -7 -13    7.61    0.32
   1  -7 -14    4.94    0.25
  -1  -7  14    4.87    0.23
   1   7  14    4.55    0.24
   1   7  14    4.91    0.23
  -1   7 -14    4.65    0.25
   1  -7 -14    4.72    0.24
   1  -7 -15    6.70    0.28
   1   7  15    7.15    0.30
  -1   7 -15    7.34    0.31
   1  -7 -15    6.95    0.29
   1  -7 -16   14.75    0.43
  -1   7 -16   14.98    0.46
   1   7  16   15.16    0.45
   1  -7 -16   14.70    0.43
   1  -7 -17    6.54    0.25
   1   7  17    6.53    0.27
  -1   7 -17    6.60    0.27
   1  -7 -17    6.15    0.25
  -1   7 -18   26.59    0.63
   1  -7 -18   25.92    0.59
   1   7  18   27.23    0.63
  -1   7 -18   26.06    0.62
   1  -7 -18   26.79    0.61
   1  -7 -19   14.29    0.37
  -1   7 -19   14.71    0.38
   1   7  19   16.02    0.41
  -1   7 -19   15.48    0.40
   1  -7 -19   14.93    0.38
   1   7  20   13.40    0.34
  -1   7 -20   13.93    0.35
  -1   8  15   11.50    0.31
  -1  -8 -15   11.08    0.30
  -1   8  14    4.42    0.18
  -1  -8 -14    4.15    0.17
   1   8 -14    4.00    0.16
  -1   8  13    2.94    0.14
  -1   8  13    3.21    0.17
  -1  -8 -13    3.41    0.16
   1   8 -13    3.38    0.16
  -1   8  12    0.40    0.08
   1   8 -12    0.32    0.07
  -1   8  12    0.25    0.06
  -1  -8 -12    0.23    0.05
  -1  -8 -12    0.28    0.07
  -1  -8 -11    7.09    0.24
   1   8 -11    7.51    0.27
  -1   8  11    7.38    0.28
  -1   8  11    6.74    0.25
  -1  -8 -11    7.36    0.28
  -1  -8 -10    0.89    0.09
   1  -8  10    0.79    0.09
  -1   8  10    1.02    0.11
  -1   8  10    1.02    0.10
   1   8 -10    1.06    0.11
  -1  -8 -10    0.93    0.11
  -1   8  10    0.95    0.10
  -1  -8  -9    8.28    0.29
   1  -8   9    8.37    0.30
  -1   8   9    8.16    0.30
   1  -8   9    7.98    0.28
   1   8  -9    8.68    0.32
  -1   8   9    8.04    0.30
  -1  -8  -9    8.38    0.31
  -1   8   9    8.55    0.32
  -1  -8  -8   10.72    0.35
   1  -8   8   10.72    0.34
  -1   8   8   10.54    0.36
   1   8  -8   11.33    0.38
  -1   8   8   10.85    0.36
  -1  -8  -8   11.31    0.38
   1  -8   8   10.49    0.36
  -1   8   8   10.63    0.37
   1  -8   7    2.55    0.16
   1  -8   7    2.97    0.18
  -1   8   7    2.77    0.18
  -1   8   7    2.79    0.18
  -1  -8  -7    2.64    0.17
   1   8  -7    2.62    0.18
  -1   8   7    2.71    0.18
  -1  -8  -7    2.74    0.18
  -1   8   6    2.44    0.18
   1  -8   6    2.69    0.17
  -1  -8  -6    2.61    0.18
   1  -8   6    2.31    0.17
   1   8  -6    2.65    0.17
   1   8  -6    2.86    0.19
  -1  -8  -6    2.64    0.18
  -1   8   6    2.69    0.18
  -1   8   6    2.47    0.17
  -1   8   5    6.97    0.30
   1   8  -5    7.23    0.30
  -1   8   5    7.09    0.31
  -1   8   5    6.89    0.29
   1   8  -5    7.43    0.32
   1  -8   5    7.47    0.31
  -1  -8  -5    7.44    0.30
  -1  -8  -5    7.06    0.30
   1  -8   5    6.87    0.29
  -1  -8  -5    7.42    0.29
   1  -8   4    0.20    0.08
  -1  -8  -4    0.06    0.08
  -1   8   4    0.04    0.07
  -1  -8  -4    0.02    0.07
   1  -8   4    0.13    0.08
   1   8  -4    0.10    0.09
   1   8  -4    0.14    0.08
  -1   8   4    0.17    0.08
  -1   8   4    0.12    0.08
  -1  -8  -4    0.17    0.07
   1   8  -3   16.29    0.51
   1  -8   3   15.55    0.48
  -1   8   3   16.60    0.51
   1   8  -3   15.70    0.49
  -1  -8  -3   16.65    0.50
  -1  -8  -3   15.64    0.49
   1  -8   3   16.09    0.50
  -1  -8  -3   16.78    0.50
  -1   8   3   16.11    0.49
  -1  -8  -2    6.58    0.29
  -1  -8  -2    6.32    0.30
   1   8  -2    6.34    0.29
   1  -8   2    6.70    0.29
  -1   8   2    6.47    0.31
   1   8  -2    6.60    0.31
   1  -8   2    6.96    0.30
  -1  -8  -2    6.56    0.29
  -1   8   2    6.63    0.30
  -1  -8  -1    0.90    0.12
  -1   8   1    0.96    0.13
  -1  -8  -1    1.01    0.12
   1  -8   1    1.17    0.13
   1   8  -1    1.09    0.14
   1  -8   1    0.98    0.13
   1   8  -1    1.04    0.13
  -1   8   1    1.41    0.15
  -1  -8  -1    1.08    0.14
  -1  -8   0    0.13    0.08
   1  -8   0    0.12    0.08
   1  -8   0    0.20    0.09
   1   8   0    0.14    0.07
  -1   8   0    0.16    0.08
   1   8   0    0.26    0.09
  -1  -8   0    0.14    0.08
  -1   8   0    0.16    0.08
  -1   8  -1    0.97    0.12
   1  -8  -1    0.91    0.12
  -1  -8   1    1.00    0.13
   1  -8  -1    0.93    0.12
  -1  -8   1    1.10    0.13
  -1   8  -1    0.74    0.12
   1   8   1    0.91    0.12
   1   8   1    0.92    0.13
   1  -8  -2    6.61    0.30
  -1  -8   2    6.80    0.31
   1   8   2    6.51    0.30
  -1   8  -2    6.73    0.32
   1  -8  -2    6.85    0.30
  -1   8  -2    6.67    0.30
   1   8   2    6.86    0.31
  -1  -8   2    6.62    0.30
   1  -8  -3   15.76    0.49
  -1  -8   3   16.33    0.51
   1  -8  -3   16.36    0.50
  -1  -8   3   15.99    0.51
   1   8   3   16.83    0.52
  -1   8  -3   16.61    0.52
   1   8   3   16.73    0.51
  -1   8  -3   16.31    0.51
  -1  -8   4    0.15    0.08
   1  -8  -4    0.14    0.08
  -1   8  -4    0.00    0.08
   1   8   4    0.15    0.08
  -1  -8   4    0.10    0.08
  -1   8  -4    0.11    0.08
   1  -8  -4    0.20    0.09
   1   8   4    0.14    0.09
   1   8   5    7.01    0.31
  -1   8  -5    7.52    0.32
   1  -8  -5    7.28    0.30
   1  -8  -5    7.35    0.31
  -1  -8   5    7.59    0.32
  -1  -8   5    7.42    0.31
  -1   8  -5    7.09    0.31
   1  -8  -6    2.46    0.16
  -1   8  -6    2.65    0.18
  -1  -8   6    2.65    0.19
   1  -8  -6    2.61    0.18
  -1  -8   6    2.48    0.18
  -1   8  -6    2.55    0.19
   1   8   6    2.67    0.18
   1  -8  -7    2.89    0.19
  -1   8  -7    2.39    0.17
  -1   8  -7    2.44    0.17
  -1  -8   7    2.75    0.18
  -1  -8   7    2.57    0.17
   1   8   7    2.67    0.18
   1  -8  -7    2.75    0.16
  -1   8  -8   10.58    0.36
  -1  -8   8   10.57    0.37
   1  -8  -8   11.54    0.38
  -1  -8   8   10.90    0.38
   1   8   8   10.73    0.36
  -1   8  -8   11.05    0.38
   1  -8  -8   10.30    0.33
   1  -8  -9    8.81    0.32
  -1  -8   9    9.11    0.33
   1   8   9    9.07    0.32
  -1  -8   9    8.33    0.31
  -1   8  -9    8.63    0.33
  -1   8  -9    8.26    0.31
  -1  -8  10    0.94    0.11
  -1   8 -10    1.03    0.12
   1  -8 -10    1.02    0.11
   1   8  10    0.96    0.10
   1   8  10    1.01    0.10
   1   8  11    7.04    0.26
   1  -8 -11    7.67    0.28
  -1  -8  11    7.49    0.27
   1   8  11    7.24    0.26
  -1   8 -11    7.38    0.28
  -1  -8  12    0.28    0.06
   1   8  12    0.23    0.06
   1   8  12    0.29    0.06
  -1   8 -12    0.23    0.07
   1  -8 -12    0.28    0.07
  -1   8 -13    3.28    0.16
  -1  -8  13    3.11    0.14
   1   8  13    3.21    0.14
   1   8  13    3.28    0.16
   1  -8 -13    3.41    0.16
   1   8  14    4.25    0.17
   1  -8 -14    4.11    0.17
  -1   8 -14    4.24    0.18
  -1   8 -14    4.13    0.18
  -1   8 -15   10.94    0.30
  -1   8 -15   11.21    0.30
   1  -8 -15   10.78    0.28
   1   8  15   10.89    0.29
   1  -9   5    2.95    0.13
  -1   9   5    2.78    0.13
   1   9  -5    2.90    0.13
   1  -9   4    1.11    0.08
  -1   9   4    1.27    0.09
   1   9  -4    1.35    0.09
  -1  -9  -4    1.25    0.08
   1  -9   3    8.38    0.24
  -1  -9  -3    8.89    0.25
  -1   9   3    8.99    0.27
   1  -9   3    8.76    0.26
  -1   9   3    8.16    0.24
   1   9  -3    9.24    0.26
  -1  -9  -2   13.31    0.34
   1  -9   2   12.93    0.34
  -1   9   2   14.20    0.36
   1   9  -2   13.11    0.33
   1   9  -2   14.21    0.35
  -1   9   2   13.11    0.33
   1  -9   2   13.39    0.33
  -1  -9  -2   12.29    0.31
  -1  -9  -1    1.01    0.09
   1  -9   1    1.30    0.10
   1  -9   1    1.14    0.09
  -1   9   1    1.29    0.10
   1   9  -1    1.12    0.09
  -1   9   1    1.15    0.09
   1   9  -1    1.18    0.10
  -1  -9  -1    1.13    0.08
   1   9   0   14.10    0.35
   1   9   0   13.41    0.35
   1  -9   0   13.35    0.34
  -1  -9   0   12.57    0.33
  -1  -9   0   13.16    0.34
   1  -9   0   12.81    0.34
  -1   9   0   12.81    0.33
  -1   9   0   13.76    0.36
   1  -9  -1    1.01    0.08
  -1  -9   1    1.00    0.09
  -1  -9   1    1.19    0.09
   1  -9  -1    1.24    0.09
  -1   9  -1    1.07    0.10
   1   9   1    1.22    0.10
  -1   9  -1    1.00    0.09
   1   9   1    1.16    0.09
  -1  -9   2   12.75    0.34
   1  -9  -2   12.40    0.33
  -1   9  -2   14.14    0.36
   1   9   2   14.11    0.36
  -1   9  -2   13.50    0.34
   1   9   2   13.92    0.35
   1  -9  -2   13.58    0.34
  -1  -9   2   13.24    0.34
   1   9   3    9.16    0.27
  -1  -9   3    8.74    0.26
   1  -9  -3    8.88    0.26
  -1  -9   3    8.64    0.26
   1  -9  -3    8.08    0.24
  -1   9  -3    8.82    0.26
   1   9   3    9.34    0.27
  -1   9  -3    8.72    0.25
   1   9   4    1.28    0.09
   1  -9  -4    1.24    0.09
  -1  -9   4    1.27    0.09
  -1   9  -4    1.28    0.09
   1   9   4    1.28    0.09
  -1   9  -4    1.25    0.09
  -1  -9   4    1.05    0.09
  -1  -9   5    3.01    0.13
   1  -9  -5    3.02    0.13
   1   9   5    2.87    0.13
  -1   9  -5    2.60    0.12
   1   9   5    2.93    0.13
  -1  -9   6    1.44    0.09
   1   9   6    1.33    0.09
   1  -9  -6    1.26    0.08
   1   9   6    1.29    0.09
   2   0   0  252.08    4.84
   2   0   0  240.50    4.66
  -2   0   0  232.36    4.67
  -2   0   0  239.31    4.80
   2   0   0  248.91    4.82
   2   0   0  259.93    4.30
  -2   0   0  235.01    4.78
  -2   0  -1   67.92    1.81
   2   0  -1   73.15    1.47
   2   0  -1   68.32    1.68
  -2   0   1   65.40    1.68
   2   0   1   69.66    1.81
   2   0   1   71.91    1.34
  -2   0   1   77.82    1.88
  -2   0  -1   72.54    1.85
  -2   0   1   71.76    1.84
   2   0  -1   71.72    1.83
   2   0  -1   68.16    1.81
  -2   0   1   70.02    1.47
   2   0   1   66.48    1.72
  -2   0   2  239.82    4.73
   2   0  -2  259.42    4.57
   2   0  -2  256.72    4.70
   2   0   2  258.35    4.31
   2   0   2  233.16    4.81
   2   0  -2  239.49    4.89
   2   0   2  252.45    4.90
   2   0  -2  250.64    4.90
  -2   0  -2  248.34    4.92
  -2   0  -2  257.37    5.00
  -2   0   2  251.37    4.56
   2   0   2  251.98    4.30
  -2   0  -3    0.27    0.13
   2   0   3    0.25    0.14
  -2   0   3    0.14    0.11
  -2   0  -3    0.84    0.21
   2   0  -3    0.16    0.09
   2   0  -3    0.23    0.12
   2   0  -3    0.73    0.17
   2   0   3    0.38    0.14
   2   0   3    0.19    0.05
  -2   0   3    0.51    0.12
   2   0  -3    0.17    0.09
  -2   0  -4   41.16    1.35
  -2   0  -4   40.79    1.36
   2   0   4   34.65    1.21
   2   0  -4   35.65    1.19
  -2   0   4   36.16    1.14
  -2   0  -4   37.19    1.00
  -2   0   4   38.30    1.12
   2   0  -4   37.09    1.07
   2   0  -4   32.96    1.20
   2   0   4   39.46    0.90
   2   0  -4   38.43    1.13
  -2   0  -5  373.15    6.58
  -2   0  -5  401.07    7.23
   2   0  -5  342.65    6.86
   2   0  -5  380.21    6.70
   2   0   5  380.49    6.64
  -2   0   5  359.05    6.82
  -2   0   5  359.87    6.82
   2   0  -5  330.03    6.93
  -2   0   5  376.53    6.44
  -2   0  -5  370.11    6.55
  -2   0   5  369.32    6.53
   2   0  -5  384.17    6.89
   2   0   5  379.78    6.50
  -2   0  -6  229.78    4.36
  -2   0   6  229.94    4.64
   2   0  -6  235.28    4.51
  -2   0   6  239.52    4.32
  -2   0   6  234.52    4.70
  -2   0  -6  245.70    5.00
   2   0   6  237.92    4.45
  -2   0   6  235.73    4.20
   2   0   6  235.07    4.37
  -2   0  -6  231.98    4.33
  -2   0   6  229.82    4.35
   2   0  -6  237.03    4.74
  -2   0   7  129.46    3.00
   2   0   7  135.01    2.80
  -2   0   7  129.34    2.67
  -2   0  -7  134.02    2.72
  -2   0   7  130.66    2.73
  -2   0   7  132.32    3.10
  -2   0  -7  132.60    2.65
  -2   0  -7  139.43    2.89
   2   0   7  131.83    2.81
  -2   0   7  140.52    2.58
  -2   0  -7  134.48    2.70
   2   0  -7  136.81    2.90
   2   0  -7  134.56    3.15
  -2   0   8   15.86    0.80
   2   0   8   16.54    0.73
  -2   0   8   16.74    0.55
  -2   0   8   16.03    0.57
   2   0   8   16.44    0.70
  -2   0   8   16.47    0.67
  -2   0  -8   16.21    0.61
   2   0  -8   16.06    0.59
  -2   0  -8   16.48    0.76
  -2   0   8   16.47    0.64
  -2   0  -8   17.03    0.62
  -2   0  -8   17.10    0.64
   2   0  -8   17.23    0.77
  -2   0  -8   16.59    0.65
   2   0  -8   16.96    0.50
  -2   0  -9    3.61    0.29
  -2   0   9    3.71    0.30
   2   0   9    3.70    0.33
  -2   0  -9    3.64    0.29
   2   0  -9    3.69    0.28
  -2   0  -9    3.43    0.28
  -2   0  -9    3.62    0.29
  -2   0   9    3.92    0.25
  -2   0   9    3.79    0.32
  -2   0   9    3.89    0.26
  -2   0 -10   16.78    0.68
  -2   0 -10   15.93    0.64
  -2   0  10   15.89    0.68
   2   0  10   15.88    0.74
  -2   0 -10   16.34    0.67
   2   0 -10   16.29    0.66
  -2   0  10   17.05    0.58
  -2   0 -10   15.60    0.64
  -2   0  10   15.55    0.70
  -2   0  10   15.87    0.61
  -2   0 -11    0.19    0.11
   2   0  11    0.07    0.12
  -2   0  11    0.40    0.15
  -2   0  11    0.30    0.10
   2   0 -11    0.22    0.10
  -2   0 -11    0.35    0.11
   2   0 -11    0.29    0.13
  -2   0 -11    0.23    0.10
  -2   0 -11    0.22    0.11
  -2   0  11    0.11    0.12
   2   0  12    3.73    0.37
  -2   0  12    3.71    0.34
   2   0 -12    3.96    0.31
  -2   0 -12    3.91    0.34
  -2   0 -12    3.55    0.34
   2   0 -12    3.72    0.33
  -2   0  12    3.78    0.31
  -2   0  12    3.45    0.34
  -2   0 -12    3.87    0.32
  -2   0  13   12.62    0.68
   2   0 -13   12.64    0.58
  -2   0 -13   12.74    0.68
  -2   0 -13   12.48    0.64
   2   0  13   12.75    0.72
   2   0 -13   13.33    0.68
  -2   0 -13   12.31    0.63
  -2   0  13   12.28    0.69
  -2   0  14   20.88    0.92
   2   0 -14   22.46    0.95
   2   0  14   20.57    0.96
   2   0 -14   21.13    0.80
  -2   0 -14   20.10    0.92
  -2   0 -14   20.08    0.86
  -2   0  14   21.28    0.96
   2   0  15   11.23    0.60
  -2   0  15   11.47    0.69
  -2   0 -15   11.36    0.70
   2   0  15   10.35    0.69
   2   0 -15   11.20    0.57
   2   0 -15   11.73    0.70
  -2   0  15   10.49    0.69
  -2   0  16   36.09    1.35
   2   0 -16   35.08    1.15
  -2   0 -16   32.91    1.32
   2   0  16   32.94    1.32
   2   0 -16   36.50    1.36
   2   0  16   34.07    1.18
  -2   0  16   34.95    1.36
  -2   0  17   17.39    0.93
   2   0 -17   17.87    0.80
   2   0  17   16.74    0.92
  -2   0 -17   17.07    0.94
   2   0 -17   17.46    0.94
  -2   0  17   16.98    0.95
   2   0  17   16.45    0.80
  -2   0 -18   33.14    1.42
   2   0  18   33.16    1.24
   2   0 -18   35.47    1.21
  -2   0  18   34.43    1.41
   2   0  18   33.46    1.39
   2   0 -18   36.06    1.45
  -2   0  18   35.23    1.44
  -2   0  19   41.12    1.60
   2   0  19   39.58    1.42
   2   0  19   40.74    1.37
  -2   0 -19   38.92    1.60
   2   0 -19   42.83    1.65
   2   0 -19   42.28    1.39
   2   0  19   40.21    1.56
  -2   0  19   40.37    1.61
   2   0  20  112.97    2.93
  -2   0  20  119.63    3.21
  -2   0 -20  115.78    3.23
   2   0 -20  120.89    3.25
   2   0  20  117.57    3.11
  -2   0  20  118.98    3.22
   2   0  20  119.02    2.85
   2   0 -20  125.86    2.91
   2   0 -21   39.70    1.40
   2   0  21   38.30    1.45
  -2   0  21   38.26    1.60
   2   0  21   37.32    1.35
  -2   0  21   39.20    1.62
  -2   0 -21   37.46    1.62
   2   0 -21   38.12    1.62
   2   0  21   38.50    1.53
   2   0 -22    3.52    0.39
  -2   0  22    4.37    0.52
   2   0  22    3.45    0.42
   2   0  22    3.49    0.39
  -2   0 -22    3.19    0.24
  -2   0  22    3.25    0.24
   2   0  22    4.07    0.23
   2   0 -22    3.32    0.45
  -2   0 -22    3.31    0.48
  -2   0  22    3.45    0.46
  -2   0  23    1.34    0.16
   2   0  23    1.16    0.13
  -2   0  23    1.15    0.16
   2   0  23    0.89    0.25
  -2   0 -23    1.00    0.15
  -2   0 -23    1.18    0.32
  -2   0  23    1.12    0.33
  -2   0 -24    8.02    0.38
   2   0  24    8.39    0.35
  -2   0  24    8.07    0.36
  -2   0  24    8.10    0.38
  -2   0  25    6.02    0.30
  -2   0  25    5.92    0.31
  -2   0 -25    5.87    0.31
   2   0 -25    5.70    0.30
   2   0  25    5.77    0.28
  -2   0  26    0.37    0.10
  -2   0  26    0.34    0.11
   2   0  26    0.38    0.08
  -2   0 -26    0.51    0.10
   2   0 -26    0.40    0.11
   2   0  26    0.30    0.08
   2   0  27    0.17    0.07
  -2   0 -27    0.38    0.10
   2   0  27    0.28    0.08
   2   0 -27    0.40    0.09
  -2   0  27    0.30    0.10
  -2   0 -27    0.18    0.08
  -2   0 -28    1.40    0.14
   2   0  28    1.40    0.12
  -2   0  28    1.45    0.14
   2   0  28    1.37    0.13
   2   0 -28    1.31    0.13
  -2   0 -28    1.47    0.14
  -2   0  29    7.17    0.28
  -2   0 -29    6.94    0.27
   2   0  29    7.09    0.27
   2   0  29    7.32    0.26
  -2   0 -29    7.68    0.29
   2   0 -29    7.58    0.28
  -2   0 -30   17.09    0.43
   2   0  30   16.28    0.42
  -2   0  30   16.05    0.43
   2   0  30   16.28    0.41
   2   0 -30   17.37    0.43
  -2   0 -30   15.05    0.40
  -2   0 -31    1.42    0.09
  -2   0  31    1.27    0.09
   2   0  31    1.36    0.09
   2   0  31    1.33    0.09
   2   0 -31    1.41    0.09
  -2  -1 -31   39.05    0.73
   2   1 -31   37.30    0.71
  -2   1  30   14.51    0.37
   2  -1  30   14.49    0.37
  -2   1  30   15.01    0.39
   2  -1  30   14.53    0.37
  -2  -1 -30   16.09    0.41
   2   1 -30   15.61    0.39
  -2   1  29    2.33    0.15
  -2   1  29    2.27    0.15
   2  -1  29    2.16    0.13
   2  -1  29    2.13    0.14
  -2  -1 -29    2.28    0.15
   2   1 -29    2.53    0.15
   2  -1  28    3.69    0.19
  -2   1  28    3.61    0.21
  -2   1  28    3.60    0.20
   2  -1  28    3.90    0.19
  -2  -1 -28    4.20    0.22
   2   1 -28    4.11    0.21
  -2   1  27    9.47    0.36
   2   1 -27   10.33    0.37
   2  -1  27    9.73    0.34
  -2   1  27    9.44    0.37
   2  -1  27    9.60    0.33
  -2  -1 -27    9.76    0.37
  -2   1  26    2.88    0.21
   2  -1  26    3.02    0.18
  -2  -1 -26    3.03    0.21
  -2   1  26    3.01    0.21
  -2   1  26    2.80    0.19
   2  -1  26    2.78    0.18
   2  -1  25    5.85    0.28
  -2  -1 -25    5.84    0.30
  -2   1  25    5.78    0.29
  -2   1  25    5.67    0.30
   2  -1  25    5.84    0.27
  -2   1  25    6.28    0.32
  -2  -1 -25    6.03    0.31
  -2   1  24   15.65    0.54
  -2   1  24   15.50    0.52
  -2   1  24   15.46    0.55
   2  -1  24   16.84    0.51
  -2  -1 -24   15.45    0.55
   2  -1  23   35.74    0.86
  -2   1  23   33.98    0.89
  -2   1  23   34.73    0.93
  -2  -1 -23   34.49    0.92
  -2   1  23   35.51    0.92
   2   1 -22   32.10    1.28
  -2   1  22   29.75    0.82
   2  -1  22   29.09    1.20
  -2  -1 -22   28.17    1.41
  -2   1  22   29.13    0.83
   2   1 -22   29.48    1.42
  -2   1  22   29.97    1.39
   2  -1  22   30.76    0.76
  -2   1  22   29.63    0.81
  -2  -1 -22   28.63    0.82
  -2   1  22   29.02    1.40
   2  -1  21    4.09    0.43
   2   1 -21    3.82    0.42
  -2   1  21    4.42    0.51
  -2  -1 -21    3.55    0.48
   2   1 -21    4.13    0.52
  -2   1  21    3.42    0.46
   2  -1  21    3.82    0.45
  -2   1  20  256.66    5.55
   2   1 -20  253.70    5.25
   2  -1  20  256.65    5.21
  -2  -1 -20  244.96    5.63
   2   1 -20  258.78    5.65
   2  -1  20  258.70    5.46
  -2   1  20  249.74    5.62
   2  -1  19  413.12    7.67
   2  -1  19  398.48    7.57
  -2  -1 -19  386.45    8.02
   2   1 -19  405.02    8.03
   2  -1  19  389.25    7.83
   2   1 -19  403.22    7.59
  -2   1  19  396.83    8.02
  -2   1  19  400.07    7.92
  -2   1  18   85.79    2.43
   2   1 -18   86.26    2.23
   2  -1  18   85.38    2.22
  -2  -1 -18   83.39    2.51
   2   1 -18   84.84    2.49
   2  -1  18   85.42    2.25
  -2   1  18   86.65    2.53
   2  -1  18   84.72    2.42
   2  -1  17   22.41    0.94
  -2   1  17   21.16    1.02
  -2   1  17   22.36    1.11
   2  -1  17   22.27    0.93
  -2  -1 -17   22.44    1.11
   2   1 -17   21.08    1.06
   2  -1  17   22.27    1.06
   2   1 -17   22.23    0.93
  -2  -1 -17   21.88    1.01
   2  -1  16  130.25    2.92
  -2   1  16  129.92    3.12
   2  -1  16  132.39    2.93
   2   1 -16  135.85    2.93
  -2  -1 -16  127.06    3.08
  -2  -1 -16  128.75    3.22
   2   1 -16  131.62    3.21
   2  -1  16  126.82    3.15
  -2   1  16  130.44    3.25
   2   1 -15   55.50    1.54
  -2   1  15   54.69    1.67
  -2  -1 -15   54.02    1.75
  -2  -1 -15   54.11    1.67
   2   1 -15   56.64    1.75
   2  -1  15   56.83    1.54
  -2   1  15   56.73    1.80
   2  -1  15   52.07    1.70
  -2  -1 -14   36.44    1.33
   2  -1  14   37.24    1.14
   2  -1  14   36.01    1.31
  -2  -1 -14   36.68    1.27
   2   1 -14   36.98    1.31
   2   1 -14   37.25    1.16
  -2   1  14   35.80    1.24
  -2   1  14   36.97    1.35
   2  -1  13    4.31    0.33
   2   1 -13    4.29    0.34
  -2  -1 -13    4.45    0.42
   2  -1  13    4.53    0.41
   2   1 -13    4.22    0.39
  -2   1  13    4.65    0.39
  -2   1  13    4.01    0.40
  -2  -1 -13    4.39    0.39
  -2  -1 -12    6.56    0.47
   2   1 -12    7.12    0.48
   2  -1  12    7.42    0.41
   2   1 -12    7.55    0.43
  -2  -1 -12    7.25    0.50
   2  -1  12    6.80    0.50
  -2   1  12    7.16    0.47
  -2   1  12    6.93    0.51
   2  -1  11  110.53    2.28
  -2   1  11  109.32    2.43
  -2  -1 -11  108.34    2.50
   2  -1  11  109.21    2.55
   2   1 -11  108.87    2.47
  -2   1  11  108.33    2.56
   2   1 -11  110.58    2.32
  -2  -1 -11  105.92    2.48
   2  -1  10   81.68    1.74
  -2   1  10   80.88    1.88
   2   1 -10   80.98    1.80
   2  -1  10   80.07    2.01
  -2  -1 -10   80.96    1.96
   2   1 -10   81.97    1.93
  -2   1  10   78.22    1.99
  -2  -1 -10   79.06    1.96
   2  -1   9  148.87    3.17
  -2  -1  -9  148.50    3.08
  -2   1   9  149.66    3.01
   2   1  -9  154.75    3.06
   2   1  -9  150.38    2.93
  -2   1   9  147.72    3.14
  -2  -1  -9  152.35    3.13
  -2   1   8  204.90    3.90
  -2  -1  -8  208.99    4.05
  -2  -1  -8  206.88    3.98
   2   1  -8  207.93    3.95
   2   1  -8  206.72    3.85
   2  -1   8  205.99    4.08
  -2   1   8  215.56    3.75
  -2   1   8  203.71    4.05
  -2   1   7  272.91    4.89
  -2   1   7  272.51    5.45
  -2   1   7  270.22    4.92
   2  -1   7  271.12    5.07
   2   1  -7  272.48    4.92
  -2  -1  -7  270.26    5.04
  -2  -1  -7  276.24    4.97
  -2  -1  -7  256.48    4.86
  -2   1   7  283.95    4.75
  -2   1   7  270.67    5.04
   2   1  -7  261.79    4.84
  -2   1   6   15.82    0.85
   2   1  -6   16.98    0.60
  -2   1   6   16.23    0.77
   2   1  -6   16.58    0.86
  -2   1   6   15.36    0.61
   2  -1   6   16.42    0.65
  -2   1   6   15.85    0.59
   2  -1   6   16.72    0.57
  -2  -1  -6   15.99    0.63
  -2  -1  -5   33.39    1.31
   2  -1   5   27.17    1.20
  -2   1   5   29.32    1.18
  -2   1   5   30.35    1.04
   2   1  -5   30.36    1.16
  -2   1   5   29.21    0.86
  -2  -1  -5   31.40    0.92
   2   1  -5   27.46    1.13
  -2   1   5   30.76    0.88
   2  -1   5   30.63    0.91
   2   1  -5   32.58    0.82
  -2  -1  -5   31.73    1.36
   2   1  -5   28.16    1.24
   2  -1   5   31.25    0.76
  -2   1   4   13.15    0.52
   2  -1   4   13.14    0.77
  -2   1   4   13.47    0.75
   2   1  -4   13.78    0.43
  -2   1   4   13.88    0.61
   2   1  -4   12.73    0.72
  -2  -1  -4   13.79    0.83
   2   1  -4   12.40    0.77
  -2   1   4   14.04    0.54
  -2  -1  -4   14.53    0.56
   2  -1   4   13.73    0.54
  -2  -1  -4   15.01    0.81
   2   1  -4   13.59    0.70
  -2  -1  -4   13.71    0.57
  -2   1   3  149.92    2.96
   2  -1   3  147.25    3.44
  -2   1   3  148.65    3.43
  -2   1   3  157.21    3.03
   2   1  -3  159.28    2.76
   2   1  -3  146.02    3.40
  -2  -1  -3  163.48    3.54
   2   1  -3  156.97    3.31
   2   1  -3  151.45    3.56
  -2   1   3  153.21    2.99
  -2  -1  -3  151.28    2.98
  -2  -1  -3  156.82    3.61
  -2  -1  -3  153.65    3.02
   2   1  -2   62.93    1.84
  -2   1   2   61.72    1.82
   2  -1   2   62.57    1.85
   2   1  -2   67.59    1.28
  -2   1   2   66.38    1.43
   2   1  -2   68.53    1.72
   2   1  -2   64.24    1.95
  -2  -1  -2   66.68    1.97
  -2  -1  -2   64.57    1.51
  -2  -1  -2   68.17    1.90
  -2   1   2   63.15    1.47
  -2   1   1  228.55    4.90
   2  -1   1  249.22    5.00
  -2   1   1  273.52    4.72
  -2  -1  -1  255.41    5.03
  -2   1   1  231.59    4.47
   2   1  -1  249.10    4.30
  -2   1   1  244.96    4.31
   2   1  -1  250.72    5.02
   2   1  -1  247.09    4.72
  -2  -1  -1  247.03    5.11
   2   1  -1  251.03    5.12
  -2   1   0    0.50    0.13
   2   1   0    0.51    0.16
  -2   1   0    0.70    0.20
   2   1   0    0.47    0.15
   2   1   0    0.46    0.09
  -2  -1   0    0.63    0.19
  -2   1   0    0.32    0.04
   2  -1   0    0.52    0.12
  -2  -1   0    0.47    0.18
   2  -1   0    0.58    0.17
   2   1   0    0.52    0.12
   2   1   1  239.51    4.64
   2   1   1  257.89    5.05
  -2   1  -1  241.38    5.00
   2   1   1  233.29    4.46
   2  -1  -1  252.50    4.94
   2  -1  -1  248.21    4.62
  -2   1  -1  259.58    4.50
  -2   1  -1  253.12    4.74
  -2  -1   1  243.92    5.11
  -2   1  -1  240.70    4.50
   2  -1  -1  251.55    4.52
   2   1   2   60.29    1.51
   2  -1  -2   68.25    1.82
  -2   1  -2   64.81    1.50
   2   1   2   68.21    1.51
   2   1   2   62.01    1.59
   2  -1  -2   65.71    1.54
   2   1   2   68.92    1.90
  -2   1  -2   67.10    1.51
   2  -1  -2   68.63    1.62
   2  -1  -2   64.57    1.45
  -2  -1   2   71.94    1.46
  -2   1  -2   68.48    1.75
  -2  -1   2   63.71    1.45
  -2  -1   2   66.10    1.51
   2  -1  -2   59.02    1.39
   2  -1  -3  160.46    3.36
  -2  -1   3  152.07    2.82
  -2   1  -3  162.45    3.35
   2  -1  -3  151.99    3.05
  -2  -1   3  156.01    2.99
  -2   1  -3  163.12    3.10
   2   1   3  151.27    3.18
  -2  -1   3  155.90    2.97
  -2   1  -3  151.08    3.00
   2   1   3  150.48    3.41
  -2  -1   3  155.56    2.95
   2  -1  -3  159.36    3.13
  -2   1  -3  154.67    2.99
   2  -1  -3  141.01    3.06
  -2  -1   3  156.55    3.03
   2   1   3  158.40    3.07
   2  -1  -3  147.78    2.87
  -2  -1   3  153.50    3.29
  -2   1  -4   14.11    0.72
  -2   1  -4   13.26    0.55
  -2  -1   4   13.04    0.68
  -2  -1   4   13.20    0.47
   2  -1  -4   14.16    0.71
   2   1   4   14.28    0.60
  -2   1  -4   15.11    0.65
  -2  -1   4   13.78    0.54
   2  -1  -4   12.90    0.59
  -2  -1   4   13.63    0.52
  -2   1  -4   13.69    0.53
   2  -1  -4   11.50    0.57
   2   1   4   13.43    0.73
   2  -1  -4   12.94    0.60
  -2   1  -4   12.34    0.34
  -2  -1   4   13.27    0.50
   2   1   4   13.39    0.63
  -2  -1   4   14.07    0.57
   2  -1  -4   12.79    0.46
  -2   1  -5   32.31    1.20
  -2  -1   5   30.77    0.86
   2  -1  -5   30.16    1.10
   2   1   5   30.46    1.02
   2  -1  -5   29.40    0.98
  -2  -1   5   30.46    0.91
  -2   1  -5   29.46    0.91
  -2  -1   5   30.16    1.13
   2  -1  -5   30.10    1.06
  -2  -1   5   29.96    0.83
   2   1   5   30.41    1.06
  -2   1  -5   32.00    0.78
  -2   1  -5   30.10    0.87
  -2  -1   5   30.58    0.93
  -2  -1   5   30.66    0.88
   2  -1  -5   29.25    0.78
  -2  -1   6   16.99    0.63
   2  -1  -6   15.92    0.70
   2   1   6   16.55    0.74
   2  -1  -6   16.17    0.79
  -2   1  -6   16.88    0.65
  -2   1  -6   17.54    0.88
  -2   1  -6   16.34    0.59
   2   1   6   15.78    0.75
  -2  -1   6   16.73    0.85
   2  -1  -6   16.56    0.80
  -2  -1   6   16.40    0.57
  -2  -1   6   16.99    0.66
  -2  -1   6   16.16    0.64
  -2  -1   6   15.98    0.61
   2  -1  -6   16.04    0.53
  -2  -1   6   16.08    0.63
   2   1   7  268.44    5.35
  -2  -1   7  274.87    5.09
   2  -1  -7  272.33    5.54
   2   1   7  273.34    5.21
   2  -1  -7  260.80    5.23
  -2   1  -7  273.80    4.95
  -2   1  -7  269.29    4.95
  -2   1  -7  271.03    5.09
  -2  -1   7  282.85    4.94
  -2  -1   7  270.49    5.08
  -2  -1   7  271.09    5.08
   2   1   7  279.00    5.43
   2  -1  -7  275.68    4.83
  -2  -1   7  275.04    5.02
  -2   1  -8  202.12    4.05
  -2  -1   8  206.30    3.98
  -2  -1   8  204.89    4.06
   2   1   8  208.70    4.19
   2  -1  -8  210.86    3.95
  -2   1  -8  207.11    3.95
  -2  -1   8  217.04    3.89
  -2  -1   8  202.43    4.04
   2   1   8  207.06    4.42
  -2  -1   8  205.50    4.07
   2  -1  -8  215.71    3.79
   2   1   9  149.76    3.26
  -2  -1   9  146.03    3.11
   2  -1  -9  149.40    3.02
  -2  -1   9  148.29    3.14
  -2   1  -9  145.66    3.02
  -2   1  -9  141.94    3.08
  -2  -1   9  153.88    2.92
  -2  -1   9  147.96    3.08
  -2  -1   9  147.55    3.03
   2  -1  -9  155.78    2.82
  -2   1 -10   78.79    1.96
  -2  -1  10   77.44    1.92
  -2  -1  10   77.19    1.97
   2  -1 -10   79.97    1.90
  -2   1 -10   79.01    1.90
  -2  -1  10   83.75    1.80
  -2  -1  10   79.30    1.90
  -2  -1  10   78.82    1.99
   2   1  10   79.92    2.09
   2  -1 -10   83.74    1.69
  -2  -1  11  106.87    2.54
  -2   1 -11  106.55    2.52
   2   1  11  109.93    2.66
   2  -1 -11  112.51    2.49
  -2   1 -11  107.10    2.48
  -2  -1  11  114.68    2.34
  -2  -1  11  110.52    2.47
  -2  -1  11  109.32    2.57
  -2  -1  11  105.89    2.44
   2  -1 -11  112.89    2.21
  -2   1 -12    6.71    0.49
   2   1  12    7.00    0.54
   2  -1 -12    7.06    0.48
  -2   1 -12    7.36    0.49
  -2  -1  12    7.49    0.51
  -2  -1  12    7.64    0.52
  -2  -1  12    6.83    0.45
   2  -1 -12    7.53    0.37
   2  -1 -12    6.66    0.41
   2  -1 -13    3.88    0.32
   2   1  13    4.31    0.43
   2  -1 -13    4.19    0.39
  -2   1 -13    4.19    0.39
  -2  -1  13    4.21    0.41
  -2  -1  13    4.42    0.39
  -2  -1  13    4.22    0.41
   2  -1 -13    4.66    0.30
  -2   1 -13    4.09    0.39
  -2   1 -14   34.07    1.30
  -2  -1  14   36.10    1.32
   2   1  14   37.93    1.41
   2  -1 -14   38.20    1.31
  -2   1 -14   35.53    1.29
  -2  -1  14   37.17    1.25
  -2  -1  14   36.39    1.32
   2  -1 -14   35.96    1.11
   2  -1 -15   55.22    1.51
   2   1  15   55.14    1.82
   2  -1 -15   58.49    1.77
  -2   1 -15   54.27    1.73
  -2  -1  15   53.84    1.75
  -2   1 -15   53.88    1.72
  -2  -1  15   55.70    1.66
  -2  -1  15   55.70    1.77
  -2   1 -16  128.57    3.13
  -2  -1  16  130.56    3.19
   2   1  16  128.42    3.23
   2  -1 -16  124.64    2.80
   2  -1 -16  134.40    3.20
  -2   1 -16  127.48    3.16
  -2  -1  16  125.90    3.17
  -2  -1  16  129.77    3.03
  -2  -1  17   22.69    1.10
  -2   1 -17   21.87    1.05
  -2  -1  17   22.47    1.10
   2   1  17   22.47    0.98
   2  -1 -17   22.95    0.91
   2   1  17   22.36    1.12
   2  -1 -17   22.74    1.10
  -2   1 -17   23.19    1.12
  -2  -1  17   23.18    1.02
   2   1  18   84.06    2.27
  -2   1 -18   80.82    2.37
  -2  -1  18   83.42    2.48
   2   1  18   83.10    2.48
   2  -1 -18   86.58    2.14
   2  -1 -18   88.56    2.52
  -2   1 -18   82.46    2.47
  -2  -1  18   81.16    2.45
  -2  -1  18   87.32    2.34
   2  -1 -19  409.38    7.52
  -2   1 -19  395.57    7.89
  -2  -1  19  403.59    8.03
   2   1  19  391.69    7.69
   2   1  19  401.62    8.00
   2  -1 -19  409.16    8.06
  -2   1 -19  388.40    8.03
  -2  -1  19  411.53    7.81
   2   1  20  246.12    5.32
   2   1  20  253.70    5.15
  -2  -1  20  258.96    5.66
   2   1  20  259.10    5.59
   2  -1 -20  268.31    5.72
  -2   1 -20  246.28    5.63
   2  -1 -20  263.90    5.16
  -2  -1  21    3.82    0.49
   2   1  21    3.98    0.45
   2  -1 -21    4.10    0.53
  -2   1 -21    3.57    0.48
   2   1  21    3.92    0.39
   2   1  22   30.20    1.16
   2   1  22   29.73    1.28
   2   1  22   29.28    0.78
  -2  -1  22   32.11    0.87
  -2  -1  22   28.85    0.81
  -2  -1  22   29.68    1.42
  -2   1 -22   29.06    0.83
  -2   1 -22   29.41    1.44
   2  -1 -22   29.91    0.82
  -2   1 -23   34.84    0.93
   2   1  23   35.62    0.88
  -2  -1  23   35.51    0.95
   2  -1 -23   35.94    0.92
  -2  -1  23   34.92    0.92
   2  -1 -24   16.12    0.54
  -2  -1  24   16.49    0.57
   2   1  24   16.15    0.52
  -2  -1  24   15.58    0.54
  -2   1 -24   16.21    0.56
  -2  -1  25    5.96    0.31
   2   1  25    6.18    0.30
   2   1  25    6.05    0.27
  -2   1 -25    6.05    0.31
  -2  -1  25    5.68    0.30
   2  -1 -25    6.14    0.31
  -2  -1  26    2.81    0.21
  -2  -1  26    2.88    0.21
  -2   1 -26    3.31    0.22
   2   1  26    2.87    0.20
   2   1  26    3.09    0.19
   2  -1 -26    3.19    0.21
  -2   1 -27   10.22    0.38
   2   1  27    9.92    0.36
  -2  -1  27   10.16    0.38
  -2  -1  27   10.04    0.38
   2   1  27    9.72    0.34
   2  -1 -27   10.25    0.38
   2   1  28    3.83    0.21
  -2  -1  28    4.02    0.21
   2  -1 -28    4.30    0.19
  -2  -1  28    3.87    0.21
  -2   1 -28    4.10    0.23
   2   1  28    4.02    0.20
  -2   1 -28    4.19    0.22
   2  -1 -28    4.15    0.22
  -2   1 -29    2.32    0.15
  -2  -1  29    2.32    0.15
   2   1  29    2.29    0.14
  -2   1 -29    2.37    0.15
  -2  -1  29    2.22    0.14
   2  -1 -29    2.51    0.16
   2   1  29    2.45    0.15
   2   1  30   15.51    0.40
   2  -1 -30   16.07    0.41
  -2  -1  30   14.41    0.39
   2   1  30   15.06    0.38
  -2   1 -30   15.98    0.41
  -2   1 -30   15.35    0.41
  -2  -1  31   33.30    0.68
  -2   1 -31   39.28    0.71
   2  -1 -31   38.60    0.71
   2   1  31   36.33    0.70
  -2   2  30    5.23    0.19
   2  -2  30    5.39    0.18
  -2  -2 -30    5.98    0.20
   2   2 -30    5.87    0.19
  -2   2  29   17.20    0.45
   2  -2  29   16.46    0.40
  -2   2  29   16.39    0.41
  -2   2  29   16.37    0.41
   2  -2  29   15.92    0.40
  -2  -2 -29   18.02    0.46
   2   2 -29   18.04    0.44
  -2   2  28    1.34    0.13
   2  -2  28    1.40    0.11
  -2   2  28    1.34    0.12
  -2   2  28    1.28    0.11
   2  -2  28    1.38    0.11
  -2  -2 -28    1.49    0.13
   2   2 -28    1.47    0.13
   2  -2  27    7.83    0.28
  -2   2  27    7.98    0.33
  -2   2  27    7.84    0.30
   2  -2  27    7.59    0.28
  -2  -2 -27    8.66    0.33
  -2   2  27    8.00    0.31
  -2   2  26    0.67    0.11
  -2   2  26    0.50    0.10
   2  -2  26    0.72    0.09
   2  -2  26    0.60    0.09
  -2  -2 -26    0.69    0.11
  -2   2  26    0.66    0.11
   2  -2  25    4.27    0.22
  -2   2  25    4.23    0.26
   2  -2  25    4.29    0.24
  -2   2  25    4.19    0.24
   2  -2  25    4.32    0.22
  -2  -2 -25    4.76    0.26
  -2   2  25    4.44    0.25
  -2  -2 -25    4.35    0.25
  -2   2  24    1.18    0.16
   2  -2  24    0.93    0.12
  -2   2  24    0.94    0.14
  -2  -2 -24    1.00    0.14
  -2  -2 -24    1.28    0.15
  -2   2  24    0.90    0.13
   2  -2  24    1.25    0.13
   2  -2  24    1.12    0.12
  -2   2  23  139.06    2.71
   2  -2  23  138.53    2.63
  -2   2  23  137.26    2.65
  -2   2  23  138.85    2.67
  -2  -2 -23  143.26    2.69
   2  -2  23  140.05    2.57
  -2  -2 -23  136.18    2.68
  -2   2  22    6.44    0.33
   2  -2  22    5.29    0.28
   2  -2  22    6.31    0.28
   2  -2  22    6.34    0.31
  -2  -2 -22    6.09    0.33
  -2  -2 -22    6.81    0.34
  -2   2  22    6.27    0.34
  -2   2  22    6.36    0.33
   2   2 -21   58.80    1.87
  -2  -2 -21   53.96    2.04
   2  -2  21   55.17    1.25
  -2   2  21   57.56    1.27
   2  -2  21   57.47    1.19
  -2  -2 -21   54.10    1.28
   2  -2  21   56.11    1.79
   2   2 -21   53.52    2.01
  -2   2  21   56.27    1.27
   2  -2  21   55.05    1.86
  -2   2  21   56.28    2.07
  -2   2  21   57.10    1.31
   2   2 -20   69.29    2.07
  -2   2  20   68.54    2.15
  -2  -2 -20   64.75    2.27
   2  -2  20   64.97    1.97
   2   2 -20   66.84    2.27
   2  -2  20   68.79    2.13
  -2   2  20   66.53    2.29
  -2   2  19   33.42    1.36
   2   2 -19   31.35    1.26
   2  -2  19   30.69    1.21
  -2  -2 -19   28.87    1.40
   2   2 -19   30.33    1.40
   2  -2  19   29.31    1.29
  -2   2  19   31.09    1.44
  -2  -2 -19   30.61    1.36
   2   2 -18   70.75    2.04
  -2   2  18   76.13    2.20
   2  -2  18   71.02    2.00
  -2  -2 -18   67.45    2.27
   2   2 -18   75.92    2.34
   2  -2  18   70.26    2.16
  -2   2  18   72.70    2.34
  -2  -2 -18   69.91    2.20
  -2  -2 -17   17.98    1.03
  -2  -2 -17   19.41    1.02
   2   2 -17   18.71    0.89
   2  -2  17   19.41    0.89
   2   2 -17   18.86    1.03
   2  -2  17   18.25    0.96
  -2   2  17   19.71    1.08
  -2   2  17   19.69    0.97
   2   2 -16   92.46    2.31
  -2  -2 -16   87.99    2.50
  -2   2  16   97.32    2.46
  -2  -2 -16   89.84    2.60
   2   2 -16   94.61    2.60
   2  -2  16   91.33    2.49
   2  -2  16   94.95    2.32
  -2   2  16   91.69    2.62
  -2   2  15    7.81    0.55
  -2  -2 -15    7.84    0.63
   2   2 -15    7.58    0.60
   2   2 -15    6.68    0.48
   2  -2  15    7.63    0.58
  -2   2  15    7.35    0.62
   2  -2  15    8.20    0.52
  -2  -2 -15    7.36    0.58
  -2   2  14   19.21    0.85
  -2  -2 -14   17.90    0.90
   2  -2  14   19.08    0.80
  -2  -2 -14   18.14    0.95
   2   2 -14   19.98    0.96
   2   2 -14   18.92    0.80
   2  -2  14   18.45    0.90
   2  -2  14   18.83    0.72
  -2   2  14   17.84    0.94
  -2  -2 -13   84.34    2.25
  -2   2  13   87.52    2.14
  -2  -2 -13   81.32    2.28
   2   2 -13   85.25    2.28
   2  -2  13   85.20    2.26
   2  -2  13   85.02    2.04
  -2   2  13   87.14    2.35
   2   2 -13   86.56    2.05
  -2  -2 -12    5.95    0.48
   2  -2  12    5.47    0.38
  -2  -2 -12    5.91    0.49
   2   2 -12    6.10    0.48
   2  -2  12    5.52    0.46
  -2   2  12    6.06    0.50
   2   2 -12    5.95    0.40
  -2  -2 -11    9.83    0.61
   2  -2  11    9.82    0.49
  -2  -2 -11   10.84    0.63
   2   2 -11   10.28    0.61
   2  -2  11   10.65    0.61
  -2   2  11    9.87    0.62
   2   2 -11   10.72    0.51
  -2  -2 -10    9.67    0.58
   2  -2  10    9.44    0.46
  -2  -2 -10    9.27    0.57
   2   2 -10    9.76    0.56
   2  -2  10   10.29    0.58
  -2   2  10   10.13    0.60
   2   2 -10    9.59    0.47
   2   2  -9   54.38    1.36
  -2  -2  -9   56.17    1.58
  -2  -2  -9   57.05    1.57
   2   2  -9   57.71    1.55
   2  -2   9   55.24    1.55
  -2   2   9   55.61    1.58
   2   2  -8   14.40    0.64
   2   2  -8   13.84    0.54
  -2   2   8   15.41    0.64
  -2  -2  -8   14.54    0.66
   2  -2   8   14.58    0.67
  -2  -2  -8   14.76    0.68
  -2   2   8   14.30    0.67
  -2  -2  -7  206.13    4.11
  -2  -2  -7  202.47    4.04
  -2   2   7  207.50    4.01
   2   2  -7  209.14    4.02
   2  -2   7  204.36    4.07
  -2   2   7  203.11    4.06
  -2  -2  -7  206.33    4.09
   2   2  -7  212.63    3.83
  -2  -2  -6  329.88    6.06
   2   2  -6  329.04    5.78
  -2  -2  -6  327.46    6.00
   2   2  -6  333.59    5.98
   2  -2   6  331.34    6.04
  -2  -2  -6  325.00    6.07
  -2   2   6  324.80    6.01
  -2   2   6  322.67    6.47
  -2   2   5   78.02    1.78
  -2  -2  -5   77.99    1.83
   2   2  -5   77.90    1.61
  -2  -2  -5   77.41    1.79
   2   2  -5   76.81    1.76
   2  -2   5   79.40    1.82
  -2  -2  -5   76.63    1.84
  -2   2   5   75.22    1.78
  -2   2   5   81.19    2.14
  -2   2   4  166.60    3.26
  -2  -2  -4  162.86    3.27
  -2  -2  -4  168.76    3.24
   2   2  -4  165.94    3.21
   2  -2   4  171.78    3.27
  -2  -2  -4  162.80    3.29
  -2   2   4  166.63    3.22
  -2   2   4  175.00    3.59
  -2  -2  -4  162.75    3.18
   2  -2   4  153.78    3.10
  -2  -2  -4  167.39    3.29
   2   2  -4  166.58    3.03
  -2  -2  -3   44.04    1.17
  -2  -2  -3   41.95    1.16
  -2   2   3   41.74    1.14
  -2  -2  -3   43.59    1.12
   2   2  -3   42.70    1.10
  -2  -2  -3   41.24    1.16
   2  -2   3   44.23    1.15
  -2   2   3   43.07    1.10
  -2   2   3   45.19    1.33
  -2  -2  -3   42.64    1.13
   2  -2   3   40.51    1.05
  -2   2   2    7.44    0.41
   2  -2   2    7.48    0.36
  -2  -2  -2    7.70    0.42
  -2  -2  -2    7.81    0.41
  -2  -2  -2    8.02    0.40
   2   2  -2    8.50    0.63
  -2  -2  -2    7.86    0.42
   2  -2   2    8.43    0.41
  -2   2   2    8.18    0.41
  -2   2   2    8.03    0.47
  -2  -2  -2    8.36    0.42
  -2  -2  -1   33.89    0.98
  -2   2   1   32.27    0.98
   2  -2   1   32.37    0.88
  -2  -2  -1   37.29    1.42
   2   2  -1   32.63    1.27
  -2  -2  -1   31.55    0.95
  -2   2   1   35.25    1.04
   2  -2   1   35.20    0.94
  -2  -2  -1   33.87    0.98
  -2  -2  -1   34.19    0.95
  -2   2   0   22.73    0.77
  -2  -2   0   19.03    0.69
   2   2   0   20.65    1.02
  -2   2   0   22.31    0.74
  -2  -2   0   18.52    0.67
   2   2   0   20.35    0.70
   2   2   0   19.73    0.95
   2  -2   0   20.05    0.65
  -2  -2   0   20.88    0.74
   2  -2   0   18.93    0.62
  -2   2   0   23.14    0.75
  -2  -2   0   19.83    0.66
  -2   2  -1   34.07    1.02
   2   2   1   34.57    1.37
  -2   2  -1   35.32    0.99
  -2   2  -1   35.37    0.97
  -2  -2   1   33.00    0.95
   2   2   1   33.96    0.95
   2  -2  -1   33.24    0.88
  -2  -2   1   34.30    1.02
   2  -2  -1   31.15    0.86
   2   2   1   31.68    1.25
  -2  -2   1   32.01    0.95
   2   2   2    8.23    0.41
  -2   2  -2    9.11    0.48
   2  -2  -2    8.39    0.34
  -2  -2   2    8.00    0.41
  -2  -2   2    8.38    0.44
   2   2   2    8.06    0.59
  -2  -2   2    8.32    0.46
   2  -2  -2    7.92    0.36
  -2  -2   2    7.73    0.41
  -2   2  -3   44.36    1.24
   2   2   3   43.03    1.11
   2  -2  -3   42.13    0.97
  -2  -2   3   44.06    1.20
  -2  -2   3   40.88    1.12
  -2  -2   3   43.15    1.13
  -2  -2   3   44.26    1.23
   2  -2  -3   42.57    1.05
  -2   2  -4  172.67    3.41
  -2   2  -4  179.62    3.64
  -2  -2   4  171.37    3.35
  -2   2  -4  162.72    3.19
  -2  -2   4  158.23    3.21
   2   2   4  169.77    3.87
  -2  -2   4  165.79    3.21
   2   2   4  163.55    3.21
  -2  -2   4  171.43    3.39
   2  -2  -4  168.28    3.14
  -2   2  -5   77.65    1.90
  -2  -2   5   77.40    1.84
  -2   2  -5   81.59    2.14
  -2  -2   5   76.27    1.85
   2  -2  -5   77.79    1.74
  -2  -2   5   76.02    1.73
  -2   2  -5   78.63    1.75
  -2  -2   5   82.62    1.75
   2   2   5   74.39    1.71
  -2  -2   5   78.83    1.90
   2  -2  -5   78.18    1.66
  -2  -2   6  323.81    6.04
  -2   2  -6  334.54    6.14
  -2   2  -6  333.59    6.52
  -2  -2   6  323.76    6.07
  -2  -2   6  323.27    5.87
   2  -2  -6  329.55    5.93
  -2   2  -6  325.60    5.94
  -2  -2   6  332.36    5.89
   2   2   6  323.63    5.88
  -2  -2   6  327.90    6.11
   2  -2  -6  332.80    5.80
  -2  -2   7  201.06    4.04
  -2   2  -7  211.10    4.14
  -2  -2   7  205.06    4.08
   2  -2  -7  206.49    3.95
  -2  -2   7  208.48    3.86
  -2   2  -7  202.47    3.96
   2   2   7  201.39    3.87
  -2  -2   7  203.10    4.09
   2  -2  -7  205.86    3.79
  -2  -2   8   14.26    0.66
  -2  -2   8   14.18    0.69
  -2   2  -8   14.87    0.63
   2  -2  -8   15.04    0.65
  -2   2  -8   14.62    0.64
  -2   2  -8   14.47    0.70
  -2  -2   8   15.03    0.58
   2   2   8   14.75    0.60
  -2  -2   8   14.57    0.70
   2  -2  -8   15.00    0.54
  -2   2  -9   55.32    1.61
  -2  -2   9   55.86    1.55
  -2  -2   9   53.04    1.57
   2  -2  -9   56.09    1.51
  -2   2  -9   54.29    1.51
  -2  -2   9   58.28    1.40
   2  -2  -9   58.55    1.34
   2   2   9   55.35    1.42
  -2  -2   9   56.57    1.59
  -2   2 -10   10.46    0.61
  -2  -2  10   10.03    0.60
   2  -2 -10    9.68    0.55
  -2   2 -10    9.61    0.56
  -2  -2  10   10.10    0.48
  -2  -2  10    9.39    0.57
   2   2  10    9.27    0.49
   2  -2 -10    9.81    0.45
  -2  -2  10    9.08    0.55
   2   2  11   10.51    0.69
  -2   2 -11    9.49    0.62
  -2  -2  11    9.75    0.61
   2  -2 -11   10.16    0.59
  -2   2 -11   10.31    0.60
  -2  -2  11   11.21    0.52
   2   2  11   10.65    0.55
  -2  -2  11   10.56    0.61
   2  -2 -11   10.46    0.47
  -2  -2  11   10.48    0.60
   2   2  12    6.30    0.54
   2  -2 -12    6.41    0.38
   2  -2 -12    6.22    0.47
  -2   2 -12    5.42    0.45
  -2   2 -12    5.28    0.48
  -2  -2  12    5.89    0.48
  -2  -2  12    6.06    0.46
  -2  -2  12    6.13    0.48
   2  -2 -13   88.41    1.95
   2   2  13   84.52    2.41
   2  -2 -13   81.51    1.96
  -2   2 -13   82.86    2.30
   2  -2 -13   85.86    2.25
  -2   2 -13   82.78    2.24
  -2  -2  13   84.95    2.29
  -2  -2  13   83.31    2.22
   2  -2 -14   19.01    0.73
   2  -2 -14   19.21    0.76
  -2   2 -14   18.51    0.95
   2   2  14   19.94    1.04
  -2  -2  14   18.17    0.94
   2  -2 -14   18.65    0.93
  -2   2 -14   18.04    0.92
  -2  -2  14   18.72    0.91
  -2  -2  15    6.58    0.57
   2  -2 -15    7.43    0.46
  -2   2 -15    7.06    0.60
   2  -2 -15    7.47    0.60
  -2   2 -15    7.74    0.61
   2  -2 -15    7.22    0.45
   2   2  15    7.82    0.66
  -2  -2  15    7.44    0.57
  -2   2 -16   87.93    2.56
   2  -2 -16   95.72    2.20
   2   2  16   91.07    2.67
   2  -2 -16   92.03    2.56
  -2   2 -16   92.25    2.59
  -2  -2  16   92.73    2.60
  -2  -2  16   90.88    2.49
  -2   2 -17   18.55    1.03
  -2  -2  17   19.05    1.04
   2   2  17   18.29    1.06
   2  -2 -17   19.52    1.04
  -2   2 -17   18.40    1.02
  -2  -2  17   18.59    0.98
   2   2  18   72.20    2.09
   2   2  18   70.79    2.31
   2  -2 -18   71.75    2.27
  -2   2 -18   69.49    2.26
  -2   2 -18   70.07    2.26
  -2  -2  18   68.39    2.24
  -2  -2  18   70.29    2.17
  -2   2 -19   31.51    1.42
   2   2  19   31.32    1.28
   2  -2 -19   31.15    1.42
  -2   2 -19   29.76    1.40
   2   2  19   31.11    1.43
  -2  -2  19   30.90    1.41
  -2  -2  19   30.13    1.33
   2   2  20   65.20    2.04
  -2   2 -20   64.82    2.22
  -2  -2  20   66.50    2.14
  -2  -2  20   64.71    2.22
   2   2  20   66.13    2.23
   2  -2 -20   69.92    2.29
  -2   2 -20   66.43    2.27
  -2  -2  21   57.74    1.22
   2   2  21   56.46    1.25
  -2  -2  21   54.69    2.02
  -2  -2  21   60.14    1.35
   2   2  21   55.89    1.86
  -2   2 -21   54.77    1.30
  -2  -2  21   54.11    1.26
  -2   2 -21   55.17    2.05
  -2  -2  21   55.82    1.93
  -2   2 -21   51.76    1.97
   2  -2 -21   54.40    1.28
  -2   2 -22    6.24    0.34
  -2  -2  22    6.69    0.30
  -2  -2  22    5.72    0.31
   2   2  22    5.93    0.30
  -2  -2  22    6.37    0.35
   2  -2 -22    6.76    0.33
  -2  -2  23  145.39    2.61
  -2  -2  23  143.56    2.73
  -2  -2  23  133.18    2.64
   2   2  23  137.38    2.63
  -2   2 -23  137.18    2.70
   2  -2 -23  138.71    2.67
  -2  -2  24    1.11    0.13
   2   2  24    1.05    0.13
  -2  -2  24    1.17    0.15
   2   2  24    1.08    0.12
  -2   2 -24    1.05    0.14
   2  -2 -24    1.05    0.14
  -2  -2  24    1.01    0.15
  -2   2 -25    4.34    0.26
  -2  -2  25    4.30    0.23
  -2  -2  25    4.31    0.26
   2   2  25    3.96    0.23
  -2  -2  25    4.01    0.24
   2   2  25    4.33    0.22
   2  -2 -25    4.08    0.25
   2  -2 -26    0.74    0.10
   2   2  26    0.77    0.11
  -2  -2  26    0.77    0.10
   2  -2 -26    0.56    0.11
  -2  -2  26    0.50    0.12
   2   2  26    0.55    0.09
  -2   2 -26    0.53    0.10
  -2  -2  26    0.54    0.10
  -2   2 -27    8.33    0.33
   2   2  27    8.04    0.31
  -2   2 -27    8.10    0.34
  -2  -2  27    8.04    0.33
   2   2  27    8.23    0.29
   2  -2 -27    8.83    0.30
   2   2  27    8.56    0.28
  -2  -2  27    7.67    0.30
   2  -2 -27    8.61    0.33
   2   2  28    1.22    0.12
   2  -2 -28    1.53    0.11
  -2  -2  28    1.23    0.12
  -2  -2  28    1.19    0.11
  -2   2 -28    1.21    0.13
   2   2  28    1.42    0.10
  -2   2 -28    1.48    0.13
   2  -2 -28    1.41    0.13
   2   2  29   16.66    0.44
  -2   2 -29   17.63    0.46
  -2  -2  29   15.93    0.42
   2   2  29   16.66    0.40
  -2   2 -29   18.10    0.46
  -2  -2  29   17.06    0.44
   2  -2 -29   18.44    0.46
   2   2  30    5.41    0.19
  -2  -2  30    5.19    0.18
  -2   2 -30    6.32    0.21
  -2   2 -30    5.40    0.20
   2  -2 -30    6.12    0.21
   2  -3  29    1.49    0.10
   2   3 -29    1.36    0.09
  -2  -3 -29    1.45    0.10
  -2   3  29    1.40    0.10
  -2   3  29    1.32    0.09
  -2   3  28    0.15    0.06
   2   3 -28    0.14    0.06
  -2  -3 -28    0.10    0.05
  -2  -3 -28    0.09    0.05
  -2   3  28    0.23    0.06
  -2   3  27    3.00    0.19
  -2  -3 -27    3.26    0.18
  -2  -3 -27    3.14    0.18
  -2   3  27    3.43    0.19
  -2   3  26    1.20    0.14
   2  -3  26    1.14    0.12
  -2  -3 -26    1.37    0.14
  -2  -3 -26    1.20    0.13
  -2   3  26    1.18    0.13
   2  -3  25    3.87    0.22
  -2  -3 -25    4.13    0.24
  -2  -3 -25    3.97    0.23
  -2   3  25    4.00    0.25
  -2   3  25    4.04    0.23
  -2   3  24    7.39    0.35
   2  -3  24    7.33    0.32
  -2  -3 -24    7.62    0.34
  -2  -3 -24    7.49    0.35
  -2   3  24    8.06    0.35
   2  -3  23    6.74    0.32
  -2  -3 -23    7.57    0.35
  -2  -3 -23    7.35    0.35
  -2   3  23    7.41    0.36
  -2   3  23    7.16    0.34
  -2  -3 -22   22.62    0.68
   2  -3  22   22.47    0.65
  -2  -3 -22   22.93    0.69
  -2   3  22   22.95    0.68
  -2   3  22   22.48    0.69
  -2   3  21    0.86    0.16
   2  -3  21    0.40    0.10
   2  -3  21    0.53    0.12
  -2  -3 -21    0.51    0.12
  -2  -3 -21    0.42    0.11
  -2   3  21    0.49    0.12
  -2  -3 -20   98.39    2.89
   2   3 -20  103.04    2.76
  -2   3  20  102.41    2.09
   2  -3  20  101.12    2.02
  -2  -3 -20   98.39    2.96
  -2  -3 -20  102.27    2.06
  -2  -3 -20  107.43    2.10
   2   3 -20  103.95    3.00
   2  -3  20  100.37    2.66
  -2   3  20  105.86    2.06
   2  -3  20  105.41    2.77
  -2   3  20  104.76    3.04
   2   3 -19  130.83    3.26
   2  -3  19  132.13    3.21
  -2  -3 -19  126.54    3.52
   2   3 -19  133.41    3.55
   2  -3  19  136.52    3.36
  -2   3  19  133.84    3.59
  -2  -3 -19  128.84    3.46
  -2  -3 -18    2.80    0.42
   2   3 -18    2.53    0.38
   2  -3  18    3.01    0.42
  -2  -3 -18    3.45    0.48
   2  -3  18    2.81    0.37
   2   3 -18    3.24    0.45
  -2   3  18    2.89    0.45
   2   3 -17   36.47    1.37
  -2  -3 -17   35.72    1.57
   2  -3  17   37.09    1.34
   2   3 -17   37.54    1.58
  -2  -3 -17   34.17    1.50
   2  -3  17   37.02    1.45
  -2   3  17   38.58    1.62
  -2  -3 -16    8.40    0.68
   2   3 -16    9.50    0.64
  -2  -3 -16    8.23    0.70
   2  -3  16    8.24    0.58
   2   3 -16    8.69    0.70
   2  -3  16    8.87    0.67
  -2   3  16    9.16    0.74
   2   3 -15    3.14    0.37
  -2  -3 -15    2.63    0.39
   2   3 -15    2.98    0.41
   2  -3  15    3.57    0.43
   2  -3  15    3.51    0.37
  -2   3  15    3.43    0.45
  -2  -3 -15    3.47    0.44
   2   3 -14   42.29    1.39
   2  -3  14   44.40    1.28
  -2  -3 -14   43.48    1.59
   2  -3  14   42.00    1.36
  -2  -3 -14   41.58    1.61
   2   3 -14   43.33    1.62
   2  -3  14   43.54    1.55
  -2   3  14   45.02    1.67
  -2  -3 -14   42.49    1.55
   2   3 -13    3.57    0.36
   2  -3  13    3.51    0.31
   2  -3  13    3.33    0.33
  -2  -3 -13    3.27    0.41
   2   3 -13    3.89    0.44
  -2  -3 -13    3.11    0.39
   2  -3  13    3.55    0.40
  -2   3  13    3.70    0.43
  -2  -3 -13    3.51    0.42
   2   3 -12   49.77    1.44
   2  -3  12   51.23    1.44
  -2  -3 -12   47.12    1.66
   2   3 -12   50.16    1.68
  -2  -3 -12   48.00    1.61
   2  -3  12   51.53    1.64
  -2   3  12   51.49    1.71
   2  -3  12   49.66    1.37
  -2  -3 -12   49.16    1.65
   2   3 -11   81.66    1.95
   2  -3  11   77.80    1.87
   2  -3  11   79.83    1.92
  -2  -3 -11   71.87    2.16
   2   3 -11   79.08    2.20
  -2  -3 -11   79.53    2.15
   2  -3  11   81.02    2.17
  -2   3  11   81.00    2.24
  -2  -3 -11   80.04    2.20
   2   3 -10   11.49    0.56
  -2  -3 -10   11.16    0.68
   2  -3  10   11.39    0.55
  -2  -3 -10   10.28    0.66
   2   3 -10   11.58    0.69
  -2  -3 -10   10.42    0.64
   2  -3  10   11.01    0.66
  -2   3  10   10.72    0.68
   2  -3  10   11.33    0.54
   2   3  -9   71.49    1.71
  -2  -3  -9   67.14    1.93
   2  -3   9   71.64    1.68
   2  -3   9   68.40    1.68
  -2  -3  -9   69.14    1.96
  -2  -3  -9   70.59    1.89
   2  -3   9   70.39    1.92
   2   3  -9   69.05    1.93
  -2   3   9   70.28    1.96
   2  -3   8   67.09    1.57
  -2  -3  -8   64.92    1.77
   2   3  -8   68.57    1.60
   2  -3   8   63.04    1.58
  -2  -3  -8   63.10    1.82
   2   3  -8   65.60    1.82
   2  -3   8   67.78    1.82
  -2   3   8   66.13    1.83
  -2  -3  -8   64.70    1.83
  -2  -3  -7   77.89    2.01
   2   3  -7   76.42    1.99
  -2  -3  -7   73.12    1.92
   2  -3   7   75.48    1.76
  -2  -3  -7   77.38    2.01
   2   3  -7   77.76    1.74
   2  -3   7   77.12    1.97
  -2   3   7   77.20    1.98
  -2  -3  -6   69.38    1.84
  -2  -3  -6   69.97    1.86
  -2  -3  -6   68.75    1.78
   2  -3   6   72.73    1.83
  -2   3   6   72.76    1.84
   2  -3   6   69.07    1.64
  -2  -3  -6   68.52    1.82
   2   3  -6   69.95    1.84
  -2   3   5  107.42    2.33
  -2  -3  -5  101.89    2.39
  -2  -3  -5  102.48    2.40
   2   3  -5  102.74    2.39
  -2  -3  -5  100.07    2.32
  -2   3   5  102.57    2.35
   2  -3   5  105.28    2.38
  -2  -3  -5  102.82    2.30
   2  -3   5  102.73    2.19
  -2  -3  -5  101.28    2.38
  -2   3   4  150.51    3.13
  -2  -3  -4  154.95    3.23
   2  -3   4  156.33    3.00
   2   3  -4  147.79    3.19
  -2  -3  -4  148.07    3.12
  -2   3   4  154.37    3.14
   2  -3   4  151.56    3.16
  -2  -3  -4  155.83    3.16
   2  -3   4  153.11    2.90
  -2  -3  -4  148.54    3.21
  -2  -3  -4  148.72    3.16
  -2  -3  -3   13.69    0.63
   2  -3   3   14.01    0.55
  -2   3   3   13.69    0.63
  -2  -3  -3   12.49    0.58
   2   3  -3   13.97    0.67
  -2   3   3   14.70    0.62
   2  -3   3   14.04    0.63
   2  -3   3   14.00    0.51
  -2  -3  -3   13.95    0.66
  -2   3   2   51.81    1.42
  -2  -3  -2   51.29    1.44
  -2  -3  -2   50.08    1.35
   2   3  -2   52.62    1.46
  -2   3   2   53.17    1.34
   2  -3   2   52.15    1.39
  -2  -3  -2   52.21    1.44
   2  -3   2   49.49    1.20
   2  -3   2   51.41    1.26
  -2  -3  -2   52.34    1.38
   2  -3   1  303.61    5.36
  -2   3   1  298.03    5.61
  -2  -3  -1  302.96    5.51
  -2  -3  -1  291.31    5.48
   2   3  -1  297.73    5.62
   2  -3   1  304.25    5.53
   2  -3   1  296.19    5.31
  -2  -3  -1  289.80    5.61
  -2  -3  -1  299.88    5.63
   2  -3   0  352.49    6.12
  -2   3   0  343.66    6.41
  -2  -3   0  341.54    6.24
   2   3   0  344.34    6.37
   2  -3   0  337.13    6.07
  -2  -3   0  351.43    6.44
   2  -3   0  350.36    6.27
  -2  -3   0  340.70    6.37
  -2  -3   0  345.57    6.23
  -2   3  -1  305.10    5.71
  -2  -3   1  295.32    5.63
   2  -3  -1  304.72    5.37
  -2  -3   1  290.11    5.47
   2   3   1  301.14    5.63
  -2  -3   1  304.60    5.72
   2  -3  -1  297.30    5.36
   2  -3  -1  306.17    5.52
   2  -3  -2   53.48    1.34
  -2   3  -2   53.09    1.50
  -2  -3   2   49.24    1.40
  -2   3  -2   51.96    1.40
  -2  -3   2   49.36    1.30
   2   3   2   52.02    1.42
  -2  -3   2   51.53    1.49
   2  -3  -2   50.29    1.22
   2  -3  -2   52.52    1.22
   2  -3  -3   15.06    0.60
   2  -3  -3   14.20    0.52
  -2  -3   3   14.18    0.67
  -2   3  -3   14.23    0.64
  -2  -3   3   14.19    0.58
  -2   3  -3   14.07    0.69
   2   3   3   13.87    0.64
  -2  -3   3   14.18    0.70
   2  -3  -3   13.59    0.52
  -2  -3   3   13.76    0.64
  -2  -3   4  150.37    3.23
  -2  -3   4  148.31    3.16
  -2  -3   4  153.01    3.10
  -2   3  -4  155.97    3.33
  -2   3  -4  153.07    3.18
   2  -3  -4  158.93    3.06
   2   3   4  149.10    3.15
  -2  -3   4  149.22    3.02
  -2  -3   4  153.77    3.32
   2  -3  -4  150.30    2.95
   2  -3  -4  152.57    2.90
  -2  -3   5  103.43    2.42
  -2  -3   5  100.05    2.32
  -2  -3   5  105.45    2.27
  -2  -3   5  106.23    2.50
   2  -3  -5  104.62    2.35
  -2   3  -5  105.59    2.50
  -2   3  -5  102.36    2.36
  -2  -3   5   97.89    2.16
   2   3   5  101.19    2.32
   2  -3  -5  102.52    2.14
  -2  -3   6   70.52    1.87
   2  -3  -6   71.71    1.82
  -2   3  -6   73.31    1.85
  -2   3  -6   71.52    1.95
  -2  -3   6   68.87    1.64
   2   3   6   72.16    1.79
  -2  -3   6   70.57    1.93
   2  -3  -6   71.84    1.62
  -2  -3   6   69.42    1.77
  -2  -3   7   76.86    2.01
  -2  -3   7   75.55    1.88
   2  -3  -7   76.52    1.96
  -2   3  -7   76.19    1.97
  -2  -3   7   77.72    1.77
   2   3   7   74.18    1.89
  -2  -3   7   81.72    2.11
  -2   3  -7   78.49    2.10
   2  -3  -7   78.35    1.75
  -2   3  -8   67.29    1.92
  -2  -3   8   63.70    1.81
  -2   3  -8   67.28    1.82
   2  -3  -8   66.12    1.79
  -2  -3   8   68.33    1.60
   2   3   8   63.39    1.72
  -2  -3   8   63.50    1.87
   2  -3  -8   66.99    1.58
  -2  -3   8   66.40    1.70
  -2   3  -9   71.08    2.04
  -2  -3   9   68.92    1.93
  -2  -3   9   69.90    1.96
   2  -3  -9   70.30    1.91
  -2   3  -9   70.55    1.94
  -2  -3   9   72.48    1.70
   2   3   9   70.11    1.84
  -2  -3   9   69.99    1.99
   2  -3  -9   71.30    1.68
  -2   3 -10   11.03    0.71
  -2  -3  10   10.84    0.66
  -2  -3  10   10.97    0.67
   2  -3 -10   10.84    0.65
  -2   3 -10   10.87    0.66
  -2  -3  10   11.57    0.55
   2   3  10   10.97    0.62
  -2  -3  10   11.09    0.69
   2  -3 -10   10.89    0.53
  -2   3 -11   79.62    2.30
  -2  -3  11   80.61    2.20
  -2  -3  11   77.06    2.19
   2  -3 -11   81.30    2.20
  -2   3 -11   81.31    2.22
  -2  -3  11   87.96    1.97
   2   3  11   77.01    2.07
  -2  -3  11   76.94    2.21
   2  -3 -11   80.73    1.91
  -2  -3  12   47.30    1.64
  -2  -3  12   50.56    1.66
   2  -3 -12   50.86    1.66
  -2   3 -12   51.42    1.69
  -2   3 -12   51.07    1.75
   2   3  12   48.95    1.55
  -2  -3  12   50.53    1.67
   2  -3 -12   52.05    1.41
  -2  -3  13    3.88    0.43
   2  -3 -13    3.77    0.34
  -2  -3  13    3.66    0.43
  -2   3 -13    3.46    0.44
   2  -3 -13    3.64    0.42
  -2   3 -13    3.68    0.43
   2   3  13    3.69    0.38
  -2  -3  13    3.43    0.39
   2   3  13    3.13    0.43
  -2  -3  14   42.17    1.55
  -2   3 -14   43.73    1.66
   2  -3 -14   42.83    1.31
   2   3  14   44.20    1.73
   2  -3 -14   42.58    1.57
  -2   3 -14   42.96    1.60
  -2  -3  14   39.98    1.54
   2   3  15    3.31    0.47
  -2   3 -15    3.04    0.42
   2  -3 -15    3.08    0.33
  -2  -3  15    3.39    0.43
  -2  -3  15    3.40    0.43
  -2   3 -15    3.70    0.45
   2  -3 -15    2.49    0.36
  -2  -3  16    8.75    0.69
  -2   3 -16    8.66    0.73
   2  -3 -16    7.99    0.55
  -2  -3  16    7.97    0.67
   2   3  16    8.63    0.75
   2  -3 -16    7.61    0.66
  -2   3 -16    7.31    0.65
  -2   3 -17   36.76    1.59
  -2  -3  17   36.76    1.51
  -2  -3  17   36.83    1.54
   2  -3 -17   37.39    1.55
  -2   3 -17   35.58    1.54
   2   3  17   38.25    1.67
   2  -3 -17   38.01    1.31
   2  -3 -18    2.47    0.33
   2   3  18    2.44    0.41
  -2   3 -18    3.44    0.48
  -2  -3  18    2.73    0.43
  -2  -3  18    2.57    0.40
   2  -3 -18    2.53    0.41
  -2   3 -18    2.86    0.43
   2   3  19  137.01    3.29
  -2   3 -19  128.42    3.54
  -2  -3  19  131.98    3.45
  -2  -3  19  127.55    3.45
   2   3  19  133.71    3.59
  -2   3 -19  129.25    3.52
   2   3  20  103.94    2.79
  -2   3 -20   98.74    3.02
  -2  -3  20  110.92    2.06
  -2  -3  20  102.39    2.95
  -2  -3  20  102.90    2.98
   2  -3 -20  106.10    2.09
  -2  -3  20  104.78    2.11
  -2   3 -20  103.49    2.15
  -2   3 -20  101.43    3.02
  -2  -3  20  109.32    2.17
   2  -3 -20  101.54    2.11
   2   3  21    0.55    0.12
  -2  -3  21    0.63    0.11
   2  -3 -21    0.79    0.12
  -2  -3  21    0.47    0.11
  -2  -3  21    0.65    0.14
   2   3  21    0.54    0.10
  -2   3 -21    0.67    0.13
   2  -3 -21    0.49    0.12
  -2  -3  22   23.70    0.64
   2   3  22   23.92    0.67
  -2  -3  22   23.65    0.72
  -2   3 -22   22.19    0.70
   2   3  22   24.12    0.64
   2  -3 -22   23.91    0.67
   2  -3 -22   23.36    0.69
  -2  -3  23    7.40    0.31
   2   3  23    7.57    0.33
  -2  -3  23    7.85    0.37
   2  -3 -23    7.63    0.33
   2   3  23    7.23    0.30
  -2   3 -23    7.57    0.36
   2  -3 -23    7.66    0.35
  -2  -3  24    7.20    0.30
   2   3  24    7.66    0.32
   2  -3 -24    7.67    0.32
  -2  -3  24    7.62    0.35
   2   3  24    8.13    0.30
  -2   3 -24    7.78    0.35
   2  -3 -24    7.61    0.34
   2   3  25    3.99    0.22
  -2  -3  25    3.91    0.21
  -2  -3  25    3.68    0.23
   2  -3 -25    3.84    0.21
  -2   3 -25    3.71    0.23
   2   3  25    3.86    0.19
   2  -3 -25    4.03    0.23
   2  -3 -26    1.19    0.11
  -2  -3  26    1.12    0.11
   2  -3 -26    1.30    0.13
  -2   3 -26    1.22    0.13
   2   3  26    1.23    0.12
  -2   3 -26    1.20    0.13
  -2  -3  26    1.04    0.13
   2   3  27    3.29    0.17
  -2  -3  27    3.14    0.19
  -2   3 -27    3.04    0.18
   2  -3 -27    3.35    0.16
  -2   3 -27    3.38    0.19
  -2  -3  27    3.28    0.17
   2   3  27    3.27    0.16
   2  -3 -27    3.40    0.19
   2   3  28    0.20    0.05
   2  -3 -28    0.11    0.04
   2   3  28    0.03    0.05
  -2   3 -28    0.18    0.06
  -2  -3  28    0.13    0.05
  -2   3 -28    0.16    0.06
  -2  -3  28    0.19    0.06
   2  -3 -28    0.16    0.06
  -2   3 -29    1.70    0.11
   2  -3 -29    1.37    0.10
  -2   3 -29    1.36    0.09
   2  -3 -29    1.45    0.10
  -2  -3  29    1.56    0.10
   2  -4  28    1.06    0.08
  -2   4  28    1.36    0.09
  -2  -4 -27    1.58    0.11
   2  -4  27    1.59    0.11
  -2   4  27    1.67    0.12
  -2   4  27    1.74    0.12
   2  -4  26    0.28    0.06
  -2   4  26    0.39    0.08
  -2  -4 -26    0.40    0.08
  -2   4  26    0.32    0.07
  -2   4  25    0.02    0.07
  -2  -4 -25    0.09    0.07
   2  -4  25    0.08    0.06
  -2  -4 -25    0.03    0.06
  -2   4  25    0.09    0.06
  -2  -4 -25    0.02    0.05
   2  -4  24   11.44    0.39
  -2  -4 -24   11.87    0.41
  -2  -4 -24   11.70    0.42
  -2   4  24   11.81    0.42
  -2   4  24   12.00    0.41
  -2  -4 -24   11.92    0.38
  -2   4  23  100.43    1.98
   2  -4  23   98.84    1.93
  -2  -4 -23   98.98    1.96
  -2  -4 -23  100.78    1.98
  -2   4  23  100.18    1.96
  -2  -4 -23   99.46    1.92
  -2   4  22    7.91    0.36
   2  -4  22    7.87    0.34
  -2  -4 -22    7.58    0.35
  -2  -4 -22    8.46    0.37
  -2   4  22    7.89    0.35
  -2  -4 -22    7.93    0.34
  -2   4  21   14.96    0.54
   2  -4  21   15.45    0.51
  -2  -4 -21   16.01    0.54
  -2  -4 -21   16.97    0.57
  -2   4  21   16.33    0.54
  -2  -4 -21   15.85    0.52
   2  -4  20   12.54    0.45
  -2  -4 -20   12.16    0.47
  -2  -4 -20   12.59    0.49
  -2   4  20   12.57    0.49
  -2   4  20   12.87    0.47
  -2  -4 -20   12.29    0.46
   2  -4  19    8.46    0.37
  -2   4  19    8.34    0.40
  -2  -4 -19    8.40    0.39
  -2  -4 -19    8.65    0.41
   2  -4  19    7.45    0.32
  -2   4  19    8.76    0.39
  -2  -4 -19    8.62    0.38
   2   4 -18   38.97    1.52
  -2   4  18   39.56    1.02
   2  -4  18   40.39    0.98
  -2  -4 -18   40.66    1.02
  -2  -4 -18   42.15    1.05
  -2  -4 -18   38.28    1.66
   2   4 -18   40.34    1.70
  -2  -4 -18   39.43    0.99
   2  -4  18   39.80    1.47
   2   4 -18   40.21    1.62
  -2   4  18   41.57    1.00
  -2   4  18   40.88    1.73
   2  -4  18   39.04    1.52
  -2  -4 -18   38.55    1.65
   2   4 -17   18.69    1.01
  -2  -4 -17   21.77    1.19
   2  -4  17   20.17    0.63
  -2   4  17   21.05    0.68
  -2  -4 -17   21.12    0.67
  -2  -4 -17   20.94    1.20
   2   4 -17   21.34    1.19
  -2  -4 -17   21.32    0.69
   2  -4  17   20.54    1.01
  -2   4  17   20.70    1.20
  -2  -4 -17   20.84    0.66
   2  -4  17   20.69    1.08
  -2   4  17   22.21    0.66
   2   4 -16   77.61    2.27
  -2  -4 -16   74.37    2.48
   2   4 -16   76.81    2.49
   2  -4  16   78.43    2.21
  -2   4  16   82.34    2.58
   2  -4  16   78.19    2.35
  -2  -4 -16   75.62    2.46
   2   4 -15   11.71    0.74
  -2  -4 -15   11.14    0.85
   2   4 -15   12.41    0.88
  -2   4  15   12.70    0.90
   2  -4  15   12.14    0.80
   2  -4  15   12.42    0.74
  -2  -4 -15   12.06    0.86
   2   4 -14   38.12    1.39
  -2  -4 -14   37.91    1.56
  -2  -4 -14   34.90    1.56
   2   4 -14   36.90    1.57
  -2   4  14   39.12    1.62
   2  -4  14   39.33    1.51
   2  -4  14   38.06    1.34
   2  -4  14   37.18    1.24
   2   4 -13   10.30    0.67
   2  -4  13   10.65    0.60
  -2  -4 -13   10.00    0.77
   2   4 -13   10.34    0.78
  -2   4  13   11.58    0.82
   2  -4  13   10.90    0.74
  -2  -4 -13   11.14    0.79
  -2  -4 -12   12.80    0.83
  -2  -4 -12   11.62    0.82
   2   4 -12   12.76    0.84
  -2   4  12   13.20    0.87
   2  -4  12   12.44    0.78
   2  -4  12   12.44    0.64
   2  -4  11    6.30    0.45
  -2  -4 -11    6.04    0.58
   2   4 -11    6.62    0.59
   2   4 -11    6.44    0.57
  -2   4  11    6.25    0.59
   2  -4  11    6.67    0.55
  -2  -4 -11    6.05    0.55
   2  -4  10    1.27    0.25
  -2  -4 -10    1.01    0.23
   2   4 -10    1.31    0.27
   2   4 -10    1.52    0.29
  -2   4  10    1.45    0.29
   2  -4  10    1.42    0.22
  -2  -4 -10    1.38    0.29
   2  -4   9   42.23    1.29
  -2  -4  -9   41.54    1.57
   2   4  -9   44.05    1.58
   2   4  -9   44.33    1.57
  -2   4   9   43.54    1.56
   2  -4   9   43.56    1.50
  -2  -4  -9   43.71    1.54
   2  -4   8    5.41    0.40
  -2  -4  -8    4.89    0.47
  -2  -4  -8    4.70    0.48
   2   4  -8    3.91    0.42
   2   4  -8    4.96    0.49
  -2   4   8    5.18    0.49
   2  -4   8    5.64    0.48
  -2  -4  -7   27.09    1.18
  -2  -4  -7   27.94    1.14
   2   4  -7   28.52    1.19
   2   4  -7   27.93    1.17
  -2   4   7   29.29    1.16
   2  -4   7   27.89    1.11
   2  -4   7   28.94    0.99
  -2  -4  -7   27.01    1.13
  -2  -4  -6   27.08    1.09
   2   4  -6   27.68    1.15
   2   4  -6   28.73    1.17
  -2   4   6   29.16    1.13
   2  -4   6   28.67    1.11
   2  -4   6   28.44    0.96
  -2  -4  -6   25.97    1.09
  -2  -4  -5   60.25    1.82
   2   4  -5   61.97    1.86
   2   4  -5   64.72    1.88
  -2   4   5   64.60    1.82
   2  -4   5   64.96    1.81
   2  -4   5   62.77    1.62
  -2  -4  -5   61.93    1.78
   2   4  -4   85.44    2.30
  -2   4   4   92.91    2.25
  -2  -4  -4   82.85    2.20
   2   4  -4   88.62    2.31
   2  -4   4   89.24    2.22
   2  -4   4   88.72    2.04
  -2  -4  -4   83.96    2.26
  -2  -4  -4   83.87    2.17
  -2  -4  -3   25.80    0.98
   2  -4   3   24.58    0.86
   2  -4   3   24.08    0.97
   2   4  -3   23.84    1.03
   2   4  -3   25.87    1.05
  -2   4   3   26.73    0.99
  -2  -4  -3   24.50    1.01
  -2  -4  -3   24.44    1.03
  -2   4   2  154.79    3.32
   2   4  -2  155.55    3.45
  -2  -4  -2  149.62    3.42
   2  -4   2  155.66    3.15
   2  -4   2  154.27    3.34
  -2  -4  -2  155.71    3.45
  -2   4   1   29.42    1.08
   2  -4   1   28.34    0.93
   2  -4   1   28.92    1.05
   2   4  -1   29.81    1.13
  -2  -4  -1   28.07    1.13
   2  -4   1   30.43    0.86
  -2  -4  -1   29.60    1.13
   2  -4   0  179.62    3.76
  -2   4   0  181.81    3.84
   2  -4   0  182.53    3.58
   2   4   0  180.87    3.87
  -2  -4   0  181.16    3.96
   2  -4   0  182.49    3.47
  -2  -4   0  180.02    3.89
  -2   4  -1   29.08    1.11
   2  -4  -1   29.40    1.04
  -2  -4   1   27.98    1.09
   2   4   1   29.16    1.11
  -2  -4   1   28.16    1.15
   2  -4  -1   28.44    0.86
   2  -4  -1   27.80    0.91
  -2   4  -2  157.46    3.45
   2  -4  -2  153.17    3.28
  -2   4  -2  151.83    3.39
   2   4   2  150.39    3.37
  -2  -4   2  149.05    3.48
   2  -4  -2  155.42    3.03
   2  -4  -2  154.11    3.10
  -2  -4   2  150.64    3.38
  -2   4  -3   23.83    1.04
   2  -4  -3   24.56    0.84
  -2   4  -3   25.67    1.03
   2  -4  -3   25.84    0.96
   2   4   3   25.21    1.02
  -2  -4   3   24.31    1.07
   2  -4  -3   25.45    0.82
  -2  -4   3   25.49    1.03
  -2   4  -4   88.18    2.36
   2  -4  -4   90.21    2.17
  -2   4  -4   87.75    2.29
   2   4   4   86.75    2.25
  -2  -4   4   86.07    2.38
   2  -4  -4   87.66    1.97
   2  -4  -4   89.24    2.00
  -2  -4   4   87.14    2.26
  -2  -4   5   62.75    1.75
  -2   4  -5   62.26    1.90
  -2  -4   5   59.95    1.81
  -2   4  -5   63.75    1.85
   2   4   5   63.31    1.81
  -2  -4   5   64.66    1.95
   2  -4  -5   63.45    1.56
  -2  -4   5   63.07    1.81
  -2   4  -6   27.48    1.18
  -2  -4   6   28.64    1.06
  -2  -4   6   26.55    1.11
  -2   4  -6   27.46    1.13
   2   4   6   26.81    1.07
  -2  -4   6   28.81    1.20
   2  -4  -6   27.17    0.91
  -2  -4   6   28.49    1.11
  -2   4  -7   28.31    1.22
  -2  -4   7   27.21    1.14
  -2   4  -7   26.58    1.14
   2   4   7   27.30    1.10
  -2  -4   7   27.35    1.18
   2  -4  -7   28.43    0.94
  -2  -4   7   27.48    1.09
   2  -4  -8    5.23    0.39
  -2  -4   8    5.04    0.48
   2  -4  -8    5.22    0.49
  -2   4  -8    5.28    0.49
   2   4   8    4.59    0.44
  -2  -4   8    4.91    0.50
  -2  -4   8    4.71    0.42
  -2   4  -8    4.90    0.50
  -2   4  -9   43.05    1.61
  -2  -4   9   40.90    1.51
   2  -4  -9   42.62    1.52
  -2   4  -9   43.20    1.56
   2   4   9   41.86    1.47
  -2  -4   9   43.17    1.59
   2  -4  -9   44.23    1.29
   2  -4 -10    1.44    0.22
  -2   4 -10    1.00    0.27
  -2  -4  10    1.21    0.26
  -2  -4  10    1.53    0.30
   2  -4 -10    1.20    0.26
  -2   4 -10    0.97    0.24
   2   4  10    1.11    0.23
  -2   4 -11    6.99    0.64
  -2  -4  11    6.38    0.57
   2  -4 -11    6.91    0.58
  -2   4 -11    7.02    0.61
   2   4  11    7.09    0.57
  -2  -4  11    6.38    0.60
   2  -4 -11    6.72    0.47
  -2   4 -12   12.58    0.86
  -2  -4  12   12.33    0.81
   2  -4 -12   12.76    0.83
  -2   4 -12   12.96    0.85
   2   4  12   12.33    0.78
  -2  -4  12   12.24    0.82
   2  -4 -12   13.59    0.69
  -2   4 -13    9.85    0.78
  -2  -4  13   10.36    0.75
   2  -4 -13    9.25    0.72
  -2   4 -13   10.02    0.76
   2   4  13   10.58    0.73
  -2  -4  13   10.11    0.75
   2  -4 -13    9.82    0.60
  -2   4 -14   36.68    1.61
  -2  -4  14   37.09    1.54
   2   4  14   37.64    1.70
   2  -4 -14   38.62    1.57
  -2   4 -14   37.70    1.58
   2   4  14   38.51    1.50
   2  -4 -14   39.37    1.34
  -2   4 -15   12.13    0.89
  -2  -4  15   12.20    0.85
   2   4  15   12.57    0.95
   2  -4 -15   11.84    0.71
   2  -4 -15   12.29    0.86
  -2   4 -15   12.64    0.90
   2   4  15   12.27    0.81
  -2   4 -16   74.66    2.50
  -2  -4  16   73.48    2.39
   2  -4 -16   77.70    2.14
   2  -4 -16   76.88    2.44
  -2   4 -16   78.43    2.49
   2   4  16   77.93    2.61
   2  -4 -17   20.41    0.99
  -2   4 -17   20.18    1.19
  -2  -4  17   23.26    0.61
  -2  -4  17   21.73    1.17
   2  -4 -17   22.25    0.66
  -2  -4  17   22.48    0.69
   2   4  17   23.22    0.64
   2   4  17   20.67    1.23
  -2   4 -17   22.41    1.23
  -2   4 -17   20.73    0.68
   2  -4 -17   21.23    0.67
  -2   4 -18   38.56    1.71
   2   4  18   41.69    1.79
  -2  -4  18   42.61    0.96
   2  -4 -18   40.51    1.00
  -2  -4  18   41.02    1.04
   2   4  18   43.31    1.00
  -2   4 -18   40.80    1.06
  -2   4 -18   38.43    1.67
  -2  -4  18   40.61    1.67
   2  -4 -18   39.99    1.01
   2  -4 -18   38.97    1.44
  -2  -4  19    9.19    0.36
   2  -4 -19    9.08    0.38
  -2   4 -19    9.14    0.41
  -2  -4  19    8.82    0.40
   2   4  19    9.23    0.37
   2  -4 -19    8.74    0.39
  -2  -4  20   13.27    0.44
   2  -4 -20   12.57    0.46
  -2  -4  20   12.14    0.48
  -2  -4  20   13.08    0.46
   2   4  20   12.66    0.44
  -2   4 -20   12.18    0.48
   2  -4 -20   12.50    0.47
  -2  -4  21   16.61    0.50
  -2  -4  21   15.57    0.51
  -2  -4  21   15.73    0.55
   2   4  21   15.87    0.50
  -2   4 -21   15.77    0.55
   2  -4 -21   16.39    0.52
   2  -4 -21   15.21    0.52
  -2  -4  22    8.48    0.33
  -2   4 -22    8.29    0.34
   2  -4 -22    8.28    0.34
  -2  -4  22    7.82    0.36
   2   4  22    7.97    0.32
   2  -4 -22    7.71    0.34
  -2   4 -22    8.50    0.37
  -2  -4  23  107.91    1.95
  -2   4 -23  102.19    2.00
  -2   4 -23  102.37    1.95
  -2  -4  23   99.79    1.99
   2   4  23   98.36    1.91
   2  -4 -23  100.67    1.94
   2  -4 -23  100.31    1.98
   2   4  24   11.34    0.36
  -2   4 -24   11.61    0.38
  -2  -4  24   11.73    0.38
  -2  -4  24   11.36    0.41
  -2   4 -24   11.89    0.41
   2  -4 -24   11.72    0.38
   2  -4 -24   11.94    0.41
  -2   4 -25    0.08    0.06
  -2  -4  25    0.11    0.06
  -2  -4  25    0.14    0.07
   2   4  25    0.04    0.05
  -2   4 -25    0.03    0.06
   2  -4 -25    0.04    0.05
   2  -4 -25    0.08    0.06
  -2   4 -26    0.32    0.06
  -2  -4  26    0.42    0.07
  -2  -4  26    0.31    0.07
   2   4  26    0.33    0.06
   2  -4 -26    0.34    0.06
  -2   4 -26    0.27    0.07
   2   4  26    0.45    0.07
   2  -4 -26    0.30    0.07
  -2  -4  27    1.50    0.10
  -2   4 -27    1.39    0.09
   2  -4 -27    1.55    0.09
  -2   4 -27    1.69    0.12
   2  -4 -27    1.62    0.11
   2   4  27    1.58    0.10
   2  -4 -27    1.55    0.11
  -2  -4  27    1.51    0.11
  -2   4 -28    1.40    0.09
   2  -4 -28    1.25    0.08
  -2  -4  28    1.13    0.08
   2   4  28    1.32    0.08
   2  -4 -28    1.26    0.08
  -2  -5 -26    0.43    0.05
   2  -5  25    2.55    0.13
   2  -5  25    2.70    0.13
  -2  -5 -25    2.67    0.14
  -2   5  25    2.60    0.14
   2  -5  24    7.83    0.27
  -2  -5 -24    8.00    0.29
  -2   5  24    8.03    0.28
  -2  -5 -24    7.86    0.26
   2  -5  23    1.64    0.13
  -2  -5 -23    1.49    0.13
  -2   5  23    1.45    0.12
  -2  -5 -23    1.29    0.12
   2  -5  22   16.36    0.47
  -2   5  22   15.03    0.47
  -2  -5 -22   15.89    0.49
  -2   5  22   15.23    0.46
  -2  -5 -22   14.82    0.45
   2  -5  21    6.78    0.29
  -2  -5 -21    6.97    0.32
  -2   5  21    6.84    0.31
  -2   5  21    6.74    0.30
  -2  -5 -21    6.16    0.29
  -2   5  20   56.17    1.24
   2  -5  20   58.16    1.23
  -2  -5 -20   58.05    1.28
  -2   5  20   56.47    1.23
  -2  -5 -20   54.94    1.23
   2  -5  19   14.30    0.48
  -2  -5 -19   13.93    0.50
  -2   5  19   14.40    0.49
  -2   5  19   13.94    0.47
  -2   5  19   13.69    0.47
  -2  -5 -19   13.71    0.48
  -2  -5 -18    6.58    0.34
  -2   5  18    6.70    0.32
  -2   5  18    6.46    0.33
   2  -5  18    6.47    0.32
  -2   5  18    6.59    0.32
  -2  -5 -18    6.45    0.33
  -2   5  17   64.93    1.44
  -2  -5 -17   65.78    1.48
  -2   5  17   64.43    1.43
   2  -5  17   66.05    1.42
  -2   5  17   66.88    1.42
  -2  -5 -17   64.98    1.45
  -2   5  16   29.95    0.82
  -2   5  16   29.08    0.81
   2  -5  16   29.52    0.79
  -2  -5 -16   29.48    0.84
  -2   5  16   29.43    0.78
  -2  -5 -16   28.32    0.81
  -2   5  15   16.36    0.57
  -2   5  15   16.04    0.57
   2  -5  15   15.81    0.93
  -2  -5 -15   16.67    1.03
   2  -5  15   17.36    0.56
  -2  -5 -15   16.78    0.59
  -2  -5 -15   15.31    1.02
   2   5 -15   15.61    1.03
  -2   5  15   17.22    1.08
  -2  -5 -15   16.97    0.58
  -2   5  14   81.80    1.77
  -2  -5 -14   83.93    2.59
  -2   5  14   83.53    1.78
   2  -5  14   86.46    1.75
  -2  -5 -14   85.35    1.81
   2  -5  14   79.87    2.19
  -2  -5 -14   79.86    2.61
   2   5 -14   83.33    2.64
   2   5 -14   86.69    2.57
  -2   5  14   89.27    2.71
  -2  -5 -14   84.84    1.80
   2  -5  14   83.72    2.47
  -2  -5 -13    9.13    0.77
   2   5 -13   10.03    0.81
   2   5 -13    9.99    0.77
  -2   5  13    9.91    0.81
   2  -5  13    9.83    0.74
   2  -5  13    9.73    0.62
  -2  -5 -13    8.88    0.74
   2  -5  12   17.91    0.86
   2   5 -12   18.10    1.09
   2   5 -12   19.93    1.08
  -2   5  12   20.47    1.14
   2  -5  12   17.15    0.99
  -2  -5 -12   16.84    1.02
   2  -5  11   19.06    1.03
  -2  -5 -11   18.53    1.05
   2   5 -11   18.60    1.09
   2   5 -11   19.14    1.07
  -2   5  11   20.48    1.13
   2  -5  11   20.58    0.92
  -2  -5 -10    3.98    0.49
   2   5 -10    4.51    0.54
   2   5 -10    5.48    0.57
  -2   5  10    5.08    0.57
   2  -5  10    5.15    0.44
   2  -5  10    4.80    0.51
   2   5  -9   30.32    1.40
   2   5  -9   31.56    1.38
  -2   5   9   31.68    1.39
   2  -5   9   32.04    1.17
   2  -5   9   30.27    1.31
  -2  -5  -9   28.04    1.30
  -2  -5  -8   56.83    1.94
   2   5  -8   60.87    2.09
   2   5  -8   64.53    2.08
  -2   5   8   67.11    2.10
   2  -5   8   61.65    1.77
   2  -5   8   61.40    1.98
  -2  -5  -7    7.26    0.62
   2   5  -7    6.73    0.62
   2   5  -7    7.14    0.63
  -2   5   7    8.00    0.64
   2  -5   7    7.53    0.53
   2  -5   7    7.58    0.62
  -2  -5  -7    6.69    0.57
  -2  -5  -6    7.28    0.61
  -2  -5  -6    7.50    0.59
   2  -5   6    7.85    0.61
   2   5  -6    7.59    0.65
   2   5  -6    8.38    0.66
  -2   5   6    8.36    0.64
   2  -5   6    7.34    0.52
   2  -5   5   29.08    1.23
  -2  -5  -5   28.57    1.26
   2   5  -5   28.75    1.31
   2   5  -5   31.75    1.32
   2  -5   5   27.83    1.07
   2  -5   4   27.04    1.16
  -2  -5  -4   25.46    1.18
   2   5  -4   24.46    1.18
   2   5  -4   26.27    1.19
  -2  -5  -4   24.57    1.12
   2  -5   4   25.51    1.00
   2  -5   3   21.61    1.01
   2   5  -3   20.41    1.07
   2   5  -3   21.75    1.07
  -2  -5  -3   21.73    1.06
   2  -5   3   21.74    0.91
  -2  -5  -3   22.14    1.08
   2  -5   2  120.46    2.95
  -2  -5  -2  119.65    3.05
   2   5  -2  117.51    3.09
   2   5  -2  122.57    3.07
  -2  -5  -2  115.16    3.03
   2  -5   2  120.39    2.76
   2  -5   1   93.88    2.47
   2   5  -1   94.97    2.57
  -2  -5  -1   88.96    2.55
   2  -5   1   94.10    2.28
  -2  -5  -1   93.45    2.57
   2  -5   0  158.90    3.58
   2   5   0  160.43    3.71
  -2  -5   0  147.23    3.70
   2  -5   0  158.67    3.39
  -2  -5   0  156.57    3.69
  -2   5  -1   90.92    2.53
   2  -5  -1   94.11    2.44
   2   5   1   96.09    2.56
  -2  -5   1   87.32    2.56
   2  -5  -1   90.83    2.24
  -2  -5   1   93.19    2.54
   2  -5  -2  121.27    2.96
   2  -5  -2  126.81    2.64
  -2   5  -2  121.81    3.09
   2   5   2  123.86    3.07
  -2  -5   2  117.30    3.13
   2  -5  -2  119.58    2.77
  -2  -5   2  120.37    3.07
   2  -5  -3   20.93    0.97
  -2   5  -3   20.32    1.04
   2   5   3   22.29    1.06
  -2  -5   3   20.49    1.08
   2  -5  -3   21.83    0.82
   2  -5  -3   21.29    0.88
  -2  -5   3   21.70    1.06
   2  -5  -4   25.34    1.08
  -2   5  -4   25.86    1.19
   2   5   4   26.16    1.16
  -2  -5   4   24.47    1.20
   2  -5  -4   25.20    0.91
   2  -5  -4   25.13    0.98
  -2  -5   4   24.74    1.13
  -2   5  -5   31.59    1.32
   2  -5  -5   29.19    1.01
  -2  -5   5   28.30    1.23
  -2   5  -5   29.07    1.29
   2   5   5   29.58    1.25
  -2  -5   5   26.85    1.28
  -2  -5   6    7.87    0.62
   2  -5  -6    7.51    0.49
  -2   5  -6    8.47    0.67
  -2   5  -6    7.94    0.65
   2   5   6    7.90    0.63
  -2  -5   6    7.19    0.64
   2  -5  -7    7.16    0.49
  -2   5  -7    7.92    0.67
  -2   5  -7    7.23    0.65
   2   5   7    7.24    0.61
  -2  -5   7    7.71    0.67
  -2  -5   7    6.89    0.58
  -2   5  -8   62.44    2.10
  -2   5  -8   64.21    2.10
   2   5   8   62.27    2.01
  -2  -5   8   57.35    2.05
   2  -5  -8   60.64    1.70
  -2  -5   8   59.97    1.92
  -2   5  -9   30.08    1.41
  -2  -5   9   30.14    1.33
  -2   5  -9   30.56    1.39
   2   5   9   30.11    1.33
  -2  -5   9   29.62    1.38
   2  -5  -9   30.72    1.12
  -2  -5   9   31.52    1.29
  -2   5 -10    4.91    0.57
  -2  -5  10    4.49    0.51
   2  -5 -10    5.22    0.44
  -2   5 -10    5.05    0.55
   2   5  10    4.19    0.48
  -2  -5  10    4.26    0.52
  -2   5 -11   17.56    1.08
  -2  -5  11   18.21    1.03
  -2   5 -11   19.10    1.09
   2   5  11   18.40    1.03
  -2  -5  11   19.05    1.10
   2  -5 -11   17.62    0.85
  -2   5 -12   16.75    1.06
  -2  -5  12   17.19    1.02
  -2   5 -12   18.30    1.08
   2   5  12   18.87    1.05
  -2  -5  12   15.84    1.02
   2  -5 -12   18.23    0.88
  -2   5 -13   10.50    0.84
  -2  -5  13   10.09    0.78
  -2   5 -13   11.23    0.84
   2   5  13    9.52    0.75
  -2  -5  13    8.81    0.74
   2  -5 -13   10.36    0.67
  -2  -5  14   89.37    1.70
   2  -5 -14   79.89    2.28
  -2   5 -14   83.48    2.70
  -2  -5  14   80.53    2.55
   2   5  14   85.99    2.84
   2   5  14   86.61    1.75
  -2   5 -14   85.01    1.83
  -2   5 -14   83.82    2.66
   2   5  14   84.26    2.55
   2  -5 -14   86.10    1.78
  -2   5 -15   15.87    1.06
  -2  -5  15   17.37    0.50
  -2  -5  15   15.10    0.98
   2   5  15   16.70    0.54
   2   5  15   15.52    1.09
  -2   5 -15   17.44    0.60
  -2   5 -15   18.03    1.10
   2   5  15   14.59    0.94
   2  -5 -15   16.07    0.55
   2  -5 -15   16.98    0.56
   2  -5 -15   15.43    0.86
  -2  -5  16   31.22    0.76
   2  -5 -16   29.70    0.81
   2   5  16   29.74    0.79
  -2   5 -16   30.13    0.85
   2  -5 -16   29.11    0.81
  -2  -5  17   67.63    1.36
   2   5  17   65.51    1.41
  -2   5 -17   66.13    1.47
   2  -5 -17   65.92    1.43
   2  -5 -17   65.45    1.44
  -2  -5  18    6.98    0.29
   2   5  18    6.94    0.32
  -2   5 -18    6.66    0.34
   2  -5 -18    6.21    0.32
   2  -5 -18    6.71    0.32
   2  -5 -19   13.91    0.47
   2   5  19   13.94    0.47
  -2  -5  19   14.43    0.48
  -2   5 -19   13.78    0.50
  -2  -5  19   14.16    0.44
  -2   5 -19   14.65    0.49
   2  -5 -19   13.62    0.48
  -2  -5  20   60.84    1.21
   2  -5 -20   57.49    1.23
  -2  -5  20   55.04    1.22
   2   5  20   57.12    1.22
  -2   5 -20   58.18    1.28
   2  -5 -20   56.13    1.24
  -2  -5  21    7.29    0.29
   2   5  21    6.98    0.29
  -2   5 -21    6.94    0.31
  -2  -5  21    6.61    0.29
   2  -5 -21    6.63    0.30
   2  -5 -21    6.86    0.29
   2  -5 -22   15.65    0.45
  -2  -5  22   16.57    0.45
   2   5  22   15.97    0.45
  -2   5 -22   16.31    0.49
   2  -5 -22   16.11    0.46
   2  -5 -22   16.01    0.47
  -2  -5  23    1.63    0.12
   2  -5 -23    1.47    0.12
   2   5  23    1.47    0.12
  -2   5 -23    1.43    0.13
   2  -5 -23    1.40    0.12
  -2  -5  23    1.34    0.12
   2  -5 -23    1.54    0.13
  -2  -5  24    8.21    0.27
   2  -5 -24    8.03    0.26
   2   5  24    7.56    0.26
  -2   5 -24    7.92    0.28
   2  -5 -24    7.21    0.25
  -2  -5  24    7.35    0.26
   2   5  24    8.50    0.27
   2  -5 -24    7.82    0.27
  -2  -5  25    2.59    0.13
   2   5  25    2.43    0.12
   2  -5 -25    2.20    0.12
  -2  -5  25    2.37    0.12
   2  -5 -25    2.55    0.12
  -2   5 -25    2.78    0.14
   2   5  25    2.74    0.13
   2  -5 -25    2.53    0.13
  -2  -5  26    0.50    0.06
  -2   5 -26    0.44    0.06
   2   5  26    0.51    0.06
   2  -6  23    8.80    0.25
  -2  -6 -23    8.88    0.25
   2  -6  22    2.07    0.12
  -2  -6 -22    2.06    0.13
  -2  -6 -22    1.99    0.12
   2  -6  21    1.77    0.12
  -2  -6 -21    1.61    0.12
  -2  -6 -21    1.64    0.12
  -2   6  20   11.18    0.35
   2  -6  20   12.31    0.37
  -2  -6 -20   11.80    0.38
  -2  -6 -20   11.48    0.37
   2  -6  19    0.91    0.11
  -2   6  19    1.04    0.12
  -2  -6 -19    1.06    0.12
  -2  -6 -19    1.10    0.12
  -2   6  18   12.91    0.43
   2  -6  18   12.98    0.42
  -2  -6 -18   13.36    0.44
  -2  -6 -18   13.14    0.44
   2  -6  17   22.32    0.60
  -2   6  17   20.99    0.62
  -2  -6 -17   21.31    0.62
  -2  -6 -17   21.87    0.62
   2  -6  16   40.16    0.92
  -2  -6 -16   38.67    0.95
  -2   6  16   37.31    0.94
  -2  -6 -16   38.37    0.94
  -2   6  15   23.94    0.70
  -2  -6 -15   24.02    0.69
  -2  -6 -15   23.86    0.69
   2  -6  15   24.89    0.67
   2  -6  14    2.18    0.18
  -2  -6 -14    2.54    0.21
  -2   6  14    2.18    0.20
  -2  -6 -14    2.36    0.20
  -2   6  13    3.11    0.24
  -2  -6 -13    2.69    0.22
   2  -6  13    3.02    0.21
  -2  -6 -13    2.69    0.22
  -2   6  12    7.15    0.36
   2  -6  12    7.68    0.34
  -2  -6 -12    7.91    0.37
  -2  -6 -12    7.61    0.37
   2  -6  11    1.51    0.16
  -2   6  11    1.36    0.18
  -2  -6 -11    1.34    0.16
  -2  -6 -11    1.54    0.18
  -2   6  10    9.59    0.43
   2  -6  10   10.24    0.40
  -2  -6 -10    9.53    0.42
  -2  -6 -10    9.67    0.43
  -2   6   9   10.86    0.46
   2  -6   9   10.25    0.77
  -2  -6  -9   10.80    0.44
   2  -6   9   10.96    0.42
   2  -6   9   10.99    0.70
   2   6  -9   10.80    0.84
   2   6  -9   10.64    0.79
  -2  -6  -9   10.67    0.45
   2  -6   8   26.43    1.26
   2  -6   8   29.04    0.76
   2  -6   8   26.12    1.14
   2   6  -8   27.81    1.38
  -2   6   8   27.01    0.80
   2   6  -8   27.67    1.32
  -2  -6  -8   27.61    0.81
   2  -6   7    8.25    0.68
   2  -6   7   10.07    0.40
   2  -6   7    8.95    0.38
  -2   6   7    8.89    0.41
   2   6  -7    7.66    0.72
   2   6  -7    8.53    0.72
  -2  -6  -7    8.78    0.41
   2  -6   7    8.30    0.61
   2  -6   6    5.16    0.54
   2   6  -6    4.86    0.57
   2   6  -6    5.56    0.58
   2  -6   6    5.61    0.50
  -2  -6  -6    5.44    0.58
   2  -6   5   17.62    1.01
   2   6  -5   18.10    1.09
   2   6  -5   18.76    1.07
   2  -6   5   19.48    0.94
  -2  -6  -5   18.12    1.05
   2  -6   4    5.78    0.56
   2   6  -4    5.54    0.59
   2   6  -4    5.82    0.60
   2  -6   4    5.52    0.50
  -2  -6  -4    5.67    0.58
   2  -6   3   47.78    1.73
   2   6  -3   47.78    1.85
   2   6  -3   50.16    1.83
   2  -6   3   48.87    1.61
  -2  -6  -3   47.43    1.80
   2  -6   2  140.71    3.50
   2   6  -2  141.67    3.68
  -2   6   2  138.60    3.58
   2   6  -2  150.83    3.66
  -2  -6  -2  137.53    3.57
   2  -6   2  138.78    3.30
  -2  -6  -2  139.85    3.59
   2  -6   1   64.55    2.06
   2   6  -1   63.84    2.19
  -2   6   1   64.02    2.15
   2   6  -1   69.28    2.19
  -2  -6  -1   61.36    2.12
   2  -6   1   62.20    1.90
  -2  -6  -1   65.26    2.16
   2  -6   0  106.01    2.89
  -2   6   0  110.29    3.02
   2   6   0  105.55    3.05
   2   6   0  116.67    3.06
  -2  -6   0  103.13    2.99
   2  -6   0  107.33    2.72
  -2  -6   0  108.64    3.00
   2  -6  -1   65.13    2.07
  -2   6  -1   66.68    2.19
   2   6   1   69.89    2.21
  -2  -6   1   61.73    2.17
   2  -6  -1   64.45    1.93
  -2  -6   1   64.99    2.15
   2  -6  -2  148.60    3.54
  -2   6  -2  144.40    3.67
   2   6   2  151.59    3.68
  -2  -6   2  134.70    3.65
   2  -6  -2  142.23    3.34
  -2  -6   2  139.85    3.61
  -2   6  -3   46.75    1.79
   2   6   3   49.63    1.83
  -2  -6   3   45.98    1.82
   2  -6  -3   48.36    1.59
  -2  -6   3   49.85    1.82
  -2   6  -4    5.47    0.57
   2   6   4    5.76    0.59
  -2  -6   4    4.97    0.57
  -2  -6   4    5.87    0.60
  -2   6  -5   19.47    1.10
   2   6   5   19.60    1.09
  -2  -6   5   19.13    1.13
  -2  -6   5   18.93    1.06
  -2   6  -6    5.51    0.58
   2   6   6    5.31    0.57
  -2  -6   6    5.27    0.59
   2  -6  -6    5.15    0.44
  -2  -6   6    5.40    0.55
   2  -6  -7    9.74    0.40
  -2  -6   7    8.92    0.42
   2  -6  -7    8.70    0.39
  -2   6  -7    8.59    0.42
  -2   6  -7    8.60    0.40
  -2   6  -7    8.50    0.73
  -2  -6   7    8.71    0.40
   2   6   7    8.83    0.73
  -2  -6   7    8.20    0.75
   2  -6  -7    7.77    0.55
  -2  -6   7    8.61    0.70
  -2  -6   8   27.99    0.80
   2  -6  -8   27.54    0.78
  -2  -6   8   27.04    0.80
  -2   6  -8   27.29    0.81
   2   6   8   26.34    0.73
   2  -6  -8   29.01    0.77
  -2   6  -8   27.38    0.80
  -2   6  -8   29.33    1.39
   2   6   8   28.07    1.33
  -2  -6   8   25.46    1.34
   2  -6  -8   26.22    1.08
  -2  -6   8   26.09    1.25
  -2  -6   9   11.10    0.37
  -2  -6   9   10.58    0.45
   2  -6  -9   10.62    0.43
  -2  -6   9   10.54    0.46
   2   6   9   10.75    0.42
   2  -6  -9   11.03    0.43
  -2   6  -9    9.89    0.45
  -2   6  -9   10.33    0.45
  -2   6  -9   11.02    0.85
   2   6   9   10.59    0.80
  -2  -6   9    9.80    0.80
   2  -6  -9   10.01    0.65
   2  -6 -10    9.64    0.41
  -2  -6  10    9.91    0.44
  -2  -6  10    9.58    0.42
   2   6  10    9.81    0.40
   2  -6 -10   10.10    0.40
  -2   6 -10    9.90    0.44
  -2   6 -10    9.25    0.42
  -2  -6  10    9.81    0.35
  -2  -6  11    1.51    0.13
  -2  -6  11    1.48    0.17
   2  -6 -11    1.53    0.17
  -2  -6  11    1.35    0.17
   2  -6 -11    1.90    0.17
   2   6  11    1.51    0.16
  -2   6 -11    1.53    0.18
  -2   6 -11    1.72    0.19
  -2  -6  12    7.81    0.30
  -2  -6  12    7.93    0.37
   2   6  12    7.70    0.35
   2  -6 -12    8.19    0.35
  -2   6 -12    8.02    0.38
  -2   6 -12    7.50    0.37
  -2  -6  12    7.87    0.37
   2  -6 -12    8.43    0.37
  -2  -6  13    2.98    0.18
  -2  -6  13    2.72    0.21
   2   6  13    2.83    0.20
   2  -6 -13    2.90    0.21
  -2   6 -13    2.56    0.22
   2  -6 -13    2.98    0.22
  -2  -6  14    2.29    0.16
   2  -6 -14    2.18    0.19
   2  -6 -14    2.46    0.19
   2   6  14    2.12    0.18
  -2  -6  14    2.31    0.19
  -2   6 -14    2.17    0.20
  -2  -6  15   24.75    0.62
   2   6  15   24.69    0.68
   2  -6 -15   24.59    0.69
   2  -6 -15   25.83    0.67
  -2  -6  15   24.30    0.68
  -2   6 -15   23.94    0.70
  -2  -6  16   40.20    0.88
   2   6  16   39.19    0.94
   2  -6 -16   41.49    0.92
  -2   6 -16   40.17    0.98
   2  -6 -16   39.55    0.93
   2  -6 -16   39.84    0.95
  -2  -6  17   23.18    0.58
   2  -6 -17   22.08    0.62
   2  -6 -17   23.61    0.60
   2   6  17   23.47    0.63
  -2   6 -17   22.13    0.64
   2  -6 -17   22.13    0.61
  -2  -6  18   14.07    0.40
   2  -6 -18   13.41    0.43
   2  -6 -18   13.95    0.41
  -2   6 -18   12.96    0.45
   2   6  18   14.00    0.44
  -2   6 -18   12.83    0.44
   2  -6 -18   13.73    0.43
  -2  -6  19    1.10    0.11
  -2   6 -19    1.10    0.12
   2   6  19    1.06    0.12
  -2   6 -19    1.00    0.12
   2  -6 -19    1.10    0.12
   2  -6 -19    1.02    0.11
  -2  -6  20   12.01    0.35
   2  -6 -20   11.75    0.36
   2   6  20   12.30    0.37
  -2   6 -20   11.84    0.38
  -2   6 -20   10.91    0.35
   2  -6 -20   11.81    0.36
  -2  -6  21    1.63    0.11
   2  -6 -21    1.60    0.12
   2   6  21    1.71    0.13
  -2   6 -21    1.68    0.13
   2   6  21    1.85    0.11
   2  -6 -21    1.66    0.11
  -2  -6  22    2.23    0.12
   2  -6 -22    2.14    0.12
   2   6  22    2.06    0.12
  -2   6 -22    2.11    0.13
   2   6  22    2.25    0.11
   2  -6 -22    1.95    0.11
  -2  -6  23    8.74    0.24
   2   6  23    8.30    0.24
  -2   6 -23    9.00    0.25
  -2   7  19    8.48    0.25
  -2   7  19    8.90    0.25
  -2  -7 -19    9.29    0.26
  -2   7  18    7.23    0.25
   2  -7  18    7.50    0.24
  -2  -7 -18    6.96    0.23
  -2  -7 -18    7.31    0.25
  -2   7  17   26.52    0.62
  -2  -7 -17   25.22    0.58
   2  -7  17   26.95    0.60
  -2  -7 -17   25.85    0.61
  -2   7  16   39.09    0.86
   2  -7  16   40.02    0.83
  -2  -7 -16   36.87    0.81
  -2  -7 -16   39.04    0.85
   2  -7  15   27.21    0.64
  -2  -7 -15   25.68    0.62
  -2  -7 -15   27.30    0.67
  -2   7  15   26.86    0.67
  -2   7  14   25.72    0.67
   2  -7  14   26.00    0.63
  -2  -7 -14   24.66    0.62
  -2  -7 -14   25.40    0.66
  -2   7  13   15.56    0.50
   2  -7  13   16.60    0.47
  -2  -7 -13   15.73    0.46
  -2  -7 -13   15.76    0.50
  -2   7  12   15.36    0.51
   2  -7  12   15.72    0.47
  -2  -7 -12   15.70    0.50
   2  -7  11   13.10    0.43
  -2   7  11   13.04    0.47
   2   7 -11   13.56    0.44
  -2  -7 -11   12.91    0.46
  -2   7  10    0.12    0.09
   2   7 -10    0.04    0.07
   2  -7  10    0.07    0.07
  -2  -7 -10    0.26    0.10
   2  -7   9    1.93    0.16
  -2   7   9    1.69    0.18
   2   7  -9    1.77    0.16
  -2  -7  -9    1.95    0.18
   2  -7   9    1.75    0.15
   2  -7   8    3.45    0.22
  -2   7   8    3.42    0.24
   2  -7   8    3.50    0.21
  -2   7   8    3.44    0.23
   2   7  -8    3.58    0.23
  -2  -7  -8    3.61    0.24
  -2   7   7   10.97    0.45
  -2   7   7   11.58    0.44
   2  -7   7   10.96    0.41
   2  -7   7   11.82    0.42
   2   7  -7   11.97    0.44
  -2  -7  -7   11.98    0.46
  -2  -7  -6    0.85    0.12
   2  -7   6    0.99    0.13
   2  -7   6    0.90    0.12
  -2   7   6    0.87    0.14
  -2   7   6    0.82    0.13
   2   7  -6    0.68    0.12
  -2  -7  -6    0.76    0.13
  -2  -7  -5    7.01    0.33
  -2   7   5    6.42    0.33
   2  -7   5    6.78    0.32
  -2   7   5    6.78    0.34
   2   7  -5    7.13    0.33
   2  -7   5    7.12    0.31
  -2  -7  -5    6.83    0.34
  -2  -7  -4    1.10    0.14
   2  -7   4    1.24    0.15
   2  -7   4    1.03    0.12
  -2   7   4    1.02    0.15
  -2   7   4    1.12    0.15
   2   7  -4    1.09    0.14
   2   7  -4    1.20    0.15
  -2   7   4    1.04    0.13
  -2  -7  -4    1.05    0.15
   2  -7   3   14.84    0.50
   2  -7   3   14.68    0.48
  -2   7   3   13.87    0.52
  -2  -7  -3   14.68    0.51
   2  -7   3   16.61    0.52
  -2   7   3   13.85    0.52
   2   7  -3   14.18    0.48
   2   7  -3   14.37    0.51
  -2   7   3   13.77    0.49
  -2  -7  -3   14.36    0.52
  -2  -7  -3   14.40    0.51
   2  -7   2   36.60    0.92
  -2  -7  -2   37.50    0.95
   2  -7   2   38.44    0.91
  -2   7   2   35.90    0.96
   2   7  -2   36.17    0.91
  -2   7   2   36.30    0.92
   2   7  -2   37.54    0.95
  -2  -7  -2   37.07    0.96
  -2   7   2   35.78    0.94
  -2  -7  -2   37.38    0.94
  -2  -7  -1   38.13    0.96
  -2   7   1   37.29    0.96
  -2  -7  -1   36.08    0.95
   2  -7   1   39.77    0.92
  -2   7   1   36.76    0.97
   2   7  -1   36.81    0.92
   2  -7   1   37.32    0.93
  -2   7   1   36.92    0.93
   2   7  -1   38.67    0.96
  -2  -7  -1   38.76    0.98
  -2  -7   0   33.74    0.88
  -2  -7   0   35.37    0.91
  -2   7   0   33.40    0.91
   2   7   0   33.06    0.85
   2  -7   0   32.52    0.86
  -2   7   0   32.38    0.85
  -2  -7   0   32.98    0.89
   2  -7   0   33.94    0.84
  -2   7   0   32.33    0.87
  -2  -7   1   37.89    0.96
   2  -7  -1   37.13    0.94
  -2  -7   1   36.72    0.97
   2  -7  -1   38.82    0.92
  -2   7  -1   38.42    0.99
   2   7   1   37.38    0.93
  -2   7  -1   37.35    0.94
  -2  -7   1   36.98    0.96
  -2  -7   2   36.80    0.95
  -2  -7   2   37.79    0.98
   2  -7  -2   38.74    0.91
  -2   7  -2   36.30    0.97
   2   7   2   38.54    0.93
   2  -7  -2   36.71    0.93
  -2   7  -2   35.81    0.93
  -2  -7   2   36.68    0.95
   2  -7  -3   14.30    0.50
   2  -7  -3   15.25    0.48
  -2   7  -3   13.82    0.53
   2   7   3   15.25    0.50
  -2   7  -3   13.45    0.49
  -2  -7   3   14.33    0.53
  -2  -7   3   13.74    0.51
  -2  -7   4    1.30    0.17
   2  -7  -4    1.02    0.13
  -2   7  -4    1.02    0.16
   2   7   4    0.91    0.13
  -2   7  -4    0.83    0.13
   2  -7  -4    0.96    0.13
  -2  -7   4    1.07    0.15
   2  -7  -5    6.85    0.33
  -2  -7   5    6.71    0.35
   2  -7  -5    7.24    0.31
  -2   7  -5    6.47    0.32
  -2  -7   5    6.86    0.34
  -2   7  -5    6.72    0.35
   2   7   5    6.74    0.32
  -2  -7   6    0.88    0.13
   2  -7  -6    0.80    0.13
  -2  -7   6    0.91    0.15
   2  -7  -6    0.91    0.12
   2   7   6    0.91    0.13
  -2   7  -6    0.77    0.13
  -2   7  -6    0.77    0.14
  -2   7  -7   11.47    0.46
   2   7   7   12.25    0.44
  -2  -7   7   11.15    0.44
   2  -7  -7   11.29    0.43
  -2  -7   7   11.31    0.46
   2  -7  -7   12.39    0.41
  -2   7  -7   11.25    0.44
   2  -7  -8    3.22    0.22
  -2  -7   8    3.29    0.24
   2  -7  -8    3.67    0.21
  -2  -7   8    3.35    0.23
   2   7   8    3.43    0.22
  -2   7  -8    3.39    0.23
  -2   7  -8    3.44    0.24
   2  -7  -9    1.93    0.15
  -2  -7   9    1.70    0.17
  -2  -7   9    1.60    0.17
  -2   7  -9    1.66    0.17
   2   7   9    1.83    0.17
  -2   7  -9    1.48    0.16
   2  -7  -9    1.65    0.16
   2  -7 -10    0.11    0.08
  -2  -7  10    0.05    0.09
  -2  -7  10   -0.02    0.08
   2  -7 -10    0.21    0.09
   2   7  10    0.13    0.08
  -2   7 -10   -0.01    0.08
   2   7  10    0.10    0.08
  -2   7 -10    0.12    0.08
   2  -7 -11   13.63    0.46
  -2  -7  11   13.19    0.46
   2  -7 -11   14.26    0.42
   2   7  11   13.48    0.44
   2   7  11   13.19    0.44
  -2   7 -11   13.18    0.46
  -2   7 -11   12.86    0.45
  -2  -7  12   15.62    0.50
   2  -7 -12   15.94    0.49
   2   7  12   15.58    0.48
  -2   7 -12   15.62    0.49
   2   7  12   15.79    0.47
  -2   7 -12   15.26    0.49
  -2  -7  13   17.10    0.43
   2  -7 -13   16.36    0.49
   2   7  13   16.60    0.49
   2   7  13   16.14    0.46
  -2   7 -13   15.84    0.49
  -2  -7  14   25.26    0.57
   2  -7 -14   26.32    0.65
  -2  -7  14   24.04    0.62
   2   7  14   25.21    0.64
   2   7  14   25.39    0.61
  -2   7 -14   24.97    0.65
  -2  -7  15   27.63    0.60
   2  -7 -15   28.26    0.67
   2   7  15   27.10    0.66
  -2  -7  15   26.13    0.63
   2   7  15   26.65    0.62
  -2   7 -15   26.81    0.67
  -2   7 -15   27.53    0.68
  -2  -7  16   39.39    0.79
   2  -7 -16   40.00    0.86
   2   7  16   39.63    0.85
  -2   7 -16   38.75    0.86
  -2   7 -16   39.20    0.87
  -2  -7  17   26.50    0.56
   2  -7 -17   26.38    0.61
   2   7  17   26.95    0.61
  -2   7 -17   25.34    0.61
  -2   7 -17   26.30    0.62
  -2  -7  18    7.24    0.21
   2   7  18    7.40    0.25
  -2   7 -18    6.98    0.25
   2  -7 -18    7.36    0.25
  -2   7 -18    7.28    0.25
   2  -7 -19    9.57    0.27
   2   7  19    9.86    0.27
  -2   7 -19    9.97    0.27
  -2   7 -19    9.16    0.26
  -2   8  14    4.66    0.17
  -2  -8 -14    4.42    0.16
  -2   8  13   18.15    0.44
   2  -8  13   16.94    0.39
  -2  -8 -13   17.77    0.43
   2  -8  12    0.60    0.07
  -2   8  12    0.64    0.09
  -2  -8 -12    0.48    0.07
  -2   8  11    1.66    0.13
   2  -8  11    1.53    0.10
  -2  -8 -11    1.63    0.12
  -2   8  10    1.90    0.14
   2  -8  10    1.82    0.11
   2   8 -10    1.91    0.12
  -2  -8 -10    1.99    0.14
  -2   8   9    5.27    0.23
   2  -8   9    5.11    0.20
   2   8  -9    5.16    0.21
  -2  -8  -9    5.21    0.23
   2  -8   9    4.63    0.19
   2  -8   8    0.29    0.07
   2  -8   8    0.43    0.07
  -2   8   8    0.60    0.10
  -2   8   8    0.59    0.08
   2   8  -8    0.47    0.08
  -2  -8  -8    0.64    0.09
  -2   8   7    1.70    0.14
   2  -8   7    1.88    0.14
   2  -8   7    1.96    0.13
   2   8  -7    1.79    0.13
  -2   8   7    1.65    0.13
  -2  -8  -7    1.96    0.15
  -2  -8  -6    3.13    0.17
   2  -8   6    2.89    0.17
   2  -8   6    3.28    0.17
  -2   8   6    3.16    0.18
  -2   8   6    3.36    0.19
   2   8  -6    3.35    0.18
  -2  -8  -6    3.13    0.19
  -2  -8  -5    0.51    0.08
   2  -8   5    0.62    0.09
   2  -8   5    0.70    0.08
  -2   8   5    0.56    0.10
  -2   8   5    0.54    0.10
   2   8  -5    0.69    0.09
  -2  -8  -5    0.66    0.10
  -2   8   4   11.35    0.39
  -2  -8  -4   11.72    0.37
   2  -8   4   11.39    0.38
   2  -8   4   11.95    0.36
   2   8  -4   11.53    0.37
  -2   8   4   11.79    0.39
   2   8  -4   11.69    0.38
  -2   8   4   11.80    0.37
  -2  -8  -4   12.13    0.40
  -2  -8  -3    4.99    0.24
  -2   8   3    4.94    0.24
  -2  -8  -3    5.77    0.25
   2  -8   3    5.61    0.26
   2  -8   3    5.35    0.23
  -2   8   3    5.19    0.26
   2   8  -3    5.24    0.24
   2   8  -3    5.11    0.25
  -2   8   3    5.31    0.24
  -2  -8  -3    5.41    0.26
   2  -8   3    5.27    0.23
   2  -8   2   22.98    0.58
  -2   8   2   22.25    0.59
  -2  -8  -2   21.72    0.59
   2  -8   2   23.45    0.61
  -2   8   2   23.14    0.63
   2   8  -2   23.00    0.60
  -2   8   2   22.31    0.58
   2   8  -2   23.88    0.61
   2  -8   2   22.99    0.56
  -2  -8  -2   22.35    0.59
   2  -8   1   48.73    1.05
  -2  -8  -1   47.82    1.04
   2  -8   1   47.16    1.02
   2  -8   1   49.73    0.99
  -2  -8  -1   46.65    1.04
  -2   8   1   47.54    1.08
   2   8  -1   48.23    1.04
  -2   8   1   46.16    1.01
   2   8  -1   49.67    1.05
   2  -8   0   15.28    0.46
  -2   8   0   14.98    0.49
  -2  -8   0   14.43    0.46
   2  -8   0   14.96    0.42
  -2  -8   0   16.44    0.49
   2   8   0   15.13    0.46
  -2   8   0   14.10    0.44
   2   8   0   15.23    0.47
   2  -8  -1   47.92    1.04
  -2  -8   1   46.84    1.06
   2  -8  -1   48.67    1.05
   2  -8  -1   50.41    1.00
  -2   8  -1   48.42    1.09
   2   8   1   48.64    1.05
  -2   8  -1   47.47    1.03
   2   8   1   49.99    1.06
  -2  -8   1   47.36    1.05
  -2  -8   2   22.54    0.61
   2  -8  -2   22.79    0.60
  -2  -8   2   22.93    0.62
   2  -8  -2   24.50    0.62
   2  -8  -2   23.66    0.56
   2   8   2   22.89    0.61
  -2   8  -2   23.21    0.64
  -2   8  -2   22.48    0.59
   2   8   2   23.35    0.61
  -2  -8   3    5.15    0.25
   2  -8  -3    4.79    0.24
  -2  -8   3    5.34    0.26
   2  -8  -3    5.49    0.25
  -2   8  -3    5.13    0.26
   2   8   3    5.18    0.25
  -2   8  -3    4.79    0.23
   2   8   3    5.25    0.25
  -2  -8   4   12.26    0.40
   2  -8  -4   11.99    0.39
  -2  -8   4   12.28    0.41
   2  -8  -4   12.06    0.39
  -2   8  -4   11.73    0.41
   2   8   4   12.49    0.40
  -2   8  -4   11.98    0.39
   2   8   4   12.27    0.40
  -2  -8   5    0.57    0.10
   2  -8  -5    0.67    0.10
  -2  -8   5    0.60    0.11
   2  -8  -5    0.52    0.09
  -2   8  -5    0.59    0.10
   2   8   5    0.72    0.10
  -2   8  -5    0.65    0.10
   2   8   5    0.64    0.10
  -2   8  -5    0.64    0.10
   2  -8  -6    3.45    0.19
  -2  -8   6    3.21    0.19
  -2  -8   6    3.25    0.20
   2  -8  -6    3.04    0.18
  -2   8  -6    3.30    0.20
   2   8   6    3.51    0.19
  -2   8  -6    3.32    0.19
   2   8   6    3.31    0.19
  -2   8  -6    3.17    0.18
  -2  -8   7    1.86    0.15
   2  -8  -7    1.72    0.14
  -2  -8   7    2.16    0.16
   2  -8  -7    1.79    0.13
   2   8   7    1.78    0.14
  -2   8  -7    1.79    0.14
  -2   8  -7    1.74    0.15
  -2   8  -7    1.80    0.14
  -2  -8   8    0.43    0.09
   2  -8  -8    0.39    0.08
   2   8   8    0.56    0.09
   2  -8  -8    0.50    0.08
  -2   8  -8    0.59    0.09
  -2   8  -8    0.65    0.09
  -2   8  -8    0.51    0.09
   2  -8  -9    5.37    0.23
  -2  -8   9    4.72    0.22
   2  -8  -9    4.49    0.19
  -2   8  -9    4.92    0.22
   2   8   9    5.31    0.22
  -2   8  -9    4.71    0.21
  -2   8  -9    5.15    0.23
   2  -8 -10    1.90    0.14
  -2  -8  10    1.97    0.14
  -2   8 -10    1.64    0.12
   2   8  10    1.77    0.12
  -2   8 -10    1.83    0.13
  -2   8 -10    1.73    0.13
   2  -8 -11    1.65    0.12
  -2  -8  11    1.58    0.11
  -2   8 -11    1.64    0.11
   2   8  11    1.54    0.11
  -2   8 -11    1.72    0.12
  -2   8 -11    1.53    0.11
   2  -8 -12    0.60    0.08
  -2  -8  12    0.47    0.07
   2   8  12    0.60    0.07
  -2   8 -12    0.60    0.07
  -2   8 -12    0.54    0.08
   2  -8 -13   18.13    0.42
  -2  -8  13   15.75    0.38
   2   8  13   16.61    0.38
  -2   8 -13   17.43    0.42
  -2   8 -13   17.10    0.40
   2  -8 -14    4.56    0.16
  -2   8 -14    4.30    0.17
   2  -9   1   11.57    0.29
   2  -9   0    1.11    0.08
  -2   9   0    0.75    0.07
  -2   9  -1   11.93    0.30
   2  -9  -1   11.20    0.29
  -2   9  -2    5.33    0.18
   3   0   0   -0.15    0.16
  -3   0   0    0.06    0.09
  -3   0   0   -0.02    0.08
  -3   0   0    0.11    0.10
  -3   0   0   -0.19    0.16
  -3   0  -1  137.96    2.86
  -3   0   1  141.49    2.87
   3   0  -1  151.00    3.26
   3   0   1  146.59    2.85
  -3   0  -1  143.00    2.95
   3   0  -1  152.95    3.53
  -3   0   1  148.70    2.94
  -3   0  -1  142.34    2.95
   3   0   1  142.86    3.30
  -3   0   1  143.60    2.91
  -3   0  -1  142.97    2.94
  -3   0   1  142.93    2.95
  -3   0  -1  144.06    3.49
  -3   0  -2    6.79    0.38
  -3   0   2    7.04    0.54
   3   0   2    5.92    0.50
   3   0  -2    7.03    0.50
  -3   0   2    6.75    0.39
  -3   0   2    7.10    0.42
  -3   0  -2    7.33    0.43
   3   0   2    7.01    0.40
  -3   0   2    7.40    0.42
  -3   0  -2    6.63    0.41
  -3   0   2    6.64    0.38
  -3   0  -2    6.65    0.41
   3   0  -2    6.71    0.57
  -3   0  -2    6.59    0.58
  -3   0  -3  533.52    9.54
  -3   0   3  543.79   10.04
   3   0   3  508.16   10.07
   3   0  -3  572.39    9.91
  -3   0  -3  544.37   10.35
  -3   0  -3  553.11    9.63
  -3   0   3  562.02    9.63
   3   0   3  560.59    9.62
  -3   0   3  561.59    9.58
   3   0  -3  521.88   10.24
  -3   0  -3  548.08    9.65
  -3   0   3  544.85    9.54
  -3   0  -3  553.29    9.68
  -3   0   3  551.07    9.49
  -3   0  -4  286.80    5.38
  -3   0   4  277.27    5.78
   3   0  -4  305.72    5.69
  -3   0  -4  302.61    6.23
  -3   0   4  290.81    5.43
  -3   0   4  295.95    5.38
  -3   0  -4  288.50    5.48
  -3   0   4  291.27    5.34
  -3   0  -4  297.65    5.45
  -3   0  -4  299.41    5.54
  -3   0   4  295.05    5.36
   3   0   4  295.74    5.48
  -3   0  -5  105.00    2.34
  -3   0   5   99.91    2.70
   3   0  -5  112.73    2.59
  -3   0   5  111.89    2.36
  -3   0  -5  110.99    2.38
  -3   0   5  115.71    2.35
  -3   0   5  107.47    2.30
  -3   0  -5  104.74    2.41
  -3   0   5  111.37    2.38
  -3   0  -5  111.39    2.50
  -3   0   5  110.88    2.36
   3   0  -5  106.95    2.26
   3   0   5  114.16    2.47
  -3   0  -6   19.95    0.80
  -3   0  -6   19.81    0.74
  -3   0   6   20.16    0.76
  -3   0  -6   20.61    0.76
  -3   0   6   20.59    0.76
   3   0   6   21.29    0.84
  -3   0   6   21.03    0.73
  -3   0   6   19.90    0.71
  -3   0  -6   19.51    0.79
  -3   0  -6   21.41    0.86
  -3   0   6   19.99    0.77
   3   0  -6   20.14    0.68
  -3   0  -7    5.97    0.43
  -3   0   7    5.86    0.40
  -3   0  -7    6.40    0.40
  -3   0   7    6.52    0.40
  -3   0  -7    5.84    0.40
   3   0   7    5.89    0.44
  -3   0   7    6.53    0.37
  -3   0  -7    6.48    0.44
  -3   0   7    5.82    0.41
   3   0  -7    6.51    0.35
  -3   0  -7    6.51    0.47
  -3   0  -8  129.59    2.90
  -3   0   8  131.01    2.85
  -3   0  -8  137.14    2.78
  -3   0   8  140.08    2.78
   3   0   8  130.15    2.97
  -3   0  -8  132.60    2.82
  -3   0   8  132.51    2.68
  -3   0  -8  124.25    2.84
  -3   0   8  125.23    2.85
   3   0  -8  132.01    2.60
  -3   0  -9   42.36    1.33
  -3   0   9   42.08    1.30
   3   0   9   42.68    1.39
  -3   0  -9   42.96    1.28
  -3   0   9   44.84    1.18
  -3   0  -9   40.56    1.29
  -3   0   9   41.51    1.33
  -3   0 -10   60.20    1.72
  -3   0  10   62.59    1.73
  -3   0 -10   60.98    1.70
   3   0  10   62.68    1.82
  -3   0  10   65.70    1.56
  -3   0  10   59.74    1.74
  -3   0 -11    0.10    0.13
   3   0  11    0.03    0.14
  -3   0  11    0.02    0.09
  -3   0  11    0.11    0.09
  -3   0 -11    0.04    0.10
  -3   0  11   -0.06    0.14
  -3   0 -12   19.73    0.90
   3   0 -12   21.36    0.83
  -3   0  12   18.48    0.89
   3   0  12   20.42    0.98
  -3   0  12   21.86    0.80
  -3   0 -12   20.37    0.88
  -3   0  12   20.09    0.95
  -3   0 -13   98.73    2.52
  -3   0  13  102.98    2.61
   3   0  13  102.40    2.70
   3   0 -13  101.83    2.38
  -3   0  13  102.07    2.64
  -3   0 -14    0.22    0.13
   3   0 -14    0.01    0.09
   3   0  14    0.02    0.16
  -3   0  14    0.13    0.13
  -3   0  14    0.19    0.16
  -3   0 -15  102.48    2.64
   3   0 -15  106.25    2.51
  -3   0  15  103.07    2.76
   3   0  15  106.62    2.85
  -3   0  15  105.33    2.81
   3   0  16   81.04    2.08
  -3   0  16   76.36    2.32
   3   0  16   77.06    2.38
  -3   0  16   77.94    2.37
   3   0 -16   81.08    2.09
   3   0  17  150.23    3.34
  -3   0  17  143.99    3.63
   3   0  17  146.47    3.69
  -3   0  17  148.61    3.71
   3   0 -17  148.56    3.31
   3   0  18   45.65    1.51
   3   0 -18   45.95    1.49
  -3   0  18   46.04    1.75
   3   0  18   44.85    1.74
  -3   0  18   46.18    1.78
   3   0  19   67.73    1.98
  -3   0  19   66.20    2.22
   3   0  19   69.39    2.26
   3   0 -19   69.29    1.95
  -3   0  19   66.20    2.26
   3   0  20  202.25    4.41
  -3   0  20  200.96    4.77
   3   0 -20  201.35    4.37
   3   0  20  208.70    4.39
   3   0  20  202.90    4.74
  -3   0  20  209.79    4.86
   3   0 -21   39.10    1.40
  -3   0 -21   39.36    1.01
   3   0  21   40.01    0.92
  -3   0  21   39.51    1.65
  -3   0  21   36.64    1.00
   3   0  21   39.67    1.40
  -3   0 -21   37.04    0.97
   3   0  21   37.71    1.58
  -3   0  21   37.97    1.64
  -3   0 -22    0.17    0.10
  -3   0  22    0.17    0.11
  -3   0 -22    0.06    0.09
   3   0  22    0.29    0.09
  -3   0 -23   37.98    0.98
  -3   0  23   37.52    0.98
  -3   0 -23   37.26    0.95
   3   0  23   38.41    0.90
   3   0 -24    7.23    0.33
  -3   0 -24    6.86    0.34
  -3   0  24    6.86    0.34
  -3   0 -24    6.79    0.33
   3   0  24    6.74    0.30
   3   0  25    0.83    0.11
  -3   0 -25    1.10    0.14
  -3   0  25    1.02    0.15
  -3   0 -25    0.86    0.13
   3   0 -25    1.07    0.13
   3   0  26    0.08    0.06
  -3   0 -26    0.10    0.08
  -3   0  26    0.04    0.08
  -3   0 -26    0.07    0.07
   3   0 -26    0.12    0.07
   3   0  27    5.64    0.25
  -3   0  27    5.38    0.26
   3   0  27    5.79    0.23
  -3   0 -27    5.76    0.26
  -3   0 -27    5.97    0.27
   3   0 -27    5.64    0.26
   3   0  28    0.14    0.06
  -3   0 -28    0.29    0.07
   3   0  28    0.22    0.06
  -3   0 -28    0.25    0.07
  -3   0  28    0.24    0.08
   3   0 -28    0.29    0.07
   3   0  29    5.56    0.21
  -3   0  29    5.21    0.22
   3   0  29    5.21    0.19
  -3   0 -29    5.42    0.21
  -3   0 -29    4.80    0.20
   3   0 -29    5.66    0.22
   3   0  30    2.77    0.13
  -3   0  30    2.81    0.13
   3   0  30    2.85    0.12
  -3   0 -30    3.16    0.13
   3   0 -30    3.17    0.14
   3  -1  30   14.22    0.33
  -3  -1 -30   15.12    0.35
   3  -1  30   14.44    0.34
   3   1 -30   15.27    0.36
  -3  -1 -29    2.64    0.13
   3  -1  29    2.93    0.14
  -3   1  29    2.85    0.15
   3  -1  29    2.93    0.14
  -3  -1 -29    3.10    0.15
   3   1 -29    3.26    0.16
  -3   1  28   10.30    0.32
   3  -1  28   10.28    0.32
  -3  -1 -28   10.12    0.32
  -3   1  28   10.34    0.34
   3  -1  28   10.55    0.31
  -3  -1 -28   10.53    0.34
   3   1 -28   11.24    0.34
   3   1 -27    2.12    0.16
  -3   1  27    1.93    0.15
   3  -1  27    2.05    0.13
  -3  -1 -27    2.08    0.15
  -3   1  27    1.83    0.14
   3  -1  27    2.10    0.14
  -3   1  27    1.99    0.14
  -3   1  26    1.78    0.16
  -3  -1 -26    1.76    0.15
   3  -1  26    1.98    0.15
  -3   1  26    2.00    0.17
   3  -1  26    1.97    0.14
  -3  -1 -26    1.83    0.15
  -3   1  26    1.79    0.15
  -3   1  25    4.68    0.26
  -3   1  25    4.64    0.26
  -3  -1 -25    4.43    0.25
   3  -1  25    4.51    0.23
  -3  -1 -25    4.16    0.24
  -3   1  25    4.31    0.24
  -3  -1 -24    9.37    0.38
  -3   1  24    9.22    0.39
   3  -1  24    9.49    0.35
  -3   1  24    9.11    0.39
  -3  -1 -24    9.10    0.38
  -3   1  24    8.98    0.37
   3  -1  23   13.24    0.44
  -3   1  23   12.84    0.48
  -3  -1 -23   12.98    0.47
  -3   1  23   13.41    0.50
  -3  -1 -23   12.59    0.47
  -3   1  23   12.92    0.47
  -3  -1 -22    6.76    0.34
  -3   1  22    6.38    0.34
  -3   1  22    6.40    0.34
   3  -1  22    6.71    0.29
  -3  -1 -22    6.37    0.32
  -3   1  22    6.43    0.33
  -3   1  21   24.14    0.73
   3  -1  21   25.28    0.66
  -3  -1 -21   24.89    0.73
   3   1 -21   25.37    1.11
  -3   1  21   24.14    0.74
   3  -1  21   24.70    1.07
  -3  -1 -21   23.35    0.71
   3  -1  21   24.34    1.21
  -3   1  21   23.75    0.72
  -3   1  21   23.60    1.28
  -3   1  20  163.73    3.99
   3  -1  20  159.13    3.64
   3   1 -20  161.82    3.69
   3  -1  20  160.64    3.96
  -3   1  20  162.81    4.11
   3   1 -19   24.53    1.06
  -3   1  19   24.31    1.21
   3  -1  19   23.13    1.03
   3  -1  19   23.40    1.19
  -3   1  19   23.33    1.25
  -3  -1 -18   40.58    1.56
  -3   1  18   41.32    1.59
   3  -1  18   40.66    1.40
   3  -1  18   38.90    1.58
  -3   1  18   40.48    1.66
   3   1 -18   39.61    1.39
  -3  -1 -17    3.95    0.47
  -3   1  17    3.75    0.45
   3  -1  17    3.50    0.44
  -3   1  17    3.80    0.48
   3   1 -17    4.10    0.41
  -3  -1 -16   84.52    2.47
   3   1 -16   93.37    2.29
  -3   1  16   89.66    2.49
   3  -1  16   86.03    2.53
  -3   1  16   88.81    2.59
  -3  -1 -15   37.27    1.46
  -3   1  15   40.61    1.48
   3  -1  15   38.74    1.51
  -3   1  15   39.41    1.53
   3   1 -15   40.82    1.31
  -3  -1 -14   20.82    1.02
  -3   1  14   22.13    1.02
   3  -1  14   22.56    1.07
  -3   1  14   22.06    1.07
   3   1 -14   21.37    0.88
  -3  -1 -13   11.86    0.73
  -3   1  13   12.74    0.72
   3  -1  13   10.86    0.72
  -3   1  13   12.52    0.76
   3   1 -13   13.00    0.65
  -3  -1 -12    6.93    0.55
  -3   1  12    8.36    0.55
   3  -1  12    7.40    0.57
  -3   1  12    7.41    0.57
   3   1 -12    7.34    0.47
  -3  -1 -11    5.88    0.49
   3   1 -11    5.96    0.41
  -3   1  11    6.33    0.46
   3  -1  11    6.26    0.51
  -3   1  11    6.20    0.50
  -3  -1 -10   25.21    1.05
   3  -1  10   25.40    1.05
  -3   1  10   24.43    1.01
   3   1 -10   25.03    0.88
  -3  -1  -9  108.09    2.65
   3  -1   9  111.41    2.66
  -3  -1  -9  109.72    2.47
  -3  -1  -9  114.17    2.76
  -3   1   9  109.47    2.60
   3   1  -9  106.78    2.39
  -3  -1  -8  106.58    2.55
  -3   1   8  105.78    2.39
   3  -1   8  107.38    2.53
  -3  -1  -8  103.55    2.37
  -3   1   8  111.71    2.21
  -3  -1  -8  109.41    2.63
  -3   1   8  104.77    2.47
  -3  -1  -7  219.70    4.43
  -3   1   7  211.03    4.27
   3  -1   7  221.45    4.40
  -3   1   7  230.98    4.16
  -3  -1  -7  212.46    4.24
  -3   1   7  223.28    4.05
  -3  -1  -7  222.24    4.51
  -3   1   7  215.90    4.32
  -3  -1  -6  144.09    3.17
  -3   1   6  147.23    3.09
   3  -1   6  149.39    3.15
  -3   1   6  148.07    2.95
  -3  -1  -6  139.76    3.01
  -3   1   6  154.57    2.87
  -3  -1  -6  147.18    3.23
  -3   1   6  149.21    3.06
  -3  -1  -5  295.23    5.63
  -3   1   5  289.84    5.55
   3  -1   5  305.01    5.58
  -3   1   5  295.06    5.43
  -3  -1  -5  288.61    5.48
  -3   1   5  295.70    5.29
  -3  -1  -5  302.45    5.68
  -3   1   5  301.24    5.47
  -3  -1  -4  456.24    8.45
  -3   1   4  483.92    8.42
  -3   1   4  467.95    8.44
   3  -1   4  485.41    8.39
  -3  -1  -4  456.18    8.34
  -3   1   4  467.99    8.31
  -3   1   4  477.89    8.18
  -3  -1  -4  466.15    8.50
  -3   1   4  476.72    8.28
  -3  -1  -3   35.59    1.11
  -3   1   3   35.39    1.08
   3   1  -3   35.46    1.26
  -3   1   3   35.06    1.11
   3  -1   3   34.85    1.03
  -3  -1  -3   34.90    1.05
  -3   1   3   35.27    1.05
  -3   1   3   36.68    0.97
  -3  -1  -3   35.42    1.14
  -3  -1  -2   45.91    1.29
  -3   1   2   45.68    1.27
  -3   1   2   45.59    1.31
   3  -1   2   47.05    1.21
  -3  -1  -2   45.00    1.23
  -3   1   2   45.57    1.25
  -3   1   2   45.97    1.15
  -3  -1  -2   45.77    1.31
  -3   1   1    2.42    0.25
  -3   1   1    2.35    0.26
  -3  -1  -1    2.35    0.24
   3  -1   1    2.10    0.21
  -3   1   1    2.37    0.25
  -3   1   1    2.22    0.21
  -3  -1  -1    2.13    0.24
   3  -1   0   62.05    1.80
  -3   1   0   60.03    1.57
  -3   1   0   67.63    1.93
  -3   1   0   62.75    1.61
  -3  -1   0   62.72    1.53
  -3   1   0   61.44    1.57
  -3   1   0   60.19    1.46
  -3  -1   0   60.03    1.56
  -3  -1   0   60.79    1.57
   3  -1  -1    2.63    0.33
  -3   1  -1    2.22    0.25
  -3   1  -1    2.79    0.36
   3   1   1    2.25    0.23
  -3   1  -1    1.98    0.24
  -3  -1   1    2.18    0.23
  -3  -1   1    2.90    0.28
  -3   1  -1    2.11    0.24
  -3   1  -1    2.14    0.21
  -3  -1   1    2.39    0.27
   3  -1  -2   46.57    1.51
  -3   1  -2   49.29    1.67
  -3   1  -2   46.08    1.31
   3   1   2   44.72    1.26
  -3   1  -2   47.28    1.33
  -3  -1   2   49.57    1.27
  -3  -1   2   44.74    1.26
  -3   1  -2   46.53    1.32
  -3   1  -2   46.38    1.23
  -3  -1   2   45.97    1.33
   3  -1  -2   44.36    1.21
  -3   1  -3   35.38    1.12
   3  -1  -3   38.91    1.36
   3   1   3   33.80    1.08
  -3   1  -3   34.46    1.11
  -3  -1   3   39.35    1.09
  -3  -1   3   35.49    1.07
  -3   1  -3   36.90    1.15
  -3   1  -3   36.31    1.07
  -3  -1   3   35.95    1.15
   3  -1  -3   33.88    1.01
  -3   1  -4  456.69    8.30
   3   1   4  463.60    8.30
  -3   1  -4  460.21    8.27
  -3  -1   4  463.99    8.20
  -3  -1   4  465.31    8.35
  -3   1  -4  473.26    8.35
   3  -1  -4  462.02    8.10
  -3   1  -4  477.92    8.24
  -3   1  -5  295.05    5.58
   3   1   5  295.95    5.62
  -3   1  -5  290.49    5.52
  -3  -1   5  282.99    5.40
  -3   1  -5  303.70    5.55
  -3   1  -5  298.44    5.62
  -3  -1   5  294.23    5.61
   3  -1  -5  293.72    5.35
  -3   1  -6  142.52    3.12
  -3  -1   6  145.22    3.10
  -3  -1   6  144.00    3.04
   3   1   6  146.37    3.19
  -3   1  -6  145.14    3.06
  -3  -1   6  144.62    2.98
  -3   1  -6  156.31    3.15
  -3   1  -6  145.60    3.17
  -3  -1   6  143.76    3.16
   3  -1  -6  147.93    2.90
  -3   1  -7  215.59    4.33
  -3  -1   7  207.43    4.22
  -3  -1   7  217.32    4.32
   3   1   7  216.32    4.41
  -3   1  -7  215.64    4.22
  -3  -1   7  218.72    4.15
  -3   1  -7  218.04    4.38
  -3  -1   7  215.34    4.37
   3  -1  -7  215.80    4.04
  -3   1  -8  104.17    2.49
  -3  -1   8  101.29    2.39
  -3  -1   8  103.42    2.48
   3   1   8  106.59    2.58
  -3   1  -8  106.40    2.38
  -3  -1   8  107.34    2.33
  -3   1  -8  106.50    2.53
   3  -1  -8  107.84    2.22
  -3   1  -9  106.97    2.59
  -3  -1   9  106.26    2.50
  -3  -1   9  108.00    2.60
   3   1   9  110.15    2.71
  -3  -1   9  113.12    2.42
  -3   1  -9  110.34    2.63
   3  -1  -9  111.40    2.28
  -3   1 -10   24.71    1.02
  -3  -1  10   25.54    0.97
  -3  -1  10   25.85    1.04
   3   1  10   25.21    1.09
  -3  -1  10   26.08    0.90
  -3   1 -10   26.21    1.05
   3  -1 -10   26.22    0.81
  -3   1 -11    6.17    0.50
  -3  -1  11    6.21    0.46
   3   1  11    6.50    0.55
  -3  -1  11    6.65    0.52
  -3  -1  11    6.40    0.43
  -3   1 -11    5.51    0.48
   3  -1 -11    6.25    0.36
  -3   1 -12    7.68    0.57
  -3  -1  12    7.80    0.54
  -3  -1  12    8.01    0.59
   3   1  12    7.07    0.59
  -3  -1  12    7.94    0.48
  -3   1 -12    6.99    0.54
   3  -1 -12    7.38    0.40
  -3   1 -13   12.05    0.76
  -3  -1  13   12.86    0.72
  -3  -1  13   12.75    0.77
   3   1  13   12.70    0.82
  -3  -1  13   13.77    0.66
  -3   1 -13   13.11    0.76
  -3   1 -14   20.80    1.02
  -3  -1  14   21.28    0.98
   3  -1 -14   20.06    0.85
   3   1  14   21.53    1.10
  -3  -1  14   20.89    1.03
  -3   1 -14   18.65    0.94
  -3   1 -15   38.18    1.49
  -3  -1  15   39.19    1.43
  -3  -1  15   37.30    1.48
   3   1  15   39.44    1.58
   3  -1 -15   38.82    1.28
  -3   1 -16   86.07    2.49
  -3  -1  16   85.35    2.51
   3   1  16   84.98    2.59
   3  -1 -16   84.65    2.18
  -3  -1  17    3.49    0.45
   3   1  17    3.92    0.50
   3  -1 -17    3.80    0.38
   3   1  18   39.92    1.43
  -3  -1  18   40.44    1.65
   3   1  18   41.20    1.68
   3  -1 -18   39.49    1.35
   3   1  19   22.95    1.06
  -3  -1  19   23.98    1.24
   3  -1 -19   22.93    1.00
   3   1  19   24.52    1.27
   3   1  20  154.60    3.67
   3   1  20  154.84    3.99
  -3  -1  20  161.22    4.05
   3  -1 -20  164.31    3.59
  -3  -1  21   26.46    1.33
  -3  -1  21   25.32    0.77
   3   1  21   24.49    1.05
  -3  -1  21   23.56    0.73
  -3   1 -21   24.17    0.72
   3   1  21   24.33    1.26
   3   1  21   24.76    1.13
   3   1  21   24.75    0.67
   3  -1 -21   24.66    0.71
   3  -1 -21   25.41    1.07
   3   1  22    6.48    0.30
  -3  -1  22    6.36    0.35
  -3  -1  22    6.27    0.33
  -3   1 -22    6.05    0.32
   3  -1 -22    6.11    0.32
  -3   1 -23   13.08    0.50
  -3  -1  23   12.56    0.49
  -3  -1  23   12.56    0.48
  -3   1 -23   12.52    0.47
   3   1  23   12.72    0.44
   3  -1 -23   13.06    0.47
   3   1  24    9.14    0.35
  -3   1 -24    9.51    0.41
  -3  -1  24    9.10    0.40
  -3   1 -24    9.06    0.38
  -3  -1  24    8.79    0.38
   3  -1 -24    9.66    0.39
  -3   1 -25    4.97    0.28
   3   1  25    4.60    0.24
  -3  -1  25    4.46    0.26
  -3  -1  25    4.41    0.26
  -3   1 -25    4.35    0.25
   3  -1 -25    4.46    0.25
  -3   1 -26    2.06    0.18
  -3  -1  26    1.83    0.16
   3   1  26    2.12    0.14
  -3   1 -26    1.96    0.16
   3   1  26    2.01    0.16
   3  -1 -26    2.03    0.16
  -3  -1  26    2.01    0.18
   3   1  27    2.01    0.15
  -3   1 -27    2.22    0.17
  -3  -1  27    1.95    0.15
  -3  -1  27    2.00    0.16
   3   1  27    2.26    0.14
  -3   1 -27    2.11    0.16
   3  -1 -27    2.28    0.16
   3   1  28   10.29    0.32
  -3  -1  28    9.81    0.32
   3  -1 -28   11.28    0.33
  -3  -1  28    9.80    0.33
   3   1  28   10.29    0.31
  -3   1 -28   10.71    0.34
  -3   1 -28   10.79    0.35
   3  -1 -28   10.72    0.34
   3   1  29    3.00    0.15
  -3   1 -29    2.96    0.15
   3  -1 -29    3.17    0.14
  -3  -1  29    2.71    0.14
   3   1  29    2.95    0.13
  -3   1 -29    3.01    0.15
   3  -1 -29    3.09    0.15
  -3   1 -30   13.47    0.33
   3   1  30   14.09    0.33
  -3  -1  30   13.18    0.33
  -3   1 -30   14.75    0.34
   3  -1 -30   14.84    0.34
  -3  -2 -29    1.17    0.09
   3  -2  29    1.14    0.07
   3   2 -29    1.16    0.09
  -3   2  28    2.16    0.14
   3  -2  28    2.20    0.12
  -3   2  28    2.11    0.12
   3  -2  28    2.10    0.11
  -3  -2 -28    2.47    0.14
  -3   2  28    2.20    0.13
   3   2 -28    2.48    0.14
  -3   2  27    1.21    0.12
   3  -2  27    1.22    0.10
   3  -2  27    1.31    0.10
  -3   2  27    1.34    0.11
  -3  -2 -27    1.29    0.12
  -3   2  27    1.34    0.12
  -3   2  26    2.76    0.19
  -3  -2 -26    2.78    0.16
  -3   2  26    2.73    0.17
   3  -2  26    2.73    0.15
  -3  -2 -26    2.97    0.18
   3  -2  26    3.12    0.17
  -3   2  26    2.78    0.18
  -3   2  25    1.56    0.16
  -3   2  25    1.50    0.14
  -3  -2 -25    1.73    0.14
   3  -2  25    1.67    0.13
  -3  -2 -25    1.64    0.15
   3  -2  25    1.67    0.13
  -3   2  25    1.57    0.15
  -3  -2 -24    9.46    0.38
  -3   2  24    9.94    0.40
  -3  -2 -24    9.27    0.36
  -3   2  24    9.52    0.38
   3  -2  24   10.18    0.35
  -3   2  24    9.27    0.38
  -3   2  23    3.61    0.24
   3  -2  23    3.57    0.20
  -3  -2 -23    3.68    0.24
  -3   2  23    3.55    0.26
  -3   2  23    3.41    0.24
  -3   2  22    1.39    0.17
  -3   2  22    1.28    0.15
  -3  -2 -22    1.41    0.16
   3  -2  22    1.35    0.13
  -3   2  22    1.22    0.16
  -3   2  21    6.35    0.35
  -3   2  21    6.53    0.33
  -3  -2 -21    6.26    0.32
   3  -2  21    6.87    0.29
  -3   2  21    5.78    0.33
   3   2 -20  104.05    2.71
  -3  -2 -20   96.52    2.87
  -3   2  20  103.41    2.09
  -3   2  20  102.25    2.12
   3  -2  20  103.68    2.65
   3  -2  20  106.63    1.98
  -3  -2 -20   97.73    2.06
  -3   2  20  103.42    2.10
  -3  -2 -20   94.93    2.99
   3  -2  20  108.72    2.92
  -3   2  20  106.31    3.08
   3   2 -19  124.86    3.08
  -3  -2 -19  122.57    3.33
   3  -2  19  127.11    3.05
   3  -2  19  127.84    3.31
  -3  -2 -19  119.48    3.44
  -3   2  19  132.61    3.51
  -3  -2 -18   13.31    0.90
   3   2 -18   15.26    0.83
   3  -2  18   14.58    0.79
   3  -2  18   14.95    0.92
  -3  -2 -18   14.93    1.01
  -3   2  18   15.18    0.99
   3   2 -17   93.61    2.38
  -3  -2 -17   83.10    2.60
   3  -2  17   88.89    2.31
   3  -2  17   89.71    2.60
  -3  -2 -17   86.38    2.71
  -3   2  17   90.85    2.72
  -3  -2 -16   51.53    1.89
   3   2 -16   55.73    1.66
   3  -2  16   55.60    1.65
   3  -2  16   55.01    1.89
  -3  -2 -16   51.96    1.96
  -3   2  16   56.20    1.97
  -3  -2 -15   24.99    1.21
   3  -2  15   25.93    1.01
   3  -2  15   25.43    1.18
  -3  -2 -15   25.47    1.27
  -3   2  15   25.09    1.23
   3   2 -15   26.01    1.03
  -3  -2 -14    7.03    0.61
   3  -2  14    8.33    0.53
   3  -2  14    7.99    0.63
  -3  -2 -14    8.61    0.71
  -3   2  14    8.43    0.66
   3   2 -14    8.32    0.53
  -3  -2 -13    4.27    0.46
   3   2 -13    4.02    0.36
   3  -2  13    4.22    0.36
   3  -2  13    3.56    0.42
  -3  -2 -13    4.23    0.48
  -3   2  13    4.31    0.46
   3  -2  12   11.50    0.72
  -3  -2 -12   10.35    0.73
  -3   2  12   10.89    0.72
   3   2 -12   10.60    0.58
  -3  -2 -12   11.02    0.73
   3  -2  11   10.22    0.66
  -3  -2 -11   10.01    0.69
  -3   2  11   11.49    0.71
   3   2 -11    9.80    0.53
  -3  -2 -11    9.99    0.68
   3  -2  10   16.82    0.84
  -3  -2 -10   16.38    0.88
  -3   2  10   16.86    0.84
   3   2 -10   15.89    0.67
  -3  -2 -10   16.78    0.87
   3  -2   9   34.36    1.23
  -3  -2  -9   33.53    1.28
  -3   2   9   34.33    1.23
   3   2  -9   34.53    1.04
  -3  -2  -9   34.73    1.29
  -3   2   8   17.85    0.80
   3  -2   8   18.35    0.83
  -3  -2  -8   16.98    0.85
  -3   2   8   17.01    0.79
   3   2  -8   16.65    0.65
  -3  -2  -8   17.36    0.85
  -3  -2  -7   27.13    1.07
  -3   2   7   26.41    1.02
   3  -2   7   28.96    1.05
  -3  -2  -7   25.87    1.06
  -3   2   7   29.09    1.02
   3   2  -7   27.76    0.86
  -3  -2  -6    2.56    0.32
   3   2  -6    3.14    0.25
  -3   2   6    2.99    0.33
  -3  -2  -6    3.23    0.28
   3  -2   6    3.21    0.32
  -3  -2  -6    3.18    0.34
  -3   2   6    3.24    0.31
  -3  -2  -5   94.17    2.33
  -3   2   5   96.76    2.28
  -3   2   5   93.32    2.32
  -3  -2  -5   98.84    2.16
   3  -2   5   97.55    2.26
  -3  -2  -5   89.71    2.31
  -3   2   5   99.20    2.21
   3   2  -5   96.93    2.02
  -3  -2  -4   98.06    2.35
  -3   2   4   97.32    2.31
  -3   2   4  100.97    2.40
  -3  -2  -4  104.53    2.22
  -3   2   4   97.92    2.21
   3  -2   4   99.04    2.27
  -3  -2  -4   96.14    2.36
  -3  -2  -4   97.62    2.25
   3   2  -4  100.42    2.04
  -3  -2  -3   62.71    1.67
  -3   2   3   63.49    1.66
  -3   2   3   63.37    1.73
  -3   2   3   61.42    1.59
  -3  -2  -3   58.79    1.65
   3  -2   3   66.32    1.60
  -3  -2  -3   61.29    1.62
   3  -2   3   58.97    1.54
  -3  -2  -2   11.77    0.60
  -3   2   2   11.47    0.60
  -3   2   2   12.35    0.65
  -3   2   2   11.80    0.59
  -3  -2  -2   11.35    0.60
   3  -2   2   12.74    0.56
  -3  -2  -2   12.09    0.61
   3  -2   2   11.46    0.55
  -3  -2  -1   83.05    1.99
  -3   2   1   84.27    2.06
  -3   2   1   84.38    2.10
  -3  -2  -1   79.35    2.01
  -3   2   1   82.37    2.01
   3   2  -1   82.75    1.95
  -3  -2  -1   83.44    2.04
   3  -2   1   78.77    1.89
  -3  -2   0  172.61    3.49
  -3   2   0  174.39    3.62
  -3   2   0  180.68    3.68
  -3  -2   0  168.78    3.55
  -3   2   0  177.64    3.61
   3   2   0  171.33    3.45
   3  -2   0  181.73    3.38
  -3  -2   0  169.04    3.59
   3  -2   0  168.24    3.41
  -3   2  -1   82.19    2.07
  -3   2  -1   86.50    2.11
  -3  -2   1   77.95    1.95
  -3   2  -1   85.01    2.07
   3   2   1   82.24    1.90
  -3  -2   1   82.98    2.06
   3  -2  -1   81.68    1.88
  -3   2  -2   11.71    0.63
  -3   2  -2   11.60    0.64
  -3  -2   2   11.88    0.58
  -3   2  -2   12.40    0.64
   3   2   2   11.61    0.53
  -3  -2   2   11.61    0.63
   3  -2  -2   11.52    0.53
  -3   2  -3   64.71    1.75
  -3   2  -3   61.94    1.72
  -3  -2   3   60.77    1.60
  -3   2  -3   65.58    1.76
   3   2   3   63.35    1.53
  -3  -2   3   61.56    1.74
   3  -2  -3   60.41    1.51
  -3   2  -4  102.27    2.43
  -3   2  -4   97.27    2.36
  -3  -2   4   97.82    2.23
   3   2   4   96.11    2.12
  -3  -2   4   99.99    2.42
   3  -2  -4   95.21    2.11
  -3   2  -5   96.10    2.35
  -3   2  -5   92.39    2.27
  -3  -2   5   92.79    2.14
  -3  -2   5   90.01    2.32
   3  -2  -5   91.30    2.03
  -3   2  -6    3.19    0.35
  -3  -2   6    2.84    0.31
  -3   2  -6    2.86    0.32
  -3  -2   6    3.04    0.29
  -3  -2   6    3.17    0.36
   3  -2  -6    3.04    0.27
  -3   2  -7   27.12    1.10
  -3  -2   7   27.09    1.04
  -3   2  -7   27.16    1.03
  -3  -2   7   27.61    0.95
  -3  -2   7   26.47    1.09
   3  -2  -7   27.89    0.88
  -3   2  -8   17.06    0.87
  -3  -2   8   16.52    0.80
  -3  -2   8   18.03    0.86
   3   2   8   15.92    0.85
  -3   2  -8   17.99    0.81
  -3  -2   8   17.79    0.74
  -3  -2   8   19.24    0.90
   3  -2  -8   17.54    0.67
  -3   2  -9   34.62    1.31
  -3  -2   9   35.10    1.25
  -3  -2   9   33.25    1.25
   3   2   9   32.30    1.30
  -3  -2   9   34.59    1.09
  -3  -2   9   34.41    1.29
   3  -2  -9   33.66    1.01
  -3   2 -10   16.87    0.90
  -3  -2  10   16.99    0.85
  -3  -2  10   16.86    0.86
   3   2  10   15.68    0.89
  -3  -2  10   17.78    0.74
  -3  -2  10   17.01    0.88
   3  -2 -10   16.92    0.67
  -3   2 -11    9.79    0.69
  -3  -2  11    9.78    0.65
  -3  -2  11   10.79    0.71
   3   2  11   10.59    0.74
  -3  -2  11   11.22    0.59
  -3  -2  11   10.18    0.67
   3  -2 -11   10.11    0.50
  -3   2 -12    8.92    0.70
  -3  -2  12   11.19    0.71
  -3  -2  12   10.82    0.73
   3   2  12   11.48    0.79
  -3  -2  12   12.21    0.63
  -3  -2  12   10.84    0.71
   3  -2 -12   11.06    0.54
  -3   2 -13    3.62    0.43
  -3  -2  13    4.15    0.44
   3   2  13    3.79    0.47
  -3  -2  13    4.11    0.46
  -3  -2  13    4.15    0.37
  -3  -2  13    3.89    0.42
   3  -2 -13    4.30    0.34
  -3   2 -14    8.02    0.68
   3  -2 -14    7.99    0.47
  -3  -2  14    7.79    0.63
  -3  -2  14    7.61    0.63
   3   2  14    7.64    0.68
   3  -2 -14    6.98    0.50
  -3   2 -15   25.33    1.27
  -3  -2  15   25.18    1.19
  -3  -2  15   24.86    1.22
   3   2  15   25.86    1.31
   3  -2 -15   26.15    1.02
   3  -2 -15   28.09    0.97
  -3   2 -16   54.28    1.98
  -3  -2  16   55.05    1.90
  -3  -2  16   54.35    1.95
   3   2  16   55.83    2.05
  -3   2 -16   55.33    1.94
   3  -2 -16   57.01    1.65
  -3   2 -17   88.28    2.70
  -3  -2  17   85.02    2.55
  -3  -2  17   88.65    2.68
   3   2  17   93.73    2.82
   3  -2 -17   92.75    2.30
  -3   2 -18   14.57    0.97
  -3  -2  18   14.06    0.90
  -3  -2  18   16.21    1.02
   3   2  18   14.86    1.00
   3  -2 -18   15.85    0.78
  -3   2 -19  120.26    3.38
  -3  -2  19  126.73    3.30
  -3  -2  19  125.11    3.42
   3   2  19  126.39    3.48
   3   2  19  125.69    3.13
   3   2  20  107.91    2.78
  -3   2 -20   98.15    2.95
   3   2  20  107.72    2.02
  -3  -2  20  102.32    3.02
  -3  -2  20  103.05    2.15
  -3  -2  20  101.59    2.08
  -3   2 -20  100.25    2.09
   3   2  20  104.04    3.05
   3  -2 -20  102.02    2.06
   3   2  21    6.50    0.30
  -3  -2  21    6.89    0.36
  -3  -2  21    6.41    0.33
  -3   2 -21    6.52    0.34
   3  -2 -21    6.12    0.32
   3   2  22    1.16    0.13
  -3   2 -22    1.47    0.18
  -3  -2  22    1.14    0.14
  -3   2 -22    1.40    0.16
  -3  -2  22    1.48    0.18
   3  -2 -22    1.41    0.16
   3   2  23    3.43    0.21
  -3   2 -23    3.98    0.26
  -3  -2  23    3.71    0.26
  -3  -2  23    3.42    0.23
  -3   2 -23    3.42    0.23
   3  -2 -23    3.40    0.23
   3   2  24    9.91    0.36
  -3  -2  24   10.15    0.42
  -3   2 -24   10.22    0.41
  -3  -2  24    9.15    0.37
  -3   2 -24    9.45    0.39
   3  -2 -24    9.55    0.38
   3   2  25    1.74    0.14
  -3   2 -25    1.80    0.17
  -3  -2  25    1.49    0.16
  -3  -2  25    1.59    0.14
   3   2  25    1.79    0.13
   3   2  25    1.80    0.13
  -3   2 -25    2.01    0.16
   3  -2 -25    1.58    0.15
  -3   2 -26    2.93    0.20
   3   2  26    2.90    0.17
   3  -2 -26    3.15    0.18
  -3  -2  26    2.59    0.19
  -3  -2  26    2.50    0.17
   3   2  26    2.70    0.15
  -3   2 -26    2.90    0.18
   3  -2 -26    2.75    0.17
  -3   2 -27    1.21    0.12
   3  -2 -27    1.47    0.12
  -3  -2  27    1.20    0.11
   3   2  27    1.37    0.10
  -3   2 -27    1.45    0.12
  -3  -2  27    1.39    0.13
   3   2  27    1.23    0.11
   3  -2 -27    1.45    0.12
  -3   2 -28    2.47    0.15
   3  -2 -28    2.61    0.13
  -3  -2  28    2.37    0.13
   3   2  28    2.42    0.12
  -3  -2  28    2.41    0.14
  -3   2 -28    2.55    0.14
   3   2  28    2.39    0.13
   3  -2 -28    2.55    0.14
   3   2  29    1.01    0.07
  -3   2 -29    1.06    0.09
  -3   2 -29    1.17    0.09
  -3  -2  29    1.01    0.08
   3  -2 -29    0.99    0.07
   3  -2 -29    1.15    0.09
  -3   3  28   10.84    0.30
   3   3 -28   11.99    0.31
  -3   3  27    7.43    0.27
   3  -3  27    7.12    0.21
  -3  -3 -27    7.56    0.26
  -3   3  27    7.41    0.26
  -3  -3 -26   12.29    0.37
   3  -3  26   11.82    0.32
  -3   3  26   11.98    0.39
  -3   3  26   11.99    0.38
   3  -3  25   18.31    0.46
  -3  -3 -25   18.61    0.52
  -3  -3 -25   18.79    0.51
  -3   3  25   19.06    0.54
  -3   3  25   19.26    0.55
   3  -3  24    3.34    0.17
  -3   3  24    3.32    0.22
   3  -3  24    3.31    0.19
  -3  -3 -24    3.41    0.21
  -3  -3 -24    3.41    0.21
  -3   3  24    3.39    0.22
  -3   3  23   45.70    1.09
   3  -3  23   45.63    0.96
   3  -3  23   45.34    1.01
  -3  -3 -23   44.94    1.05
  -3  -3 -23   45.80    1.06
  -3   3  23   46.32    1.07
  -3   3  22   13.16    0.50
   3  -3  22   13.76    0.45
  -3  -3 -22   12.69    0.47
  -3  -3 -22   13.27    0.48
   3  -3  22   13.41    0.41
  -3   3  22   13.35    0.49
  -3   3  21   17.04    0.59
   3  -3  21   16.31    0.52
  -3  -3 -21   16.05    0.55
  -3  -3 -21   16.53    0.57
   3  -3  21   16.88    0.48
  -3   3  21   16.98    0.58
   3  -3  20   72.14    1.42
  -3   3  20   70.65    1.58
   3  -3  20   72.13    1.49
  -3  -3 -20   67.92    1.52
  -3  -3 -20   70.28    1.56
  -3   3  20   71.64    1.56
  -3  -3 -19   54.91    2.01
   3   3 -19   52.45    1.76
  -3   3  19   52.89    1.27
   3  -3  19   54.30    1.13
   3  -3  19   52.70    1.19
  -3  -3 -19   51.01    1.22
  -3  -3 -19   53.76    1.27
   3  -3  19   51.43    1.69
  -3   3  19   52.47    1.25
  -3  -3 -18   62.72    2.21
   3   3 -18   64.84    2.00
   3  -3  18   67.69    1.34
  -3   3  18   66.49    1.50
   3  -3  18   65.09    1.41
  -3  -3 -18   62.96    1.44
  -3  -3 -18   66.07    1.49
   3  -3  18   63.34    1.92
  -3  -3 -18   58.80    2.14
  -3   3  18   64.25    1.47
   3  -3  18   68.57    2.19
  -3   3  18   67.66    2.31
  -3  -3 -17    7.29    0.70
   3   3 -17    7.67    0.60
   3  -3  17    8.35    0.60
  -3  -3 -17    7.12    0.67
   3  -3  17    8.31    0.69
  -3   3  17    8.21    0.74
  -3  -3 -16  191.16    4.62
   3   3 -16  193.64    4.22
   3  -3  16  191.95    4.14
  -3  -3 -16  186.31    4.54
   3  -3  16  199.54    4.53
  -3   3  16  201.86    4.69
   3  -3  16  195.64    4.00
   3   3 -15  169.83    3.70
   3  -3  15  165.30    3.64
  -3  -3 -15  160.00    4.02
   3  -3  15  168.56    4.00
  -3   3  15  169.15    4.15
   3  -3  15  167.70    3.54
  -3  -3 -15  164.43    4.10
   3   3 -14   12.47    0.71
   3  -3  14   12.69    0.68
  -3  -3 -14   12.19    0.84
   3  -3  14   13.16    0.85
  -3   3  14   11.71    0.84
   3  -3  14   12.32    0.65
  -3  -3 -14   12.77    0.88
   3   3 -13   17.24    0.80
   3  -3  13   17.73    0.79
   3  -3  13   16.86    0.77
  -3  -3 -13   16.27    0.96
   3  -3  13   18.55    0.99
  -3   3  13   18.84    1.04
  -3  -3 -13   17.68    1.02
  -3  -3 -12    1.15    0.28
   3   3 -12    1.51    0.24
   3  -3  12    1.49    0.28
   3  -3  12    1.48    0.22
  -3  -3 -12    1.22    0.28
  -3   3  12    1.55    0.31
   3  -3  12    1.36    0.21
  -3  -3 -11   18.07    0.96
   3  -3  11   19.40    0.98
  -3   3  11   18.77    0.99
   3  -3  11   18.82    0.80
  -3  -3 -11   17.82    1.00
   3   3 -11   19.84    0.82
  -3  -3 -10   17.62    0.94
   3  -3  10   20.53    0.98
  -3   3  10   18.06    0.94
   3  -3  10   18.47    0.79
  -3  -3 -10   19.11    1.01
   3   3 -10   20.70    0.80
  -3   3   9   14.61    0.79
  -3  -3  -9   13.27    0.79
   3  -3   9   14.02    0.78
  -3   3   9   14.00    0.79
   3  -3   9   13.15    0.64
  -3  -3  -9   13.83    0.83
  -3   3   8  121.07    2.95
  -3  -3  -8  117.37    2.93
   3  -3   8  126.64    2.95
  -3   3   8  130.82    2.97
   3  -3   8  118.25    2.66
  -3  -3  -8  117.45    2.99
  -3   3   7   25.35    1.08
  -3  -3  -7   24.43    1.05
   3  -3   7   25.53    1.04
  -3   3   7   27.17    1.06
   3  -3   7   24.69    0.89
  -3  -3  -7   23.68    1.07
  -3   3   6   21.40    0.99
  -3  -3  -6   19.89    0.92
   3  -3   6   21.04    0.92
   3  -3   6   21.78    0.81
  -3  -3  -6   21.18    0.97
  -3   3   5   43.65    1.37
  -3   3   5   40.98    1.44
  -3  -3  -5   38.69    1.34
   3  -3   5   42.31    1.34
   3  -3   5   41.96    1.17
   3  -3   5   39.85    1.18
  -3  -3  -5   39.56    1.37
  -3  -3  -4   43.91    1.41
   3  -3   4   42.97    1.22
  -3   3   4   44.81    1.40
  -3   3   4   44.33    1.50
  -3  -3  -4   40.50    1.35
   3   3  -4   43.20    1.41
  -3  -3  -4   43.70    1.38
   3  -3   4   45.75    1.37
   3  -3   4   43.64    1.21
  -3  -3  -3   96.69    2.37
  -3   3   3   96.80    2.37
  -3   3   3   97.84    2.50
  -3  -3  -3   90.72    2.31
   3   3  -3   96.39    2.38
  -3  -3  -3   92.41    2.34
   3  -3   3  100.69    2.30
   3  -3   3   95.44    2.13
   3  -3   3   96.42    2.14
  -3  -3  -2   16.09    0.76
  -3   3   2   16.36    0.79
   3  -3   2   15.70    0.63
  -3   3   2   15.84    0.84
  -3  -3  -2   15.26    0.74
  -3   3   2   16.65    0.76
   3   3  -2   15.76    0.76
  -3  -3  -2   15.46    0.77
   3  -3   2   15.80    0.71
   3  -3   2   15.14    0.63
   3  -3   1    1.41    0.18
  -3  -3  -1    1.44    0.22
  -3   3   1    1.42    0.25
   3  -3   1    1.37    0.21
  -3   3   1    1.67    0.29
  -3  -3  -1    1.31    0.22
  -3   3   1    1.27    0.21
   3   3  -1    1.63    0.24
   3  -3   1    1.37    0.18
  -3  -3  -1    1.42    0.25
  -3  -3  -1    1.22    0.22
  -3   3   0   11.08    0.65
  -3  -3   0   10.45    0.62
  -3   3   0   11.26    0.70
  -3  -3   0   10.91    0.60
  -3   3   0   11.34    0.64
   3   3   0   10.58    0.60
  -3  -3   0   11.16    0.66
   3  -3   0   11.02    0.52
   3  -3   0   11.50    0.56
   3  -3   0   11.16    0.50
   3  -3  -1    1.55    0.20
  -3   3  -1    1.44    0.26
  -3  -3   1    1.24    0.26
  -3   3  -1    1.24    0.25
  -3  -3   1    1.24    0.21
   3   3   1    1.61    0.24
   3  -3  -1    1.42    0.18
  -3  -3   1    1.24    0.22
   3  -3  -2   15.90    0.60
  -3   3  -2   15.32    0.81
  -3   3  -2   15.58    0.83
  -3  -3   2   15.78    0.72
   3   3   2   15.29    0.72
  -3  -3   2   15.18    0.81
   3  -3  -2   15.64    0.64
  -3  -3   2   15.01    0.75
  -3   3  -3  102.30    2.56
   3  -3  -3  101.69    2.08
  -3   3  -3   97.54    2.52
  -3  -3   3   96.07    2.29
   3   3   3   96.91    2.31
  -3  -3   3   94.51    2.51
   3  -3  -3   98.14    2.16
  -3  -3   3   93.26    2.36
  -3   3  -4   42.89    1.49
  -3  -3   4   40.96    1.35
  -3   3  -4   43.95    1.48
  -3  -3   4   41.55    1.28
   3   3   4   43.18    1.31
  -3  -3   4   41.63    1.48
   3  -3  -4   42.76    1.19
  -3   3  -5   42.17    1.49
  -3   3  -5   39.96    1.42
  -3  -3   5   39.99    1.24
   3   3   5   40.31    1.27
  -3  -3   5   41.06    1.47
   3  -3  -5   42.75    1.18
  -3  -3   5   39.66    1.32
  -3   3  -6   23.18    1.07
  -3   3  -6   22.56    1.00
  -3  -3   6   21.06    0.84
   3   3   6   20.69    0.85
  -3  -3   6   21.50    1.03
   3  -3  -6   21.68    0.79
  -3  -3   6   20.90    0.89
  -3   3  -7   26.75    1.18
  -3  -3   7   24.97    1.07
  -3   3  -7   24.78    1.07
  -3  -3   7   25.77    0.94
   3   3   7   25.08    0.95
  -3  -3   7   25.08    1.13
   3  -3  -7   24.96    0.87
  -3   3  -8  124.04    3.17
  -3  -3   8  122.57    3.03
  -3   3  -8  126.83    3.02
  -3  -3   8  126.95    2.77
  -3  -3   8  120.72    3.11
   3  -3  -8  125.66    2.68
  -3   3  -9   13.37    0.85
  -3  -3   9   13.11    0.79
  -3  -3   9   13.58    0.67
  -3  -3   9   13.23    0.83
   3  -3  -9   14.04    0.63
  -3   3 -10   19.73    1.06
  -3  -3  10   19.33    0.99
   3   3  10   18.81    1.04
  -3  -3  10   19.62    0.82
  -3  -3  10   18.93    1.01
   3  -3 -10   20.04    0.79
  -3   3 -11   18.90    1.07
  -3  -3  11   19.07    1.00
   3   3  11   18.08    1.06
  -3  -3  11   20.78    0.86
  -3  -3  11   19.17    1.03
   3  -3 -11   19.46    0.79
   3  -3 -12    1.43    0.23
  -3   3 -12    1.41    0.31
   3   3  12    1.10    0.30
  -3  -3  12    1.21    0.26
  -3  -3  12    1.33    0.23
  -3  -3  12    1.38    0.31
  -3   3 -13   17.83    1.06
  -3  -3  13   16.86    0.98
   3   3  13   18.96    1.11
   3  -3 -13   17.54    0.77
  -3  -3  13   17.10    0.98
  -3   3 -14   13.75    0.94
  -3  -3  14   11.95    0.83
   3   3  14   12.41    0.92
  -3  -3  14   12.27    0.82
   3  -3 -14   12.18    0.65
   3  -3 -15  168.88    3.58
  -3   3 -15  168.85    4.21
  -3  -3  15  162.46    4.02
   3   3  15  161.84    4.23
  -3  -3  16  191.11    4.52
   3   3  16  193.36    4.76
  -3   3 -16  190.36    4.67
   3  -3 -16  193.72    4.05
  -3   3 -17    8.60    0.78
  -3  -3  17    9.14    0.75
   3   3  17    7.57    0.75
   3  -3 -17    8.26    0.56
  -3   3 -18   64.70    2.31
  -3  -3  18   68.31    1.36
  -3   3 -18   68.00    1.48
  -3  -3  18   65.87    2.20
  -3  -3  18   66.50    1.50
   3   3  18   64.48    2.33
  -3   3 -18   62.86    1.45
  -3   3 -18   63.94    2.25
   3  -3 -18   62.22    1.41
  -3  -3  19   55.29    1.15
  -3   3 -19   54.68    1.26
  -3  -3  19   53.89    1.29
  -3   3 -19   51.87    1.25
   3  -3 -19   51.25    1.21
  -3  -3  20   72.57    1.45
  -3   3 -20   73.60    1.57
   3  -3 -20   73.80    1.53
  -3  -3  20   71.43    1.60
  -3   3 -20   68.45    1.54
   3  -3 -20   70.31    1.52
  -3  -3  21   17.12    0.50
  -3   3 -21   16.95    0.57
  -3  -3  21   16.23    0.58
   3  -3 -21   17.10    0.55
  -3   3 -21   16.83    0.56
   3  -3 -21   16.39    0.54
  -3  -3  22   13.57    0.43
  -3   3 -22   13.37    0.48
   3  -3 -22   14.08    0.47
  -3  -3  22   13.75    0.50
   3   3  22   13.91    0.44
  -3   3 -22   13.31    0.48
   3  -3 -22   13.09    0.46
  -3  -3  23   45.67    0.99
  -3   3 -23   45.76    1.07
   3  -3 -23   48.21    1.05
  -3  -3  23   45.56    1.09
   3   3  23   47.46    1.00
  -3   3 -23   46.39    1.07
   3  -3 -23   44.91    1.04
  -3  -3  24    3.32    0.18
  -3   3 -24    3.10    0.21
   3  -3 -24    3.70    0.21
  -3  -3  24    3.30    0.22
   3   3  24    3.41    0.18
  -3   3 -24    3.33    0.21
   3  -3 -24    3.32    0.20
  -3  -3  25   18.76    0.48
  -3   3 -25   18.84    0.53
   3  -3 -25   20.04    0.52
   3   3  25   18.62    0.47
  -3   3 -25   19.23    0.53
  -3  -3  25   18.76    0.55
   3  -3 -25   19.04    0.52
  -3  -3  26   11.92    0.34
   3  -3 -26   12.39    0.36
   3   3  26   11.66    0.32
  -3   3 -26   12.26    0.37
  -3   3 -26   11.92    0.37
  -3  -3  26   11.94    0.39
   3  -3 -26   12.19    0.37
   3  -3 -27    7.71    0.25
  -3  -3  27    7.12    0.26
  -3   3 -27    7.11    0.25
  -3   3 -27    7.64    0.26
   3   3  27    7.41    0.23
   3  -3 -27    7.71    0.26
   3  -3 -28   10.73    0.27
  -3  -3  28   10.66    0.30
  -3   3 -28   11.31    0.29
   3  -3 -28   10.70    0.28
  -3   4  27    8.02    0.23
  -3  -4 -26    8.00    0.25
  -3   4  26    8.73    0.27
   3  -4  25   29.17    0.63
  -3  -4 -25   29.30    0.67
  -3  -4 -24    1.57    0.13
   3  -4  24    1.47    0.12
  -3   4  24    1.49    0.13
  -3   4  23    8.13    0.34
   3  -4  23    7.69    0.29
  -3  -4 -23    7.90    0.31
  -3  -4 -23    8.14    0.33
  -3   4  23    8.36    0.33
  -3   4  22    9.41    0.38
   3  -4  22    9.21    0.34
  -3  -4 -22    9.27    0.35
  -3  -4 -22    8.79    0.36
  -3   4  22    9.26    0.37
  -3   4  21    2.22    0.20
   3  -4  21    2.47    0.18
  -3  -4 -21    2.09    0.18
  -3  -4 -21    2.03    0.18
  -3   4  21    2.16    0.19
  -3   4  20   20.97    0.66
   3  -4  20   20.90    0.60
  -3  -4 -20   20.37    0.62
  -3  -4 -20   20.99    0.65
  -3   4  20   21.31    0.64
  -3   4  19   24.25    0.73
   3  -4  19   24.34    0.68
  -3  -4 -19   23.83    0.70
  -3  -4 -19   24.78    0.74
  -3   4  19   24.34    0.71
  -3   4  18   25.69    0.77
   3  -4  18   25.02    0.71
  -3  -4 -18   25.25    0.73
  -3  -4 -18   26.70    0.78
  -3   4  18   25.11    0.74
  -3   4  17   34.62    0.94
   3  -4  17   34.84    0.88
  -3  -4 -17   33.57    0.91
  -3  -4 -17   35.42    0.96
  -3   4  17   34.92    0.92
  -3  -4 -16   88.99    2.75
  -3   4  16   89.37    1.89
   3  -4  16   90.38    1.82
  -3  -4 -16   84.85    1.84
  -3  -4 -16   92.21    1.92
  -3   4  16   88.55    1.86
  -3   4  16   94.35    2.82
   3  -4  16   89.61    2.61
   3  -4  15   28.30    0.77
  -3   4  15   28.74    0.81
  -3   4  15   29.30    1.41
   3  -4  15   28.65    1.32
   3  -4  15   28.09    1.08
  -3  -4 -15   28.23    1.40
  -3   4  14   11.43    0.86
   3  -4  14   11.88    0.81
   3  -4  14   11.75    0.66
  -3  -4 -14   11.50    0.88
  -3  -4 -13    2.47    0.43
   3  -4  13    2.51    0.39
   3  -4  13    2.07    0.29
  -3   4  13    2.24    0.38
  -3  -4 -12    1.67    0.34
   3  -4  12    1.85    0.33
   3   4 -12    1.51    0.32
  -3   4  12    1.67    0.34
   3  -4  12    1.69    0.26
   3   4 -11   12.09    0.85
  -3   4  11   14.12    0.89
   3  -4  11   12.57    0.81
   3  -4  11   12.43    0.67
  -3  -4 -11   12.08    0.86
   3   4 -10   10.22    0.76
  -3   4  10   10.54    0.75
   3  -4  10    9.12    0.69
   3  -4  10    9.97    0.59
  -3  -4 -10    9.27    0.73
   3  -4   9   16.26    0.77
   3   4  -9   16.13    0.96
  -3   4   9   18.26    0.97
   3  -4   9   16.60    0.91
  -3  -4  -9   16.12    0.96
   3  -4   8    5.39    0.42
  -3   4   8    4.68    0.51
   3   4  -8    5.12    0.53
   3  -4   8    5.19    0.49
  -3  -4  -8    4.86    0.52
  -3   4   7   17.52    0.99
   3   4  -7   19.07    1.00
   3  -4   7   19.36    0.95
   3  -4   7   18.65    0.81
  -3  -4  -7   17.37    0.96
  -3   4   6   29.67    1.30
   3   4  -6   29.46    1.26
   3  -4   6   28.53    1.16
   3  -4   6   29.61    1.04
  -3  -4  -6   26.86    1.19
  -3   4   5   13.32    0.74
  -3   4   5   12.07    0.80
   3   4  -5   11.86    0.76
   3  -4   5   12.27    0.72
   3  -4   5   10.40    0.58
  -3  -4  -5   12.00    0.74
  -3   4   4    2.80    0.34
   3   4  -4    2.97    0.38
   3  -4   4    3.21    0.36
   3  -4   4    3.21    0.30
  -3  -4  -4    2.95    0.36
  -3   4   3    9.83    0.64
   3   4  -3   10.12    0.69
  -3  -4  -3    8.50    0.63
   3  -4   3    9.67    0.61
   3  -4   3    9.82    0.54
  -3  -4  -3    9.15    0.67
  -3   4   2   15.28    0.82
   3   4  -2   15.44    0.84
  -3  -4  -2   14.29    0.83
   3  -4   2   15.40    0.63
   3  -4   2   16.23    0.79
   3  -4   2   15.23    0.68
  -3  -4  -2   14.73    0.84
  -3   4   1   65.64    1.95
   3   4  -1   66.23    1.95
  -3  -4  -1   63.04    2.00
   3  -4   1   66.14    1.62
   3  -4   1   66.84    1.69
   3  -4   1   68.05    1.85
  -3  -4  -1   65.02    1.99
   3  -4   0  124.90    2.80
  -3   4   0  122.23    2.98
   3   4   0  120.13    2.92
  -3  -4   0  114.07    3.02
   3  -4   0  118.11    2.54
   3  -4   0  118.55    2.60
  -3  -4   0  115.45    2.95
  -3   4  -1   67.82    2.04
   3   4   1   65.56    1.94
  -3  -4   1   65.52    2.08
   3  -4  -1   65.95    1.65
   3  -4  -1   68.53    1.68
  -3  -4   1   65.46    1.99
  -3   4  -2   15.24    0.86
   3  -4  -2   15.75    0.66
  -3  -4   2   14.60    0.69
   3   4   2   14.54    0.80
  -3  -4   2   15.10    0.91
   3  -4  -2   14.50    0.64
  -3  -4   2   15.21    0.85
  -3   4  -3   10.14    0.72
  -3  -4   3    9.84    0.55
   3   4   3    9.71    0.65
  -3  -4   3    9.44    0.72
   3  -4  -3    9.93    0.52
  -3  -4   3    9.97    0.68
  -3   4  -4    2.76    0.39
  -3  -4   4    2.24    0.26
   3   4   4    2.49    0.33
   3  -4  -4    3.13    0.29
  -3  -4   4    2.85    0.37
  -3  -4   4    2.70    0.40
  -3   4  -5   11.91    0.80
  -3  -4   5   11.41    0.74
  -3  -4   5   12.78    0.63
   3   4   5   11.71    0.71
  -3  -4   5   11.68    0.81
   3  -4  -5   11.38    0.57
  -3   4  -6   28.16    1.30
  -3   4  -6   29.64    1.30
  -3  -4   6   30.49    1.05
   3   4   6   28.46    1.15
  -3  -4   6   28.00    1.31
   3  -4  -6   29.46    1.00
  -3  -4   6   28.07    1.20
  -3   4  -7   18.83    1.06
  -3   4  -7   17.28    0.99
  -3  -4   7   20.89    0.83
   3   4   7   19.81    0.94
  -3  -4   7   17.78    1.03
   3  -4  -7   18.28    0.77
  -3  -4   7   17.51    0.92
  -3   4  -8    5.26    0.56
  -3   4  -8    4.51    0.49
  -3  -4   8    5.17    0.41
   3   4   8    5.10    0.47
  -3  -4   8    4.96    0.54
   3  -4  -8    5.02    0.40
  -3   4  -9   15.87    1.00
  -3  -4   9   17.61    0.78
   3   4   9   16.70    0.88
  -3  -4   9   16.21    1.00
   3  -4  -9   16.75    0.75
  -3   4 -10    8.84    0.75
   3  -4 -10    9.79    0.58
  -3  -4  10    9.72    0.74
  -3  -4  10   10.66    0.60
   3   4  10    9.02    0.64
  -3  -4  10   10.10    0.78
  -3   4 -11   12.12    0.90
  -3  -4  11   12.45    0.85
  -3  -4  11   14.31    0.71
  -3  -4  11   11.81    0.86
   3  -4 -11   12.16    0.66
   3  -4 -12    1.36    0.23
  -3   4 -12    1.78    0.37
  -3  -4  12    1.59    0.34
   3   4  12    1.21    0.33
  -3  -4  12    1.10    0.27
   3  -4 -13    2.23    0.30
  -3   4 -13    1.93    0.38
   3   4  13    2.23    0.42
  -3  -4  13    1.93    0.36
  -3  -4  13    2.22    0.38
  -3   4 -14   12.09    0.92
  -3  -4  14   10.88    0.82
   3   4  14   11.24    0.91
  -3  -4  14   11.90    0.86
   3  -4 -14   11.07    0.66
  -3   4 -15   29.58    1.49
  -3  -4  15   25.65    1.31
   3   4  15   28.19    1.48
  -3   4 -15   28.98    0.83
   3  -4 -15   28.06    1.11
  -3   4 -16   89.52    2.85
  -3  -4  16   96.14    1.80
   3  -4 -16   93.13    1.87
  -3  -4  16   90.20    1.91
  -3  -4  16   87.23    2.71
   3   4  16   92.95    2.94
  -3   4 -16   88.00    1.89
  -3   4 -16   89.76    1.91
   3  -4 -16   89.19    2.35
  -3  -4  17   37.16    0.85
   3  -4 -17   34.75    0.91
  -3  -4  17   36.24    0.95
  -3   4 -17   34.12    0.93
  -3   4 -17   36.27    0.95
  -3  -4  18   27.86    0.70
   3  -4 -18   27.62    0.76
  -3  -4  18   26.08    0.77
   3   4  18   28.68    0.73
  -3   4 -18   25.79    0.76
  -3   4 -18   26.62    0.76
  -3  -4  19   25.65    0.65
   3  -4 -19   25.63    0.71
  -3  -4  19   24.48    0.73
   3   4  19   25.86    0.68
  -3   4 -19   23.73    0.71
   3  -4 -19   25.38    0.70
  -3  -4  20   22.19    0.58
   3  -4 -20   21.75    0.63
  -3  -4  20   20.74    0.65
   3   4  20   23.03    0.61
  -3   4 -20   21.53    0.65
   3  -4 -20   21.52    0.62
  -3  -4  21    2.28    0.16
   3  -4 -21    2.46    0.18
  -3  -4  21    2.69    0.21
   3   4  21    2.28    0.17
  -3   4 -21    2.29    0.19
   3  -4 -21    2.23    0.17
  -3  -4  22    9.01    0.32
   3  -4 -22    9.51    0.36
  -3  -4  22    8.40    0.36
   3   4  22    9.37    0.33
  -3   4 -22    9.39    0.36
   3  -4 -22    9.34    0.34
  -3  -4  23    8.29    0.29
  -3  -4  23    8.23    0.33
   3   4  23    8.22    0.29
  -3   4 -23    8.23    0.32
  -3   4 -23    7.86    0.30
   3  -4 -23    8.33    0.31
   3  -4 -23    8.96    0.32
  -3  -4  24    1.58    0.12
  -3   4 -24    1.44    0.12
   3  -4 -24    1.68    0.13
  -3  -4  24    1.49    0.13
   3   4  24    1.71    0.12
  -3   4 -24    1.75    0.14
   3  -4 -24    1.77    0.13
  -3  -4  25   29.56    0.65
   3  -4 -25   31.74    0.67
   3   4  25   29.01    0.64
  -3  -4  25   29.10    0.68
  -3   4 -25   30.51    0.68
   3  -4 -25   31.09    0.66
  -3  -4  26    8.19    0.24
  -3  -4  26    7.87    0.26
   3   4  26    7.87    0.23
  -3   4 -26    8.81    0.26
   3  -4 -26    8.85    0.25
   3   4  26    8.93    0.25
   3  -4 -26    8.30    0.24
   3  -5  24    2.25    0.11
  -3  -5 -24    2.40    0.13
  -3   5  24    2.59    0.13
   3  -5  23   26.11    0.58
  -3  -5 -23   26.39    0.61
  -3   5  23   25.59    0.59
   3  -5  22    8.18    0.28
  -3  -5 -22    8.02    0.30
  -3   5  22    7.88    0.28
   3  -5  21    0.17    0.06
  -3  -5 -21    0.25    0.09
  -3   5  21    0.29    0.08
  -3   5  20   14.48    0.45
   3  -5  20   14.50    0.44
  -3  -5 -20   14.55    0.48
  -3   5  20   14.53    0.45
  -3   5  19   30.32    0.77
   3  -5  19   29.70    0.74
  -3  -5 -19   30.05    0.79
  -3   5  19   30.26    0.76
   3  -5  18   34.22    0.84
  -3  -5 -18   34.44    0.89
  -3   5  18   34.45    0.85
  -3  -5 -18   34.19    0.84
   3  -5  17   32.19    0.81
  -3  -5 -17   32.58    0.87
  -3   5  17   32.28    0.82
  -3  -5 -17   32.38    0.82
  -3   5  16  128.78    2.50
   3  -5  16  131.06    2.47
  -3  -5 -16  128.99    2.54
  -3  -5 -16  129.67    2.49
  -3   5  15   75.66    1.63
   3  -5  15   77.36    1.60
  -3  -5 -15   78.15    1.68
  -3  -5 -15   75.87    1.62
  -3   5  14    3.91    0.27
   3  -5  14    3.89    0.25
  -3  -5 -14    4.42    0.29
  -3  -5 -14    4.14    0.27
  -3   5  13   14.63    0.55
   3  -5  13   15.64    0.52
  -3  -5 -13   15.46    0.57
  -3  -5 -13   15.80    0.55
  -3  -5 -12    3.49    0.48
   3  -5  12    3.21    0.43
   3  -5  12    3.25    0.22
  -3  -5 -12    3.27    0.25
   3   5 -12    4.09    0.52
  -3  -5 -12    3.42    0.24
  -3   5  12    3.14    0.25
   3  -5  12    3.28    0.36
  -3  -5 -11    1.63    0.34
  -3   5  11    1.86    0.20
   3  -5  11    1.76    0.33
   3  -5  11    1.90    0.18
   3  -5  11    1.84    0.26
  -3  -5 -11    1.84    0.20
   3   5 -11    2.33    0.40
  -3  -5 -11    1.64    0.17
   3   5 -10   12.70    0.88
   3  -5  10   12.08    0.81
   3  -5  10   11.15    0.67
  -3  -5 -10   11.04    0.83
  -3  -5  -9    0.46    0.21
   3  -5   9    0.38    0.20
   3   5  -9    0.20    0.20
   3  -5   9    0.48    0.18
   3  -5   8   13.06    0.72
  -3   5   8   14.27    0.94
   3   5  -8   14.15    0.93
   3  -5   8   12.64    0.82
  -3  -5  -8   12.82    0.87
  -3  -5  -7    0.56    0.21
   3  -5   7    0.60    0.19
  -3   5   7    0.54    0.22
   3   5  -7    0.65    0.25
   3  -5   7    0.84    0.21
  -3   5   6    5.25    0.58
   3   5  -6    6.54    0.61
   3  -5   6    5.90    0.47
   3  -5   6    5.08    0.51
  -3   5   5    9.31    0.77
   3   5  -5    9.11    0.72
   3  -5   5    9.53    0.60
   3  -5   5    9.49    0.69
   3  -5   4   31.16    1.31
   3   5  -4   30.41    1.38
   3  -5   4   33.32    1.18
   3  -5   3   34.59    1.36
   3   5  -3   34.77    1.46
   3  -5   3   33.07    1.18
  -3  -5  -3   31.88    1.41
   3  -5   2    2.63    0.36
   3   5  -2    2.52    0.39
   3  -5   2    2.81    0.32
  -3  -5  -2    2.22    0.37
  -3  -5  -2    2.75    0.40
   3  -5   1    8.61    0.63
   3   5  -1    9.48    0.72
  -3  -5  -1    7.84    0.67
   3  -5   1    8.72    0.55
  -3  -5  -1    7.70    0.66
   3  -5   0   13.77    0.79
   3   5   0   14.62    0.89
  -3  -5   0   12.82    0.88
   3  -5   0   12.76    0.69
  -3  -5   0   13.34    0.86
  -3   5  -1    9.10    0.68
   3   5   1    8.02    0.66
  -3  -5   1    8.30    0.72
   3  -5  -1    9.35    0.52
   3  -5  -1    8.69    0.55
  -3  -5   1    8.02    0.68
  -3   5  -2    2.23    0.36
   3   5   2    2.59    0.37
   3  -5  -2    2.57    0.28
   3  -5  -2    2.46    0.29
  -3  -5   2    2.74    0.42
  -3  -5   2    3.26    0.47
  -3   5  -3   35.55    1.47
   3   5   3   32.83    1.37
  -3  -5   3   31.64    1.48
   3  -5  -3   34.51    1.13
  -3  -5   3   32.68    1.42
  -3   5  -4   34.72    1.47
   3   5   4   32.28    1.35
  -3  -5   4   30.41    1.45
   3  -5  -4   32.01    1.10
  -3  -5   4   30.70    1.38
  -3   5  -5    9.83    0.76
   3   5   5    8.69    0.68
  -3  -5   5    8.81    0.75
   3  -5  -5    9.89    0.57
  -3  -5   5    9.49    0.73
  -3   5  -6    5.80    0.61
  -3   5  -6    5.88    0.61
   3   5   6    5.43    0.53
  -3  -5   6    5.72    0.61
   3  -5  -6    5.62    0.44
  -3  -5   6    4.66    0.51
   3  -5  -7    0.71    0.17
  -3   5  -7    1.02    0.32
  -3   5  -7    0.65    0.19
   3   5   7    0.64    0.19
  -3  -5   7    1.05    0.27
  -3  -5   7    0.80    0.24
  -3   5  -8   13.80    0.95
  -3   5  -8   13.73    0.93
   3   5   8   12.42    0.82
  -3  -5   8   13.07    0.94
   3  -5  -8   13.31    0.70
   3  -5  -9    0.54    0.18
  -3   5  -9    0.14    0.19
   3   5   9    0.38    0.18
  -3  -5   9    0.29    0.19
  -3   5 -10   10.69    0.87
   3   5  10   10.68    0.76
  -3  -5  10   10.94    0.86
   3  -5 -10   11.18    0.66
   3  -5 -11    2.01    0.29
  -3   5 -11    1.66    0.37
  -3  -5  11    1.84    0.15
   3  -5 -11    1.83    0.17
  -3  -5  11    1.68    0.19
   3   5  11    1.81    0.17
  -3   5 -11    1.98    0.21
   3   5  11    1.40    0.30
  -3  -5  11    1.87    0.38
  -3   5 -12    2.99    0.49
   3   5  12    2.97    0.48
  -3  -5  12    3.47    0.26
   3   5  12    3.57    0.23
  -3   5 -12    2.82    0.24
  -3   5 -12    3.20    0.24
  -3  -5  12    3.38    0.20
   3  -5 -12    3.20    0.23
   3  -5 -12    3.22    0.36
  -3  -5  12    2.77    0.42
  -3  -5  13   16.33    0.48
   3  -5 -13   15.43    0.53
  -3  -5  13   14.91    0.56
   3   5  13   15.73    0.51
  -3   5 -13   15.44    0.56
  -3   5 -13   15.06    0.54
  -3  -5  14    4.02    0.22
  -3  -5  14    3.58    0.26
   3  -5 -14    3.90    0.25
   3   5  14    3.99    0.24
  -3   5 -14    3.80    0.27
  -3   5 -14    3.86    0.26
  -3  -5  15   81.39    1.56
   3  -5 -15   77.64    1.63
  -3  -5  15   76.48    1.65
   3   5  15   78.82    1.60
  -3   5 -15   76.29    1.65
  -3   5 -15   77.18    1.68
  -3  -5  16  137.15    2.48
   3  -5 -16  135.19    2.56
  -3  -5  16  135.68    2.56
   3   5  16  136.15    2.53
  -3   5 -16  128.10    2.57
  -3   5 -16  133.20    2.60
  -3  -5  17   34.56    0.78
   3  -5 -17   31.66    0.83
   3   5  17   33.79    0.82
  -3   5 -17   31.37    0.84
  -3   5 -17   31.51    0.85
  -3  -5  18   35.96    0.81
   3  -5 -18   35.33    0.86
   3   5  18   35.18    0.84
  -3   5 -18   33.85    0.86
  -3   5 -18   34.23    0.87
  -3  -5  19   30.45    0.71
   3  -5 -19   31.39    0.77
   3   5  19   31.12    0.75
  -3   5 -19   30.02    0.77
  -3   5 -19   30.47    0.77
  -3  -5  19   28.66    0.74
  -3  -5  20   15.07    0.43
  -3  -5  20   13.89    0.44
   3   5  20   15.18    0.45
  -3   5 -20   14.88    0.46
  -3   5 -20   14.84    0.45
   3  -5 -20   15.13    0.46
  -3  -5  21    0.18    0.06
  -3  -5  21    0.26    0.07
   3   5  21    0.24    0.07
  -3   5 -21    0.31    0.08
   3  -5 -21    0.12    0.06
  -3  -5  22    8.23    0.27
  -3  -5  22    7.53    0.27
   3   5  22    8.49    0.28
  -3   5 -22    7.99    0.29
   3  -5 -22    8.83    0.30
  -3  -5  23   26.04    0.57
   3   5  23   27.23    0.59
  -3   5 -23   25.79    0.59
   3  -5 -23   27.24    0.60
  -3  -5  24    2.56    0.12
   3  -5 -24    2.57    0.13
  -3  -5  24    2.12    0.11
   3   5  24    2.56    0.12
   3  -5 -24    2.34    0.12
  -3   5 -24    2.40    0.12
   3   5  24    2.76    0.13
  -3  -6 -22   21.11    0.46
   3  -6  21    1.85    0.11
  -3  -6 -21    1.82    0.11
  -3   6  20    0.51    0.07
   3  -6  20    0.82    0.08
  -3  -6 -20    0.73    0.09
  -3  -6 -20    0.69    0.07
  -3   6  19    6.14    0.25
   3  -6  19    6.55    0.24
  -3  -6 -19    6.24    0.25
  -3  -6 -19    6.11    0.23
  -3   6  18    6.94    0.29
  -3   6  18    7.38    0.28
   3  -6  18    7.46    0.28
  -3  -6 -18    7.24    0.29
  -3  -6 -18    6.89    0.27
  -3   6  17   16.25    0.49
   3  -6  17   17.79    0.49
  -3  -6 -17   17.68    0.52
  -3  -6 -17   16.74    0.48
  -3   6  16   24.33    0.66
   3  -6  16   25.51    0.65
  -3  -6 -16   25.48    0.68
  -3  -6 -16   25.12    0.65
  -3   6  15    6.78    0.32
   3  -6  15    7.42    0.31
  -3  -6 -15    6.73    0.32
  -3  -6 -15    6.68    0.30
  -3   6  14   14.98    0.51
   3  -6  14   15.64    0.49
  -3  -6 -14   15.36    0.52
  -3  -6 -14   15.25    0.50
  -3   6  13   22.31    0.68
   3  -6  13   24.12    0.65
  -3  -6 -13   22.79    0.67
  -3  -6 -13   22.93    0.66
  -3   6  12   31.67    0.86
   3  -6  12   32.47    0.81
  -3  -6 -12   31.12    0.84
  -3  -6 -12   30.91    0.83
   3  -6  11    0.42    0.11
  -3   6  11    0.22    0.11
  -3  -6 -11    0.37    0.11
  -3  -6 -11    0.28    0.11
  -3   6  10    9.93    0.44
   3  -6  10   10.09    0.40
  -3  -6 -10    9.84    0.42
  -3  -6 -10   10.05    0.42
   3  -6   9    0.14    0.09
  -3   6   9    0.01    0.11
  -3  -6  -9    0.00    0.09
  -3  -6  -9    0.12    0.09
  -3   6   8    7.54    0.38
   3  -6   8    8.00    0.35
  -3  -6  -8    7.34    0.36
  -3  -6  -8    7.57    0.37
  -3   6   7   22.46    0.72
   3  -6   7   23.47    0.67
  -3  -6  -7   22.71    0.69
  -3  -6  -7   22.77    0.70
   3  -6   6    2.08    0.19
  -3   6   6    1.83    0.20
  -3  -6  -6    1.87    0.18
  -3  -6  -6    2.14    0.20
   3  -6   5   16.31    0.95
  -3   6   5   16.77    0.60
   3  -6   5   17.77    0.56
  -3   6   5   16.73    0.58
  -3  -6  -5   16.87    0.57
  -3   6   5   17.11    1.10
   3   6  -5   16.70    1.03
  -3  -6  -5   17.01    0.59
   3  -6   5   16.83    0.87
   3  -6   4   10.24    0.75
  -3   6   4   10.77    0.47
   3  -6   4   11.08    0.43
  -3   6   4   10.11    0.45
  -3  -6  -4   10.33    0.42
  -3   6   4   10.13    0.85
   3   6  -4   11.06    0.82
  -3  -6  -4   10.47    0.45
   3  -6   4   10.22    0.66
   3  -6   3   27.60    1.25
  -3   6   3   26.39    0.80
   3  -6   3   28.47    0.77
  -3   6   3   26.93    0.80
  -3   6   3   26.30    1.41
   3   6  -3   27.56    1.33
  -3  -6  -3   27.41    0.80
   3  -6   3   25.96    1.11
  -3   6   2   37.84    1.01
   3  -6   2   40.88    0.98
  -3   6   2   37.64    1.01
  -3   6   2   37.24    1.71
   3   6  -2   37.34    1.58
  -3  -6  -2   39.53    1.02
   3  -6   2   37.52    1.49
   3  -6   2   36.40    1.36
  -3   6   1    2.76    0.23
  -3  -6  -1    2.57    0.22
   3  -6   1    2.91    0.22
  -3   6   1    2.62    0.23
  -3   6   1    2.98    0.49
  -3  -6  -1    2.70    0.22
   3   6  -1    1.99    0.37
   3  -6   1    2.49    0.35
  -3  -6  -1    2.50    0.44
  -3  -6  -1    2.76    0.42
  -3   6   0   18.32    0.63
  -3  -6   0   19.37    0.64
   3  -6   0   19.54    0.60
  -3   6   0   18.29    0.64
   3   6   0   18.04    1.05
  -3  -6   0   18.94    0.64
  -3  -6   0   17.96    1.09
   3  -6   0   18.04    0.91
  -3  -6   0   17.46    1.05
   3  -6  -1    2.73    0.22
  -3  -6   1    2.54    0.22
  -3   6  -1    2.94    0.24
  -3  -6   1    2.71    0.23
  -3   6  -1    2.54    0.23
  -3   6  -1    2.41    0.44
  -3  -6   1    2.63    0.22
   3   6   1    2.86    0.42
   3  -6  -1    2.35    0.33
  -3  -6   1    2.42    0.41
  -3  -6   1    2.10    0.38
  -3  -6   2   37.97    0.97
  -3  -6   2   39.52    1.02
   3  -6  -2   38.89    0.96
  -3   6  -2   37.00    1.02
  -3   6  -2   36.47    1.68
  -3   6  -2   35.70    0.98
   3   6   2   37.13    1.55
  -3  -6   2   38.33    1.00
  -3  -6   2   35.66    1.62
  -3  -6   2   36.67    1.58
  -3  -6   3   27.81    0.68
  -3  -6   3   25.64    1.29
  -3  -6   3   27.23    0.78
   3  -6  -3   26.55    0.74
  -3   6  -3   26.92    0.79
  -3  -6   3   27.24    0.81
   3  -6  -3   28.75    0.78
  -3   6  -3   25.55    0.81
  -3   6  -3   26.30    1.40
  -3  -6   3   27.05    0.79
   3   6   3   26.27    1.27
  -3  -6   3   25.11    1.34
  -3  -6   4   11.51    0.38
  -3  -6   4   10.30    0.44
  -3   6  -4   10.59    0.45
   3  -6  -4   10.16    0.41
  -3  -6   4   10.54    0.46
   3  -6  -4   10.82    0.43
  -3   6  -4   10.28    0.47
  -3   6  -4    9.97    0.83
   3   6   4   10.11    0.76
  -3  -6   4    9.82    0.83
  -3  -6   4    9.79    0.77
  -3  -6   5   17.69    0.60
  -3   6  -5   17.88    0.59
   3  -6  -5   16.13    0.55
  -3  -6   5   17.23    0.61
   3  -6  -5   18.55    0.59
  -3   6  -5   17.34    0.62
  -3   6  -5   14.98    1.03
   3   6   5   16.75    0.99
  -3  -6   5   15.56    1.05
  -3  -6   5   15.52    0.98
  -3  -6   5   17.83    0.50
  -3  -6   6    2.11    0.16
  -3  -6   6    1.97    0.19
   3  -6  -6    1.91    0.18
  -3  -6   6    1.90    0.21
   3  -6  -6    2.19    0.19
  -3   6  -6    1.96    0.21
  -3  -6   7   22.73    0.71
   3  -6  -7   22.07    0.67
  -3  -6   7   23.47    0.73
   3  -6  -7   23.80    0.69
  -3   6  -7   22.87    0.73
  -3  -6   7   24.33    0.62
  -3  -6   8    8.02    0.31
   3  -6  -8    7.96    0.36
  -3  -6   8    7.99    0.37
  -3  -6   8    7.65    0.38
   3  -6  -8    8.61    0.37
  -3   6  -8    7.86    0.39
   3  -6  -9    0.03    0.08
  -3  -6   9    0.03    0.06
  -3  -6   9    0.05    0.08
  -3  -6   9    0.18    0.10
   3  -6  -9    0.09    0.08
  -3   6  -9    0.21    0.11
  -3   6  -9    0.14    0.08
  -3  -6  10   10.62    0.36
   3  -6 -10   10.13    0.41
  -3  -6  10   10.43    0.44
   3   6  10   10.42    0.39
   3  -6 -10   10.80    0.42
  -3   6 -10    9.80    0.44
  -3   6 -10   10.03    0.41
  -3  -6  11    0.53    0.09
   3  -6 -11    0.46    0.11
  -3  -6  11    0.42    0.12
   3  -6 -11    0.35    0.11
   3   6  11    0.38    0.10
  -3   6 -11    0.32    0.11
  -3   6 -11    0.30    0.09
  -3  -6  12   33.75    0.76
   3  -6 -12   31.83    0.83
  -3  -6  12   31.94    0.86
   3   6  12   31.93    0.80
   3  -6 -12   33.06    0.83
  -3   6 -12   31.44    0.85
  -3   6 -12   30.83    0.82
  -3   6 -12   32.79    0.88
  -3  -6  13   23.82    0.59
   3  -6 -13   23.25    0.66
  -3  -6  13   22.74    0.67
   3   6  13   22.88    0.63
   3  -6 -13   23.87    0.66
  -3   6 -13   22.91    0.67
  -3   6 -13   22.47    0.65
  -3   6 -13   23.03    0.69
  -3  -6  14   16.38    0.45
   3  -6 -14   16.13    0.51
  -3  -6  14   15.92    0.52
   3   6  14   15.25    0.48
   3  -6 -14   16.20    0.50
  -3   6 -14   15.42    0.50
  -3   6 -14   14.97    0.50
  -3   6 -14   16.13    0.54
  -3  -6  15    7.23    0.27
   3  -6 -15    6.91    0.31
  -3  -6  15    6.49    0.30
   3   6  15    7.27    0.30
   3  -6 -15    7.47    0.31
  -3   6 -15    6.86    0.31
  -3   6 -15    6.81    0.33
  -3  -6  16   26.42    0.61
   3  -6 -16   25.66    0.67
  -3  -6  16   24.64    0.64
   3   6  16   25.31    0.65
   3  -6 -16   26.19    0.66
  -3   6 -16   24.70    0.66
  -3   6 -16   25.58    0.69
  -3  -6  17   17.40    0.45
   3  -6 -17   17.13    0.50
   3   6  17   17.15    0.49
   3  -6 -17   18.34    0.50
  -3   6 -17   16.94    0.49
  -3   6 -17   17.10    0.51
  -3  -6  18    7.47    0.26
   3  -6 -18    7.26    0.28
   3   6  18    7.13    0.27
   3  -6 -18    7.48    0.27
  -3   6 -18    6.83    0.27
  -3   6 -18    6.96    0.28
  -3  -6  19    6.65    0.23
   3  -6 -19    6.67    0.25
   3   6  19    6.43    0.24
   3  -6 -19    6.36    0.24
  -3   6 -19    5.92    0.24
  -3   6 -19    6.31    0.25
  -3  -6  20    0.58    0.07
   3  -6 -20    0.62    0.08
   3  -6 -20    0.65    0.07
   3   6  20    0.70    0.08
  -3   6 -20    0.53    0.07
  -3   6 -20    0.58    0.07
  -3  -6  21    1.69    0.10
   3  -6 -21    1.90    0.11
   3   6  21    1.79    0.11
   3  -6 -21    1.66    0.09
  -3   6 -21    1.69    0.10
   3   6  21    1.92    0.10
  -3  -6  22   20.90    0.44
   3  -6 -22   21.44    0.45
   3   6  22   20.77    0.45
   3  -7  18    0.79    0.07
  -3   7  17    7.79    0.23
  -3   7  17    7.92    0.25
  -3  -7 -17    7.90    0.23
  -3  -7 -17    7.22    0.22
  -3   7  16   27.26    0.61
   3  -7  16   29.37    0.61
  -3   7  16   27.77    0.63
  -3  -7 -16   27.79    0.60
  -3  -7 -16   25.95    0.59
  -3   7  15   11.38    0.35
   3  -7  15   11.59    0.34
  -3   7  15   11.21    0.37
  -3  -7 -15   11.38    0.33
  -3  -7 -15   10.97    0.33
  -3   7  14    3.82    0.20
   3  -7  14    3.96    0.19
  -3  -7 -14    3.62    0.18
  -3  -7 -14    3.44    0.18
  -3   7  13    3.64    0.20
   3  -7  13    3.66    0.19
  -3  -7 -13    3.72    0.19
  -3  -7 -13    3.45    0.19
  -3   7  12    3.31    0.20
   3  -7  12    3.52    0.19
  -3  -7 -12    3.19    0.18
  -3  -7 -12    3.19    0.19
  -3   7  11   16.56    0.51
   3  -7  11   17.34    0.48
  -3  -7 -11   16.51    0.47
  -3  -7 -11   16.50    0.50
  -3   7  10   13.91    0.47
   3  -7  10   13.95    0.43
  -3  -7 -10   13.37    0.42
  -3  -7 -10   12.98    0.44
  -3   7   9    4.52    0.26
   3  -7   9    4.82    0.24
  -3  -7  -9    4.29    0.22
  -3  -7  -9    4.62    0.25
  -3   7   8    2.94    0.22
   3  -7   8    3.32    0.20
  -3  -7  -8    2.92    0.18
  -3  -7  -8    3.00    0.21
  -3   7   7    9.44    0.40
   3  -7   7    9.98    0.36
   3  -7   7   10.05    0.37
  -3  -7  -7    9.56    0.39
  -3   7   6    6.36    0.32
   3  -7   6    6.09    0.28
   3  -7   6    6.40    0.29
  -3   7   6    6.46    0.30
  -3  -7  -6    6.50    0.31
  -3   7   5   12.74    0.47
   3  -7   5   12.32    0.42
   3  -7   5   12.86    0.43
  -3   7   5   12.19    0.45
  -3  -7  -5   12.93    0.46
   3  -7   4   34.55    0.83
   3  -7   4   34.27    0.83
  -3   7   4   32.09    0.86
  -3   7   4   33.15    0.87
  -3  -7  -4   33.01    0.86
  -3   7   3    4.40    0.27
   3  -7   3    4.66    0.25
  -3   7   3    3.86    0.26
  -3  -7  -3    4.47    0.27
  -3   7   2   10.29    0.42
  -3  -7  -2   11.19    0.42
   3  -7   2   11.60    0.41
  -3   7   2   10.13    0.43
   3   7  -2   10.95    0.39
  -3  -7  -2   10.38    0.42
  -3  -7  -1    0.27    0.09
  -3  -7  -1    0.19    0.09
   3  -7   1    0.27    0.10
  -3   7   1    0.16    0.10
  -3   7   1    0.10    0.09
   3   7  -1    0.16    0.08
  -3  -7  -1    0.11    0.10
  -3  -7   0   39.42    0.94
  -3   7   0   38.25    0.96
  -3  -7   0   38.21    0.97
   3  -7   0   41.00    0.94
  -3   7   0   38.10    0.99
   3   7   0   39.01    0.92
  -3  -7   0   39.32    0.97
  -3  -7   1    0.26    0.09
  -3  -7   1    0.14    0.10
   3  -7  -1    0.20    0.10
  -3   7  -1    0.22    0.10
  -3   7  -1    0.27    0.12
   3   7   1    0.14    0.08
  -3  -7   2   10.31    0.40
   3  -7  -2   10.76    0.39
  -3   7  -2   10.76    0.42
  -3  -7   2   10.54    0.43
   3  -7  -2   11.17    0.40
  -3   7  -2   10.68    0.44
   3   7   2   10.52    0.39
  -3  -7   3    4.30    0.25
  -3   7  -3    4.54    0.26
   3  -7  -3    4.27    0.24
  -3  -7   3    4.53    0.27
   3  -7  -3    4.67    0.25
  -3   7  -3    4.35    0.28
   3   7   3    4.36    0.25
  -3  -7   4   33.23    0.85
   3  -7  -4   33.33    0.83
  -3  -7   4   33.65    0.89
   3  -7  -4   34.73    0.83
  -3   7  -4   33.17    0.90
   3   7   4   35.55    0.85
  -3   7  -4   34.76    0.86
  -3  -7   5   11.67    0.44
   3  -7  -5   12.49    0.44
  -3  -7   5   12.52    0.47
   3  -7  -5   13.47    0.44
  -3   7  -5   12.56    0.48
   3   7   5   13.76    0.45
  -3   7  -5   12.64    0.45
  -3  -7   6    6.58    0.31
   3  -7  -6    6.21    0.29
  -3  -7   6    6.31    0.32
   3  -7  -6    6.88    0.30
  -3   7  -6    6.29    0.33
  -3   7  -6    6.77    0.32
  -3  -7   7    9.41    0.38
   3  -7  -7    9.15    0.36
  -3  -7   7    9.46    0.39
   3  -7  -7    9.70    0.36
  -3   7  -7    9.52    0.40
  -3   7  -7    8.79    0.37
   3  -7  -8    3.04    0.20
  -3  -7   8    3.15    0.22
   3  -7  -8    3.04    0.19
  -3   7  -8    2.83    0.22
  -3   7  -8    2.98    0.19
  -3   7  -8    3.14    0.22
  -3  -7   8    3.30    0.16
  -3  -7   9    4.90    0.20
   3  -7  -9    4.33    0.24
  -3  -7   9    4.46    0.26
   3  -7  -9    4.62    0.23
  -3   7  -9    4.62    0.26
  -3   7  -9    4.39    0.23
  -3   7  -9    4.64    0.26
  -3  -7  10   13.64    0.37
   3  -7 -10   12.74    0.43
  -3  -7  10   13.58    0.46
   3  -7 -10   14.08    0.43
  -3   7 -10   13.00    0.45
   3   7  10   14.06    0.43
  -3   7 -10   12.95    0.42
  -3   7 -10   13.18    0.45
  -3  -7  11   17.75    0.43
   3  -7 -11   16.31    0.49
  -3  -7  11   15.91    0.50
   3  -7 -11   17.72    0.48
  -3   7 -11   16.42    0.50
   3   7  11   18.10    0.49
  -3   7 -11   16.33    0.48
  -3   7 -11   16.47    0.51
  -3  -7  12    3.57    0.16
   3  -7 -12    3.59    0.20
  -3  -7  12    3.15    0.20
   3   7  12    3.65    0.19
   3  -7 -12    3.49    0.18
  -3   7 -12    3.52    0.20
   3   7  12    3.74    0.19
  -3   7 -12    3.34    0.18
  -3   7 -12    3.31    0.21
  -3  -7  13    3.82    0.16
   3  -7 -13    3.58    0.19
  -3  -7  13    3.66    0.20
   3   7  13    3.28    0.17
   3  -7 -13    3.72    0.18
  -3   7 -13    3.42    0.18
   3   7  13    3.83    0.19
  -3   7 -13    3.53    0.19
  -3   7 -13    3.31    0.20
  -3  -7  14    3.91    0.16
   3  -7 -14    3.98    0.20
   3   7  14    3.81    0.18
   3  -7 -14    4.03    0.18
   3   7  14    4.03    0.18
  -3   7 -14    3.54    0.18
  -3  -7  14    3.58    0.18
  -3   7 -14    3.85    0.21
  -3  -7  15   11.72    0.30
   3  -7 -15   11.99    0.35
  -3  -7  15   11.17    0.32
   3   7  15   11.08    0.33
   3  -7 -15   11.54    0.32
   3   7  15   11.30    0.32
  -3   7 -15   11.05    0.32
  -3   7 -15   11.47    0.36
  -3  -7  16   28.61    0.57
   3  -7 -16   29.83    0.63
   3   7  16   27.36    0.60
   3  -7 -16   27.04    0.57
   3   7  16   27.74    0.57
  -3   7 -16   25.78    0.58
  -3   7 -16   28.62    0.63
  -3  -7  16   27.09    0.57
  -3  -7  17    8.00    0.21
   3  -7 -17    8.40    0.25
   3   7  17    8.01    0.23
  -3   7 -17    7.99    0.25
   3  -7 -18    0.81    0.07
  -3   8  12   10.84    0.28
  -3   8  11    7.20    0.23
   3  -8  11    6.94    0.20
  -3   8  10    5.81    0.21
   3  -8  10    5.86    0.19
  -3  -8 -10    5.48    0.20
  -3   8   9    0.61    0.08
   3  -8   9    0.60    0.07
  -3   8   9    0.81    0.09
  -3  -8  -9    0.68    0.08
  -3   8   8    0.77    0.08
   3  -8   8    0.90    0.08
  -3   8   8    0.90    0.09
  -3   8   7    7.02    0.26
   3  -8   7    6.19    0.21
   3  -8   7    6.93    0.23
  -3   8   7    6.04    0.23
  -3   8   6    2.46    0.15
   3  -8   6    2.21    0.13
   3  -8   6    2.42    0.14
  -3   8   6    2.02    0.13
  -3   8   5   16.19    0.45
   3  -8   5   16.46    0.43
   3  -8   5   16.45    0.42
  -3   8   5   15.26    0.42
  -3   8   4   11.31    0.35
   3  -8   4   10.28    0.33
   3  -8   4   11.13    0.33
  -3   8   4   10.35    0.34
  -3   8   3   56.63    1.15
   3  -8   3   56.24    1.13
   3  -8   3   58.39    1.12
  -3   8   3   54.87    1.15
  -3   8   2   43.97    0.94
   3  -8   2   43.61    0.91
  -3   8   2   43.03    0.95
  -3  -8  -1   33.47    0.72
  -3   8   1   34.01    0.75
  -3  -8  -1   32.04    0.73
   3  -8   1   32.92    0.75
   3  -8   1   34.44    0.73
  -3   8   1   33.83    0.78
   3   8  -1   32.95    0.73
  -3  -8   0   17.56    0.46
  -3   8   0   17.58    0.47
  -3  -8   0   18.01    0.48
   3  -8   0   17.87    0.46
  -3   8   0   17.47    0.50
   3   8   0   17.17    0.47
  -3  -8   1   33.08    0.73
  -3   8  -1   34.27    0.73
  -3  -8   1   31.79    0.75
   3  -8  -1   33.11    0.75
   3  -8  -1   34.50    0.73
  -3   8  -1   33.43    0.78
   3   8   1   33.26    0.74
  -3  -8   2   41.40    0.90
  -3  -8   2   42.86    0.93
   3  -8  -2   43.45    0.89
  -3   8  -2   42.78    0.95
   3   8   2   43.38    0.92
   3  -8  -3   53.95    1.08
  -3  -8   3   54.53    1.13
   3  -8  -3   56.59    1.12
   3  -8  -3   57.38    1.09
  -3   8  -3   56.15    1.16
   3   8   3   56.90    1.12
   3   8   3   53.57    1.08
   3  -8  -4   10.48    0.32
  -3  -8   4   10.46    0.34
   3  -8  -4   10.39    0.33
   3  -8  -4   10.98    0.32
  -3   8  -4   11.01    0.37
   3   8   4   11.26    0.34
   3   8   4   10.06    0.31
   3  -8  -5   15.57    0.41
  -3  -8   5   16.82    0.46
   3  -8  -5   16.71    0.44
   3  -8  -5   16.01    0.41
  -3   8  -5   15.77    0.45
   3   8   5   16.79    0.44
   3   8   5   15.23    0.40
   3  -8  -6    2.19    0.13
  -3  -8   6    2.51    0.16
   3  -8  -6    2.04    0.13
   3  -8  -6    2.09    0.12
  -3   8  -6    2.35    0.15
   3   8   6    2.29    0.14
   3   8   6    2.00    0.12
  -3   8  -6    2.18    0.13
   3  -8  -7    6.55    0.23
  -3  -8   7    6.64    0.25
   3  -8  -7    5.98    0.23
   3  -8  -7    6.38    0.21
  -3   8  -7    6.68    0.25
   3   8   7    6.87    0.25
   3   8   7    6.28    0.22
  -3   8  -7    6.30    0.23
   3  -8  -8    0.97    0.09
   3  -8  -8    0.82    0.08
  -3  -8   8    0.89    0.10
   3  -8  -8    0.87    0.07
  -3   8  -8    1.02    0.10
   3   8   8    1.01    0.10
   3   8   8    0.91    0.08
  -3   8  -8    0.88    0.09
   3  -8  -9    0.73    0.08
  -3  -8   9    0.81    0.09
   3  -8  -9    0.63    0.07
   3  -8  -9    0.66    0.06
  -3   8  -9    0.77    0.09
   3   8   9    0.84    0.09
   3   8   9    0.60    0.07
  -3   8  -9    0.71    0.08
   3  -8 -10    5.80    0.20
  -3  -8  10    6.05    0.21
  -3   8 -10    5.77    0.20
   3   8  10    6.25    0.21
  -3   8 -10    5.60    0.20
   3  -8 -11    6.89    0.21
  -3  -8  11    6.75    0.22
   3   8  11    7.05    0.21
  -3   8 -11    6.62    0.21
  -4   0   0  200.05    3.99
  -4   0   0  201.43    4.13
  -4   0   0  200.51    4.09
  -4   0   0  195.11    4.05
  -4   0  -1   83.77    2.02
  -4   0  -1   83.81    2.14
  -4   0   1   85.62    2.15
  -4   0   1   83.88    2.09
  -4   0  -1   85.05    2.13
  -4   0   1   82.56    2.07
  -4   0  -1   81.11    2.09
  -4   0  -2    1.26    0.20
  -4   0  -2    0.92    0.20
  -4   0   2    1.31    0.24
  -4   0   2    0.95    0.18
  -4   0  -2    1.04    0.20
  -4   0   2    1.16    0.20
  -4   0  -2    1.17    0.22
  -4   0  -3   47.38    1.38
  -4   0  -3   49.22    1.48
  -4   0   3   49.25    1.48
   4   0   3   49.07    1.40
  -4   0   3   47.19    1.41
  -4   0  -3   48.27    1.49
  -4   0   3   46.84    1.37
  -4   0  -3   47.28    1.49
  -4   0  -4  275.12    5.21
  -4   0  -4  270.62    5.31
  -4   0   4  278.50    5.32
   4   0   4  278.10    5.26
  -4   0   4  273.84    5.22
  -4   0  -4  264.35    5.33
  -4   0   4  265.31    5.15
  -4   0  -4  261.94    5.36
   4   0  -4  264.18    5.15
  -4   0  -5   44.19    1.32
  -4   0  -5   43.33    1.37
  -4   0   5   45.02    1.39
   4   0   5   42.79    1.37
  -4   0   5   43.35    1.31
  -4   0  -5   41.46    1.39
  -4   0   5   42.92    1.28
  -4   0  -5   41.55    1.43
   4   0  -5   41.80    1.25
  -4   0  -6   11.24    0.60
  -4   0  -6   10.57    0.61
  -4   0   6   10.90    0.62
   4   0   6   10.27    0.62
  -4   0   6   11.06    0.59
  -4   0  -6   10.47    0.65
  -4   0   6   10.11    0.55
  -4   0  -6   10.84    0.68
   4   0  -6   10.48    0.54
   4   0  -7    0.09    0.07
   4   0   7    0.11    0.11
  -4   0   7    0.20    0.12
  -4   0  -7    0.11    0.12
  -4   0  -7    0.13    0.12
   4   0   8    7.16    0.55
  -4   0  -8    6.86    0.53
  -4   0   8    7.24    0.45
  -4   0  -8    7.60    0.60
  -4   0   8    8.31    0.56
   4   0  -8    7.90    0.45
  -4   0   9   18.00    0.85
   4   0   9   16.79    0.87
  -4   0   9   17.33    0.73
  -4   0  -9   16.14    0.84
  -4   0  -9   15.88    0.90
  -4   0   9   17.43    0.85
   4   0  10    1.20    0.24
  -4   0  10    1.63    0.28
  -4   0  10    1.26    0.19
  -4   0 -10    0.99    0.26
  -4   0 -10    1.17    0.27
  -4   0  10    1.07    0.23
  -4   0  11   23.22    1.04
   4   0  11   22.41    1.08
  -4   0  11   23.93    0.90
  -4   0 -11   21.71    1.01
  -4   0 -11   21.77    1.12
  -4   0  11   23.10    1.07
  -4   0  12    9.89    0.68
   4   0  12   10.76    0.75
  -4   0  12   11.21    0.60
  -4   0 -12   10.13    0.67
  -4   0 -12   10.60    0.79
  -4   0  12   11.14    0.74
   4   0 -12   10.64    0.63
  -4   0  13    5.21    0.50
   4   0  13    4.80    0.52
  -4   0  13    5.53    0.42
  -4   0 -13    5.37    0.58
  -4   0  13    4.94    0.51
   4   0 -13    5.03    0.44
  -4   0  14   28.61    1.28
   4   0  14   29.65    1.35
  -4   0 -14   28.13    1.38
  -4   0  14   29.62    1.32
   4   0 -14   28.01    1.12
  -4   0  15   22.14    1.13
   4   0  15   22.50    1.17
  -4   0 -15   20.66    1.21
  -4   0  15   22.91    1.17
   4   0 -15   21.47    0.98
   4   0  16    3.90    0.49
  -4   0  16    3.97    0.48
  -4   0 -16    4.17    0.57
  -4   0  16    4.68    0.55
   4   0 -16    3.89    0.41
  -4   0  17   44.55    1.75
   4   0  17   45.44    1.79
  -4   0 -17   42.58    1.87
   4   0 -17   46.70    1.54
  -4   0  18    9.24    0.75
   4   0  18    8.77    0.74
  -4   0 -18    9.22    0.84
   4   0 -18    9.23    0.63
   4   0  19   69.09    1.39
  -4   0 -19   68.19    1.52
  -4   0  19   69.06    1.52
  -4   0  19   65.85    2.24
  -4   0  19   63.53    1.51
   4   0  19   66.22    2.26
  -4   0  19   64.08    1.45
  -4   0 -19   64.33    2.38
   4   0 -19   68.13    1.97
  -4   0 -20   10.33    0.45
  -4   0  20   10.96    0.45
  -4   0  20   11.66    0.47
   4   0  20   10.98    0.39
  -4   0  20   10.54    0.43
   4   0  21    0.13    0.07
  -4   0 -21    0.20    0.08
  -4   0  21    0.24    0.10
  -4   0  21    0.28    0.10
  -4   0 -21    0.33    0.09
  -4   0  21    0.22    0.09
   4   0  22    5.49    0.26
  -4   0  22    5.56    0.29
  -4   0  22    5.01    0.30
  -4   0 -22    5.51    0.28
  -4   0  22    5.69    0.28
  -4   0 -22    5.48    0.31
   4   0  23    3.22    0.19
  -4   0  23    2.91    0.22
  -4   0 -23    2.91    0.19
  -4   0 -23    3.06    0.22
   4   0 -23    2.91    0.20
   4   0  24    0.11    0.07
  -4   0 -24    0.13    0.09
  -4   0  24    0.13    0.09
  -4   0 -24    0.11    0.07
   4   0 -24    0.08    0.07
  -4   0 -25    7.92    0.32
   4   0  25    8.47    0.30
  -4   0  25    8.26    0.34
  -4   0 -25    8.20    0.31
   4   0 -25    8.23    0.31
   4   0  26    1.01    0.11
  -4   0 -26    0.95    0.11
  -4   0  26    1.03    0.12
  -4   0 -26    0.81    0.10
   4   0 -26    0.88    0.10
  -4   0 -27   16.66    0.44
   4   0  27   16.28    0.42
  -4   0 -27   16.51    0.45
  -4   0  27   16.31    0.45
   4   0  27   16.94    0.41
  -4   0 -27   15.96    0.42
   4   0 -27   16.90    0.43
   4   0  28   20.58    0.47
  -4   0 -28   20.28    0.48
  -4   0  28   20.66    0.49
   4   0  28   21.27    0.46
  -4   0 -28   19.77    0.45
  -4   0 -28   19.82    0.46
   4   0 -28   21.07    0.47
   4  -1  28   22.66    0.49
  -4  -1 -28   22.28    0.49
  -4   1  28   21.84    0.49
   4  -1  28   22.12    0.47
  -4  -1 -28   20.97    0.47
   4   1 -28   23.22    0.50
   4  -1  27    7.61    0.25
  -4  -1 -27    7.35    0.26
  -4   1  27    7.35    0.26
   4  -1  27    7.42    0.23
  -4  -1 -27    7.25    0.24
  -4   1  27    6.82    0.23
   4   1 -27    7.62    0.26
  -4  -1 -26   33.95    0.74
   4  -1  26   34.81    0.75
  -4  -1 -26   33.83    0.78
  -4   1  26   34.74    0.79
   4  -1  26   36.15    0.73
  -4  -1 -26   33.64    0.76
  -4   1  26   33.02    0.75
   4   1 -26   35.89    0.77
  -4  -1 -25   18.21    0.50
   4  -1  25   19.39    0.50
  -4  -1 -25   18.86    0.54
  -4   1  25   19.23    0.55
  -4  -1 -25   19.06    0.52
  -4   1  25   18.41    0.51
   4   1 -25   19.90    0.53
  -4  -1 -24    4.81    0.24
  -4   1  24    4.82    0.26
  -4  -1 -24    4.78    0.24
   4  -1  24    5.06    0.23
  -4   1  24    4.53    0.24
   4  -1  23    0.86    0.11
  -4  -1 -23    0.73    0.11
  -4   1  23    0.74    0.12
  -4  -1 -23    0.91    0.12
  -4   1  23    0.69    0.11
  -4  -1 -22    8.86    0.37
   4  -1  22    9.05    0.33
  -4   1  22    8.81    0.39
  -4  -1 -22    8.69    0.36
  -4   1  22    8.74    0.37
  -4  -1 -21    9.22    0.40
  -4   1  21    9.63    0.42
  -4  -1 -21    9.60    0.38
  -4   1  21    9.06    0.40
   4  -1  21    9.67    0.35
  -4  -1 -20   20.35    0.64
   4  -1  20   20.27    0.57
  -4   1  20   20.34    0.66
  -4  -1 -20   20.84    0.62
  -4   1  20   19.99    0.64
   4   1 -19    2.59    0.35
   4  -1  19    3.10    0.20
  -4  -1 -19    3.21    0.24
   4  -1  19    3.07    0.43
  -4   1  19    3.19    0.25
   4  -1  19    2.63    0.34
  -4   1  19    2.85    0.23
  -4  -1 -19    2.48    0.43
  -4   1  19    2.95    0.46
  -4  -1 -18  145.49    2.84
   4  -1  18  155.61    2.73
  -4   1  18  144.25    2.85
   4  -1  18  148.08    3.41
   4  -1  18  151.11    3.80
  -4   1  18  142.13    2.84
  -4  -1 -18  139.41    3.93
  -4   1  18  147.89    3.84
   4   1 -18  150.07    3.44
   4  -1  17   88.34    2.67
  -4  -1 -17   83.94    2.79
  -4   1  17   91.30    2.74
   4   1 -17   88.64    2.35
   4  -1  16  259.84    5.75
  -4  -1 -16  249.85    5.92
  -4   1  16  268.13    5.81
   4   1 -16  271.08    5.36
  -4  -1 -15  421.85    8.62
   4  -1  15  443.21    8.71
  -4  -1 -15  428.09    8.88
  -4   1  15  452.80    8.75
   4   1 -15  453.43    8.28
  -4  -1 -14   85.49    2.55
   4  -1  14   86.04    2.57
  -4  -1 -14   87.93    2.73
  -4   1  14   87.72    2.58
   4   1 -14   90.94    2.29
  -4  -1 -13   39.47    1.57
   4  -1  13   41.71    1.60
  -4  -1 -13   40.61    1.68
  -4   1  13   41.31    1.58
   4   1 -13   42.03    1.37
  -4  -1 -12   58.32    1.96
   4  -1  12   61.05    1.97
  -4  -1 -12   59.00    2.07
  -4   1  12   62.33    1.97
   4   1 -12   62.26    1.73
  -4  -1 -11   16.46    0.93
   4  -1  11   16.18    0.90
  -4  -1 -11   15.86    0.96
  -4   1  11   16.39    0.89
   4   1 -11   15.90    0.75
  -4  -1 -10   14.15    0.85
   4  -1  10   14.80    0.84
  -4  -1 -10   14.48    0.89
  -4   1  10   14.70    0.81
   4   1 -10   14.47    0.70
  -4  -1  -9    8.52    0.63
  -4   1   9    8.96    0.57
   4  -1   9    8.56    0.61
  -4  -1  -9    8.43    0.56
  -4  -1  -9    8.50    0.66
  -4   1   9    8.76    0.59
   4   1  -9    8.10    0.50
  -4  -1  -8    5.60    0.51
  -4   1   8    6.05    0.47
   4  -1   8    6.24    0.51
  -4  -1  -8    5.68    0.46
  -4  -1  -8    6.25    0.55
  -4   1   8    5.67    0.46
  -4  -1  -7   19.96    0.96
  -4   1   7   19.07    0.88
  -4   1   7   20.95    0.82
   4  -1   7   19.38    0.90
  -4  -1  -7   18.80    0.86
  -4  -1  -7   19.32    0.98
  -4   1   6   34.69    1.24
  -4   1   6   36.09    1.15
   4  -1   6   36.73    1.25
  -4  -1  -6   34.39    1.20
  -4  -1  -6   33.71    1.32
  -4   1   5   20.37    0.92
  -4   1   5   21.04    0.85
   4  -1   5   22.82    0.92
  -4  -1  -5   20.72    0.88
  -4   1   5   21.70    0.77
  -4  -1  -5   19.99    0.96
  -4   1   4   74.24    2.02
  -4  -1  -4   72.98    1.95
  -4   1   4   71.66    1.90
   4  -1   4   79.55    1.95
  -4   1   4   77.44    1.81
  -4  -1  -4   73.69    2.07
  -4   1   3  461.20    8.33
  -4   1   3  453.70    8.39
  -4  -1  -3  452.38    8.28
  -4   1   3  436.16    8.23
  -4   1   3  465.02    8.09
  -4  -1  -3  436.55    8.39
  -4   1   2   39.42    1.29
  -4   1   2   39.02    1.34
  -4  -1  -2   40.18    1.27
  -4   1   2   38.54    1.28
  -4   1   2   39.51    1.16
  -4  -1  -2   37.78    1.31
  -4   1   1   54.33    1.58
  -4   1   1   50.85    1.60
  -4  -1  -1   54.17    1.55
  -4   1   1   52.57    1.57
  -4   1   1   55.90    1.47
  -4  -1  -1   50.39    1.56
  -4   1   0   27.90    1.05
  -4   1   0   28.87    1.12
  -4  -1   0   29.79    1.05
  -4   1   0   28.35    1.08
  -4   1   0   30.20    1.01
  -4  -1   0   27.66    1.06
  -4   1  -1   53.70    1.59
  -4   1  -1   53.30    1.63
  -4  -1   1   54.57    1.54
  -4   1  -1   53.11    1.61
  -4  -1   1   51.89    1.56
  -4   1  -1   56.11    1.52
  -4   1  -2   38.67    1.30
  -4   1  -2   39.55    1.35
  -4  -1   2   41.88    1.29
  -4   1  -2   39.00    1.34
  -4  -1   2   36.52    1.25
  -4   1  -2   40.57    1.26
   4  -1  -2   38.61    1.24
  -4   1  -3  445.98    8.37
   4   1   3  445.15    8.27
  -4   1  -3  453.17    8.42
  -4   1  -3  442.82    8.43
  -4  -1   3  437.56    8.25
  -4   1  -3  460.51    8.29
   4  -1  -3  458.06    8.22
  -4   1  -4   74.66    2.01
   4   1   4   73.94    1.96
  -4   1  -4   75.13    2.01
  -4  -1   4   69.28    1.87
  -4   1  -4   74.05    2.05
  -4   1  -4   73.94    1.95
   4  -1  -4   73.12    1.86
  -4   1  -5   21.33    0.94
   4   1   5   20.66    0.91
  -4   1  -5   20.51    0.92
  -4  -1   5   20.10    0.84
  -4   1  -5   20.69    0.97
  -4   1  -5   21.98    0.94
   4  -1  -5   21.28    0.82
  -4   1  -6   36.15    1.29
   4   1   6   34.99    1.28
  -4   1  -6   34.37    1.24
  -4  -1   6   33.59    1.15
  -4   1  -6   37.07    1.35
  -4   1  -6   36.86    1.30
   4  -1  -6   36.42    1.13
  -4   1  -7   20.01    0.94
   4   1   7   19.45    0.94
  -4   1  -7   20.35    0.90
  -4  -1   7   19.42    0.82
  -4   1  -7   18.91    0.95
  -4   1  -7   20.50    0.95
   4  -1  -7   20.44    0.78
  -4   1  -8    5.77    0.50
   4   1   8    5.69    0.51
  -4   1  -8    6.19    0.48
  -4  -1   8    5.90    0.43
  -4   1  -8    7.73    0.59
  -4   1  -8    6.21    0.52
   4  -1  -8    5.95    0.40
  -4   1  -9    8.74    0.62
   4   1   9    8.21    0.62
  -4  -1   9    8.13    0.51
  -4   1  -9    7.48    0.60
  -4   1  -9    7.84    0.61
   4  -1  -9    8.70    0.48
  -4   1 -10   13.54    0.80
   4   1  10   14.50    0.86
  -4  -1  10   13.74    0.68
  -4   1 -10   14.19    0.85
  -4   1 -10   12.70    0.80
   4  -1 -10   13.89    0.61
  -4   1 -11   15.05    0.87
  -4  -1  11   15.73    0.88
   4   1  11   16.29    0.93
  -4  -1  11   16.79    0.77
  -4   1 -11   15.52    0.90
  -4   1 -11   16.32    0.94
   4  -1 -11   17.34    0.69
  -4   1 -12   60.09    1.94
  -4  -1  12   58.07    1.93
   4   1  12   59.59    2.01
  -4  -1  12   62.18    1.71
  -4   1 -12   56.78    1.92
  -4   1 -12   59.03    2.01
  -4   1 -13   39.94    1.54
  -4  -1  13   39.87    1.56
   4   1  13   38.72    1.60
  -4   1 -13   39.65    1.54
  -4   1 -13   38.53    1.61
  -4  -1  14   87.09    2.60
   4   1  14   84.89    2.64
  -4   1 -14   87.18    2.55
  -4   1 -14   88.52    2.73
   4  -1 -14   87.97    2.33
  -4  -1  15  434.13    8.63
   4   1  15  427.76    8.71
  -4   1 -15  425.38    8.79
   4  -1 -15  446.46    8.20
  -4  -1  16  254.24    5.66
   4   1  16  248.62    5.71
  -4   1 -16  245.95    5.81
   4  -1 -16  267.34    5.27
  -4  -1  17   85.64    2.65
   4   1  17   86.45    2.70
  -4   1 -17   82.11    2.73
   4  -1 -17   88.36    2.33
   4   1  18  150.78    3.45
   4   1  18  150.05    2.71
  -4  -1  18  144.38    2.88
  -4  -1  18  145.06    3.80
  -4   1 -18  149.96    2.89
  -4  -1  18  143.10    2.84
   4   1  18  146.25    3.86
  -4   1 -18  137.67    3.88
   4  -1 -18  149.23    3.40
   4   1  19    3.13    0.20
  -4   1 -19    3.52    0.26
   4   1  19    3.49    0.48
  -4  -1  19    3.17    0.25
  -4  -1  19    3.06    0.25
  -4  -1  19    2.87    0.43
  -4   1 -19    3.03    0.49
   4  -1 -19    3.22    0.36
   4   1  20   20.83    0.57
  -4   1 -20   19.56    0.66
  -4  -1  20   19.92    0.67
  -4  -1  20   19.63    0.65
   4  -1 -20   20.61    0.61
   4   1  21    9.58    0.35
  -4   1 -21    9.56    0.43
  -4  -1  21    8.82    0.42
  -4  -1  21    9.00    0.40
  -4   1 -21    9.73    0.39
   4  -1 -21    9.68    0.38
   4   1  22    9.22    0.34
  -4   1 -22    8.93    0.40
  -4  -1  22    8.45    0.39
  -4  -1  22    8.71    0.39
  -4   1 -22    9.02    0.37
   4  -1 -22    9.55    0.37
   4   1  23    0.87    0.11
  -4   1 -23    0.85    0.14
  -4  -1  23    0.94    0.14
  -4  -1  23    0.65    0.12
  -4   1 -23    0.96    0.12
   4  -1 -23    1.01    0.12
   4   1  24    4.57    0.22
  -4   1 -24    4.77    0.26
  -4  -1  24    4.69    0.26
  -4  -1  24    4.48    0.25
  -4   1 -24    5.03    0.24
   4  -1 -24    4.80    0.24
   4   1  25   18.30    0.49
  -4   1 -25   18.81    0.55
  -4  -1  25   18.01    0.53
  -4  -1  25   18.67    0.54
  -4   1 -25   19.23    0.51
   4  -1 -25   19.01    0.51
   4   1  26   33.51    0.74
  -4   1 -26   34.82    0.80
  -4  -1  26   33.18    0.76
  -4  -1  26   33.63    0.78
   4   1  26   36.35    0.73
  -4   1 -26   34.52    0.76
   4  -1 -26   33.96    0.75
  -4   1 -27    7.56    0.27
   4   1  27    7.09    0.24
   4  -1 -27    8.03    0.26
  -4  -1  27    7.14    0.24
  -4  -1  27    6.99    0.26
   4   1  27    7.62    0.23
  -4   1 -27    7.45    0.24
   4  -1 -27    7.19    0.24
  -4   1 -28   23.20    0.51
   4   1  28   21.54    0.48
  -4   1 -28   23.18    0.52
   4  -1 -28   24.25    0.50
  -4  -1  28   22.00    0.50
   4   1  28   22.60    0.48
  -4   1 -28   21.77    0.48
   4  -1 -28   22.48    0.49
   4   2 -28   21.45    0.45
   4  -2  27   19.98    0.44
  -4  -2 -27   18.48    0.43
  -4   2  27   18.61    0.43
   4  -2  27   19.45    0.42
  -4  -2 -27   18.84    0.44
  -4   2  27   19.17    0.45
   4  -2  26    9.16    0.28
  -4  -2 -26    9.00    0.28
  -4   2  26    8.79    0.28
   4  -2  26    8.99    0.26
  -4  -2 -26    8.94    0.29
  -4   2  26    8.70    0.29
   4   2 -26    9.50    0.30
   4  -2  25   17.28    0.44
  -4  -2 -25   16.44    0.46
  -4   2  25   16.83    0.47
   4  -2  25   17.12    0.42
  -4  -2 -25   16.73    0.46
  -4   2  25   16.91    0.48
  -4   2  24    1.31    0.14
   4  -2  24    1.46    0.12
  -4  -2 -24    1.24    0.12
  -4   2  24    1.28    0.13
  -4  -2 -24    1.27    0.12
  -4   2  24    1.18    0.13
   4  -2  23    1.34    0.12
  -4   2  23    1.42    0.15
  -4  -2 -23    1.26    0.13
  -4   2  23    1.21    0.14
  -4  -2 -23    1.32    0.13
  -4   2  23    1.45    0.15
  -4   2  22    3.29    0.23
   4  -2  22    3.44    0.19
  -4  -2 -22    3.28    0.22
  -4   2  22    3.42    0.22
  -4  -2 -22    3.21    0.21
  -4   2  22    3.48    0.24
  -4   2  21   37.90    0.96
   4  -2  21   39.42    0.87
  -4  -2 -21   36.35    0.93
  -4   2  21   38.24    0.95
  -4  -2 -21   37.29    0.91
  -4   2  21   37.24    0.96
  -4   2  20   10.57    0.44
   4  -2  20   11.12    0.38
  -4  -2 -20   10.02    0.42
  -4   2  20   10.98    0.44
  -4  -2 -20   10.85    0.41
  -4   2  20   10.65    0.44
   4  -2  19   23.83    0.62
  -4   2  19   22.50    0.71
  -4  -2 -19   21.11    0.68
  -4   2  19   22.94    0.69
  -4   2  19   22.79    0.71
   4   2 -18   15.83    0.85
  -4  -2 -18   15.64    0.99
  -4   2  18   14.93    0.56
  -4  -2 -18   14.56    0.54
  -4   2  18   15.41    0.55
   4  -2  18   16.23    0.48
   4  -2  18   16.00    0.83
  -4   2  18   14.99    0.56
  -4  -2 -18   14.30    1.01
   4  -2  18   14.78    0.95
  -4   2  18   16.27    1.03
  -4  -2 -17   30.33    1.44
  -4   2  17   33.10    0.91
   4  -2  17   34.97    0.81
  -4   2  17   32.25    0.88
   4  -2  17   31.40    1.21
  -4   2  17   30.29    0.88
   4  -2  17   31.97    1.44
  -4  -2 -17   30.65    1.52
  -4   2  17   33.94    1.52
   4   2 -17   32.25    1.25
  -4  -2 -16    6.99    0.67
   4  -2  16    7.25    0.54
   4  -2  16    6.45    0.62
  -4  -2 -16    8.08    0.74
  -4   2  16    7.39    0.68
   4   2 -16    7.56    0.56
  -4  -2 -15   10.33    0.83
   4  -2  15   10.70    0.65
   4  -2  15   10.78    0.79
  -4  -2 -15   10.29    0.83
  -4   2  15   11.21    0.82
   4   2 -15    9.81    0.63
  -4  -2 -14   10.77    0.81
   4  -2  14   10.24    0.62
   4  -2  14   11.22    0.80
  -4  -2 -14    9.99    0.81
  -4   2  14   10.90    0.79
   4   2 -14   12.00    0.68
  -4  -2 -13    0.23    0.15
   4   2 -13    0.19    0.13
   4  -2  13    0.34    0.19
  -4  -2 -13   -0.10    0.21
  -4   2  13    0.26    0.19
  -4  -2 -12    0.87    0.26
   4   2 -12    0.71    0.18
   4  -2  12    0.69    0.19
  -4  -2 -12    0.64    0.24
  -4   2  12    0.82    0.23
  -4  -2 -11   30.55    1.37
   4  -2  11   31.42    1.30
  -4  -2 -11   28.67    1.35
  -4   2  11   32.56    1.32
   4   2 -11   31.06    1.10
  -4  -2 -10    5.79    0.57
   4  -2  10    5.61    0.51
  -4  -2 -10    6.05    0.59
  -4   2  10    6.14    0.53
   4   2 -10    6.81    0.46
  -4  -2  -9   68.80    2.16
  -4   2   9   70.20    2.02
   4  -2   9   68.02    2.03
  -4  -2  -9   68.21    2.17
   4   2  -9   72.56    1.81
  -4  -2  -8   32.74    1.36
  -4   2   8   34.69    1.30
   4  -2   8   33.97    1.28
  -4  -2  -8   32.34    1.36
   4   2  -8   32.88    1.07
  -4  -2  -7   16.78    0.91
  -4   2   7   16.91    0.88
  -4  -2  -7   17.89    0.80
   4  -2   7   15.77    0.82
  -4  -2  -7   16.73    0.92
   4   2  -7   17.70    0.72
  -4  -2  -6   12.29    0.75
  -4   2   6    9.55    0.66
  -4  -2  -6   11.85    0.64
   4  -2   6   11.88    0.68
  -4  -2  -6   10.79    0.72
  -4  -2  -5   32.44    1.28
  -4   2   5   32.39    1.28
  -4  -2  -5   34.97    1.17
  -4  -2  -5   32.43    1.29
   4  -2   5   34.30    1.20
  -4  -2  -4  102.29    2.63
  -4   2   4  106.17    2.62
  -4   2   4  101.07    2.66
  -4  -2  -4  109.92    2.51
  -4   2   4  105.53    2.50
  -4  -2  -4  100.34    2.64
   4  -2   4  107.80    2.49
   4  -2   4   97.92    2.45
  -4   2   3   98.63    2.44
  -4   2   3   92.69    2.49
  -4   2   3   95.63    2.35
  -4  -2  -3   89.47    2.41
   4  -2   3   90.74    2.27
  -4   2   2    3.86    0.39
  -4   2   2    4.15    0.44
  -4   2   2    3.71    0.38
  -4  -2  -2    3.41    0.37
   4   2  -2    3.60    0.34
   4  -2   2    3.69    0.35
  -4   2   1   12.71    0.72
  -4   2   1   12.18    0.75
  -4   2   1   12.09    0.70
  -4  -2  -1   11.17    0.67
   4   2  -1   12.49    0.63
   4  -2   1   13.04    0.66
  -4   2   0   38.65    1.36
  -4   2   0   36.97    1.39
  -4   2   0   36.94    1.32
  -4  -2   0   34.94    1.26
  -4  -2   0   36.73    1.33
   4  -2   0   37.01    1.21
  -4   2  -1   12.74    0.74
  -4   2  -1   11.74    0.73
  -4   2  -1   11.75    0.72
  -4  -2   1   12.03    0.68
  -4  -2   1   12.22    0.73
   4  -2  -1   12.87    0.65
  -4   2  -2    4.11    0.43
  -4   2  -2    3.58    0.41
  -4  -2   2    3.58    0.37
  -4   2  -2    4.25    0.43
  -4  -2   2    4.47    0.45
   4  -2  -2    4.10    0.36
  -4   2  -3   99.74    2.54
  -4   2  -3   97.48    2.55
  -4  -2   3   95.21    2.37
  -4   2  -3   96.22    2.53
  -4  -2   3   92.88    2.51
   4  -2  -3   97.98    2.26
  -4   2  -4  104.64    2.66
  -4   2  -4   98.91    2.62
  -4  -2   4  102.04    2.47
  -4   2  -4  102.92    2.68
  -4  -2   4   99.81    2.66
   4  -2  -4  105.42    2.37
  -4   2  -5   33.57    1.31
   4   2   5   28.46    1.17
  -4   2  -5   32.00    1.27
  -4  -2   5   32.17    1.15
  -4   2  -5   31.30    1.30
  -4  -2   5   32.84    1.32
   4  -2  -5   33.64    1.09
  -4   2  -6   10.89    0.73
   4   2   6   10.14    0.67
  -4   2  -6   11.22    0.71
  -4  -2   6   11.73    0.65
  -4   2  -6   11.18    0.75
  -4  -2   6   12.03    0.77
   4  -2  -6   11.56    0.58
  -4   2  -7   16.45    0.92
   4   2   7   14.79    0.84
  -4   2  -7   17.02    0.88
  -4  -2   7   15.73    0.76
  -4   2  -7   15.71    0.92
  -4  -2   7   16.58    0.93
   4  -2  -7   17.06    0.72
  -4   2  -8   32.85    1.35
   4   2   8   29.58    1.27
  -4   2  -8   32.43    1.26
  -4  -2   8   31.82    1.13
  -4   2  -8   32.19    1.37
   4  -2  -8   30.89    1.03
  -4   2  -9   68.77    2.16
   4   2   9   65.66    2.10
  -4  -2   9   70.41    1.89
  -4   2  -9   68.34    2.18
   4  -2  -9   69.41    1.76
  -4   2 -10    5.92    0.57
   4   2  10    5.79    0.56
  -4  -2  10    6.24    0.47
  -4   2 -10    5.95    0.58
   4  -2 -10    5.30    0.40
  -4   2 -11   31.26    1.39
   4   2  11   27.88    1.32
  -4  -2  11   31.81    1.15
  -4   2 -11   29.55    1.36
   4  -2 -11   31.22    1.05
   4  -2 -12    0.80    0.17
  -4   2 -12    0.86    0.26
   4   2  12    0.58    0.22
  -4  -2  12    0.62    0.17
  -4   2 -12    0.92    0.26
   4  -2 -13    0.24    0.11
  -4   2 -13    0.52    0.21
   4   2  13    0.37    0.22
  -4  -2  13    0.03    0.10
  -4   2 -13    0.13    0.16
  -4   2 -14   10.94    0.86
   4   2  14   11.00    0.85
  -4  -2  14   12.04    0.69
  -4   2 -14   10.00    0.80
   4  -2 -14   12.39    0.62
  -4   2 -15   10.01    0.83
   4   2  15    9.75    0.82
  -4   2 -15    9.78    0.79
   4  -2 -15    9.84    0.64
  -4   2 -16    6.48    0.67
   4   2  16    6.60    0.68
  -4   2 -16    7.37    0.68
   4  -2 -16    7.05    0.55
  -4   2 -17   32.11    1.51
  -4  -2  17   31.81    0.92
  -4  -2  17   31.20    0.86
   4   2  17   32.24    1.54
  -4   2 -17   33.44    0.91
   4  -2 -17   30.90    1.21
  -4   2 -18   15.96    0.58
  -4  -2  18   15.05    0.58
  -4  -2  18   15.05    0.54
   4   2  18   13.78    0.98
   4  -2 -18   15.61    0.81
  -4   2 -19   22.59    0.71
  -4  -2  19   22.03    0.72
  -4  -2  19   22.00    0.67
  -4   2 -20   10.98    0.46
  -4  -2  20   10.74    0.46
  -4  -2  20   10.45    0.42
  -4  -2  21   38.69    1.00
  -4  -2  21   37.35    0.94
  -4   2 -21   39.03    0.94
  -4   2 -21   39.08    0.99
  -4   2 -22    3.25    0.23
  -4  -2  22    3.41    0.24
  -4  -2  22    3.38    0.22
  -4   2 -22    3.72    0.22
   4  -2 -22    3.50    0.21
   4   2  23    1.38    0.12
  -4   2 -23    1.35    0.15
  -4  -2  23    1.04    0.14
  -4  -2  23    1.39    0.14
  -4   2 -23    1.31    0.13
   4  -2 -23    1.41    0.13
   4   2  24    0.95    0.10
  -4   2 -24    1.14    0.14
   4  -2 -24    1.33    0.13
  -4  -2  24    1.10    0.13
  -4  -2  24    1.17    0.13
  -4   2 -24    1.17    0.12
   4  -2 -24    1.23    0.11
   4   2  25   16.21    0.43
  -4   2 -25   17.28    0.50
   4  -2 -25   18.57    0.48
  -4  -2  25   17.14    0.50
  -4  -2  25   16.28    0.46
   4   2  25   17.38    0.43
   4   2  25   17.34    0.42
  -4   2 -25   17.08    0.46
   4  -2 -25   16.77    0.45
   4   2  26    8.40    0.26
  -4   2 -26    9.04    0.31
   4  -2 -26    9.59    0.30
  -4  -2  26    9.08    0.31
  -4  -2  26    8.73    0.28
   4   2  26    9.02    0.25
   4   2  26    9.10    0.26
  -4   2 -26    9.11    0.29
   4  -2 -26    8.95    0.28
  -4   2 -27   20.03    0.48
  -4  -2  27   19.85    0.47
  -4  -2  27   18.62    0.44
   4   2  27   19.10    0.41
  -4   2 -27   19.82    0.44
   4  -2 -27   18.74    0.43
  -4   2 -28   20.21    0.45
  -4   2 -28   19.58    0.44
   4  -3  26   18.54    0.41
  -4   3  26   19.99    0.46
   4  -3  25   11.88    0.31
  -4  -3 -25   11.93    0.34
  -4   3  25   12.42    0.37
   4  -3  24    2.31    0.13
  -4  -3 -24    2.41    0.13
  -4  -3 -24    2.29    0.14
  -4   3  24    2.35    0.16
  -4  -3 -23    1.10    0.11
  -4  -3 -23    1.11    0.11
   4  -3  23    1.04    0.10
  -4   3  23    1.26    0.14
  -4  -3 -22    6.97    0.29
  -4  -3 -22    6.92    0.29
   4  -3  22    6.76    0.26
  -4   3  22    6.87    0.32
  -4   3  21   25.87    0.73
   4  -3  21   26.09    0.63
  -4  -3 -21   25.60    0.68
  -4  -3 -21   26.08    0.68
  -4  -3 -21   26.54    0.70
  -4   3  21   25.92    0.72
  -4   3  20   34.50    0.91
   4  -3  20   36.45    0.81
  -4  -3 -20   34.43    0.86
  -4  -3 -20   34.67    0.86
  -4  -3 -20   35.35    0.89
  -4   3  20   34.68    0.91
  -4   3  19    3.77    0.27
   4  -3  19    4.22    0.21
  -4  -3 -19    3.58    0.23
  -4  -3 -19    4.01    0.24
  -4  -3 -19    3.78    0.25
  -4   3  19    4.12    0.27
  -4   3  18    6.96    0.37
   4  -3  18    7.64    0.30
  -4  -3 -18    6.95    0.33
  -4  -3 -18    7.51    0.37
  -4   3  18    6.74    0.35
  -4   3  17   30.60    0.87
   4  -3  17   32.75    0.76
  -4  -3 -17   29.02    0.82
  -4  -3 -17   30.62    0.87
  -4   3  17   30.77    0.87
   4   3 -16   86.64    2.34
  -4  -3 -16   85.65    2.72
  -4   3  16   89.46    1.89
  -4  -3 -16   86.67    1.83
  -4   3  16   88.29    1.86
  -4  -3 -16   89.67    1.89
  -4   3  16   87.51    1.87
  -4  -3 -16   82.61    2.67
   4  -3  16   94.08    2.70
  -4   3  16   91.89    2.74
   4  -3  16   90.29    2.26
   4   3 -15   99.87    2.54
  -4  -3 -15   95.41    2.93
  -4   3  15  102.24    2.05
  -4  -3 -15   95.13    2.00
  -4  -3 -15   98.42    2.06
  -4   3  15   98.73    2.04
  -4  -3 -15   92.48    2.85
   4  -3  15  103.34    2.87
  -4   3  15  102.77    2.93
   4  -3  15   96.15    2.42
  -4  -3 -14   37.95    1.68
  -4  -3 -14   35.46    1.59
   4  -3  14   41.79    1.63
  -4   3  14   40.96    1.65
   4  -3  14   39.01    1.33
  -4  -3 -13   45.86    1.87
  -4  -3 -13   47.71    1.86
   4  -3  13   52.49    1.84
  -4   3  13   52.22    1.86
   4  -3  13   48.34    1.52
  -4  -3 -12    3.66    0.51
  -4  -3 -12    3.12    0.45
   4  -3  12    3.71    0.45
   4  -3  12    3.38    0.36
  -4  -3 -11   16.57    1.04
  -4  -3 -11   16.00    0.98
   4  -3  11   18.12    0.99
   4  -3  11   17.29    0.81
  -4  -3 -10    8.00    0.70
  -4  -3 -10    7.18    0.64
   4  -3  10    8.97    0.67
   4  -3  10    8.20    0.54
  -4  -3  -9    5.40    0.58
  -4  -3  -9    4.52    0.50
   4  -3   9    6.41    0.56
   4  -3   9    5.81    0.45
  -4  -3  -8   21.50    1.13
   4  -3   8   23.24    0.94
  -4   3   8   23.64    1.14
  -4  -3  -8   21.66    1.10
   4  -3   8   23.73    1.09
  -4  -3  -7   54.52    1.87
  -4   3   7   53.55    1.85
  -4  -3  -7   51.57    1.80
   4  -3   7   56.75    1.77
  -4  -3  -6    9.83    0.70
  -4   3   6    9.60    0.72
  -4  -3  -6    8.53    0.65
   4  -3   6   11.15    0.68
   4  -3   6    9.72    0.57
  -4  -3  -5   60.98    1.94
  -4   3   5   60.38    2.00
  -4  -3  -5   58.21    1.90
   4   3  -5   59.67    1.86
   4  -3   5   65.16    1.84
   4  -3   5   61.38    1.69
  -4  -3  -4   59.61    1.86
  -4   3   4   58.72    1.84
  -4   3   4   58.08    1.94
  -4  -3  -4   54.42    1.79
   4   3  -4   54.09    1.74
   4  -3   4   60.28    1.72
   4  -3   4   55.91    1.60
  -4  -3  -3   55.19    1.74
  -4   3   3   56.20    1.77
   4  -3   3   52.79    1.48
  -4   3   3   53.67    1.84
  -4  -3  -3   51.09    1.69
   4   3  -3   53.48    1.67
  -4  -3  -3   53.96    1.73
   4  -3   3   48.20    1.47
  -4  -3  -2   54.57    1.69
  -4   3   2   53.41    1.75
  -4   3   2   52.13    1.84
  -4   3   2   53.92    1.69
  -4  -3  -2   51.72    1.69
   4   3  -2   51.22    1.62
  -4  -3  -2   50.50    1.70
   4  -3   2   48.82    1.47
   4  -3   2   52.88    1.45
  -4   3   1   82.13    2.31
  -4   3   1   83.98    2.44
  -4   3   1   83.48    2.27
  -4  -3  -1   78.82    2.20
   4   3  -1   82.05    2.16
  -4  -3  -1   77.05    2.27
   4  -3   1   77.52    2.01
   4  -3   1   82.54    1.96
  -4   3   0    5.38    0.51
  -4   3   0    5.62    0.55
  -4  -3   0    5.54    0.47
  -4   3   0    5.31    0.49
   4   3   0    5.17    0.44
  -4  -3   0    5.09    0.50
   4  -3   0    5.76    0.42
   4  -3   0    5.26    0.37
  -4   3  -1   85.76    2.38
  -4   3  -1   81.95    2.42
  -4  -3   1   77.18    2.16
  -4   3  -1   82.37    2.33
   4   3   1   86.39    2.17
  -4  -3   1   78.06    2.33
   4  -3  -1   80.74    2.03
   4  -3  -1   81.29    1.93
  -4   3  -2   54.60    1.82
  -4   3  -2   51.09    1.82
  -4  -3   2   49.95    1.60
  -4   3  -2   52.00    1.78
   4   3   2   55.58    1.60
  -4  -3   2   51.82    1.80
   4  -3  -2   52.71    1.49
  -4   3  -3   57.48    1.89
  -4   3  -3   54.14    1.86
  -4  -3   3   49.97    1.59
  -4   3  -3   53.44    1.83
  -4  -3   3   53.31    1.86
   4  -3  -3   55.18    1.53
  -4   3  -4   61.63    1.99
  -4   3  -4   56.41    1.93
  -4  -3   4   56.27    1.71
  -4   3  -4   57.10    1.93
  -4  -3   4   55.34    1.93
   4  -3  -4   60.17    1.61
  -4   3  -5   64.05    2.07
  -4   3  -5   62.76    2.03
  -4  -3   5   58.39    1.75
  -4   3  -5   60.37    2.03
  -4  -3   5   59.83    2.03
   4  -3  -5   62.39    1.66
  -4   3  -6   10.34    0.77
   4   3   6    8.63    0.65
  -4   3  -6    9.26    0.70
  -4  -3   6    8.88    0.58
  -4   3  -6    8.92    0.72
  -4  -3   6    8.53    0.70
   4  -3  -6   10.23    0.57
  -4   3  -7   56.79    1.98
  -4   3  -7   54.07    1.85
  -4  -3   7   54.41    1.62
  -4   3  -7   52.56    1.93
  -4  -3   7   53.54    1.91
   4  -3  -7   54.51    1.52
  -4   3  -8   24.36    1.23
   4   3   8   19.80    1.07
  -4   3  -8   23.87    1.14
  -4  -3   8   23.55    0.98
  -4   3  -8   24.17    1.25
  -4  -3   8   22.87    1.19
   4  -3  -8   24.50    0.92
  -4   3  -9    6.15    0.63
   4   3   9    4.61    0.51
  -4  -3   9    5.25    0.44
  -4   3  -9    5.51    0.60
  -4  -3   9    5.20    0.56
   4  -3  -9    5.61    0.42
  -4   3 -10    7.92    0.72
   4   3  10    7.00    0.64
  -4  -3  10    7.16    0.52
  -4   3 -10    7.66    0.72
  -4  -3  10    6.47    0.63
   4  -3 -10    8.48    0.52
  -4   3 -11   17.53    1.08
   4   3  11   16.55    1.03
  -4  -3  11   18.25    0.86
  -4   3 -11   17.80    1.11
  -4  -3  11   16.61    1.03
   4  -3 -11   16.89    0.78
  -4   3 -12    4.94    0.58
   4   3  12    3.65    0.49
  -4  -3  12    3.71    0.38
  -4   3 -12    3.98    0.53
   4  -3 -12    3.64    0.36
  -4   3 -13   51.28    2.01
   4   3  13   48.15    1.93
  -4  -3  13   54.79    1.65
  -4   3 -13   48.72    1.97
   4  -3 -13   49.79    1.51
  -4   3 -14   40.46    1.76
   4   3  14   36.57    1.66
  -4   3 -14   38.43    1.71
   4  -3 -14   41.00    1.32
  -4   3 -15  101.69    3.10
  -4  -3  15  104.70    1.94
  -4  -3  15  102.52    2.07
  -4  -3  15   98.35    2.11
  -4   3 -15  100.92    2.05
   4   3  15   93.46    2.98
  -4   3 -15   99.68    2.06
  -4   3 -15   95.35    2.98
   4  -3 -15  100.18    2.46
  -4   3 -16   90.46    2.88
  -4  -3  16   94.97    1.78
  -4   3 -16   93.17    1.92
  -4  -3  16   95.59    1.91
  -4  -3  16   89.76    1.95
  -4   3 -16   91.68    1.88
   4   3  16   86.35    2.82
  -4   3 -16   91.17    1.90
  -4   3 -16   84.80    2.78
   4  -3 -16   85.78    2.27
  -4  -3  17   32.45    0.77
  -4   3 -17   31.99    0.88
   4  -3 -17   33.09    0.85
  -4  -3  17   31.13    0.90
  -4  -3  18    7.30    0.29
  -4   3 -18    7.23    0.36
   4  -3 -18    7.23    0.34
  -4  -3  18    6.47    0.36
  -4  -3  19    3.76    0.20
  -4   3 -19    3.64    0.24
   4  -3 -19    3.92    0.24
  -4  -3  19    3.86    0.27
  -4  -3  20   35.61    0.80
  -4   3 -20   35.43    0.90
   4  -3 -20   36.00    0.88
  -4  -3  20   35.82    0.93
  -4  -3  21   26.56    0.64
  -4   3 -21   26.51    0.72
   4  -3 -21   27.99    0.71
  -4  -3  21   26.14    0.75
  -4   3 -21   26.97    0.70
  -4  -3  22    7.05    0.26
  -4   3 -22    6.62    0.30
   4  -3 -22    7.38    0.30
  -4  -3  22    6.83    0.32
  -4   3 -22    6.68    0.28
  -4   3 -23    1.27    0.13
  -4  -3  23    0.96    0.12
   4   3  23    1.35    0.11
  -4   3 -23    1.35    0.12
   4  -3 -23    1.35    0.13
  -4   3 -24    2.45    0.16
   4  -3 -24    2.76    0.17
  -4  -3  24    2.31    0.17
   4   3  24    2.51    0.14
  -4   3 -24    2.56    0.15
  -4   3 -25   11.72    0.35
   4  -3 -25   12.92    0.36
  -4  -3  25   12.40    0.37
   4   3  25   12.06    0.32
  -4   3 -25   12.01    0.33
  -4   3 -26   18.60    0.44
  -4  -3  26   19.06    0.46
   4   3  26   18.02    0.41
  -4   3 -26   18.11    0.41
  -4  -3  27   17.15    0.39
  -4   4  25    8.11    0.24
  -4  -4 -24    1.82    0.11
  -4   4  24    1.89    0.12
   4  -4  23    1.85    0.10
  -4  -4 -23    1.74    0.12
  -4   4  23    2.04    0.14
   4  -4  22    5.71    0.20
  -4  -4 -22    5.21    0.24
  -4   4  22    5.46    0.25
   4  -4  21   21.18    0.49
  -4  -4 -21   19.79    0.56
  -4   4  21   21.01    0.58
   4  -4  20   10.38    0.32
  -4  -4 -20    9.88    0.38
  -4   4  20    9.69    0.38
   4  -4  19   16.67    0.44
   4  -4  19   16.19    0.47
  -4   4  19   16.67    0.51
  -4  -4 -19   16.47    0.53
  -4   4  19   15.60    0.52
   4  -4  18    2.01    0.14
  -4   4  18    1.76    0.17
   4  -4  18    1.74    0.15
  -4  -4 -18    1.61    0.18
  -4   4  18    1.59    0.17
   4  -4  17   79.34    1.50
  -4   4  17   74.68    1.62
  -4  -4 -17   77.30    1.57
   4  -4  17   78.79    1.56
  -4  -4 -17   74.55    1.64
  -4   4  17   73.87    1.61
   4  -4  16    8.75    0.32
  -4   4  16    8.11    0.39
   4  -4  16    8.63    0.35
  -4  -4 -16    8.43    0.35
  -4  -4 -16    8.08    0.39
  -4   4  16    8.41    0.38
  -4  -4 -15   19.64    0.59
  -4   4  15   18.97    0.64
   4  -4  15   19.10    0.57
  -4  -4 -15   19.47    0.65
  -4   4  15   19.12    0.62
  -4  -4 -14    1.66    0.17
   4  -4  14    1.78    0.17
  -4  -4 -14    1.84    0.20
  -4   4  14    1.84    0.19
  -4  -4 -13    0.45    0.22
  -4  -4 -13    0.54    0.12
   4  -4  13    0.45    0.18
   4  -4  13    0.32    0.08
  -4  -4 -13    0.27    0.11
  -4   4  13    0.54    0.11
   4   4 -13    0.30    0.20
   4  -4  13    0.36    0.13
  -4  -4 -12   15.98    1.06
  -4  -4 -12   16.13    0.55
   4  -4  12   17.01    0.54
  -4  -4 -12   16.73    0.60
   4   4 -12   16.00    1.01
   4  -4  12   17.05    0.99
   4  -4  12   16.96    0.83
  -4  -4 -11   28.63    1.44
   4   4 -11   26.12    1.31
   4  -4  11   29.17    1.32
   4  -4  11   29.19    1.12
  -4  -4 -10    3.59    0.48
   4   4 -10    3.88    0.50
   4  -4  10    3.96    0.46
   4  -4  10    3.92    0.39
  -4  -4  -9   43.46    1.77
   4   4  -9   44.54    1.73
   4  -4   9   45.22    1.65
   4  -4   9   45.82    1.46
  -4  -4  -8    5.03    0.56
  -4   4   8    5.25    0.57
   4   4  -8    4.92    0.55
   4  -4   8    4.75    0.50
   4  -4   8    6.06    0.47
  -4  -4  -7    4.28    0.51
  -4   4   7    4.68    0.53
   4   4  -7    4.67    0.52
   4  -4   7    4.45    0.46
   4  -4   7    5.32    0.44
  -4  -4  -6    8.90    0.71
  -4   4   6    9.06    0.75
  -4  -4  -6    9.51    0.68
   4   4  -6    8.36    0.68
   4  -4   6   10.09    0.69
   4  -4   6    9.56    0.59
  -4  -4  -5  119.75    3.11
  -4   4   5  111.57    3.22
  -4  -4  -5  115.50    2.97
   4   4  -5  118.89    3.09
   4  -4   5  125.43    3.02
   4  -4   5  121.40    2.78
  -4   4   4   12.60    0.90
  -4  -4  -4   13.07    0.78
   4   4  -4   12.15    0.79
   4  -4   4   13.77    0.78
   4  -4   4   12.20    0.66
  -4   4   3   78.30    2.27
  -4   4   3   71.71    2.40
  -4  -4  -3   72.62    2.12
   4   4  -3   70.26    2.17
   4  -4   3   73.96    1.87
   4  -4   3   74.94    1.94
  -4   4   2    2.62    0.38
  -4   4   2    2.96    0.45
  -4  -4  -2    2.71    0.35
   4   4  -2    3.21    0.40
   4  -4   2    3.09    0.32
   4  -4   2    2.95    0.31
  -4  -4  -2    3.04    0.41
  -4   4   1    9.89    0.72
  -4   4   1    9.41    0.78
  -4  -4  -1    9.19    0.63
   4   4  -1    8.58    0.65
  -4  -4  -1    8.39    0.69
   4  -4   1    9.36    0.54
   4  -4   1    9.35    0.55
  -4   4   0   33.50    1.41
  -4   4   0   32.87    1.52
  -4  -4   0   31.15    1.23
   4   4   0   32.63    1.30
  -4  -4   0   29.39    1.37
   4  -4   0   34.00    1.12
   4  -4   0   34.03    1.12
  -4   4  -1    9.97    0.74
  -4   4  -1    9.47    0.79
  -4  -4   1    8.80    0.60
  -4   4  -1    8.62    0.69
   4   4   1    8.90    0.65
  -4  -4   1    8.81    0.73
   4  -4  -1    9.52    0.55
   4  -4  -1    9.16    0.53
  -4   4  -2    3.55    0.44
  -4   4  -2    3.38    0.49
  -4  -4   2    2.17    0.30
  -4   4  -2    3.04    0.42
   4   4   2    2.45    0.33
   4  -4  -2    3.03    0.31
  -4  -4   2    3.23    0.45
  -4   4  -3   77.53    2.40
  -4   4  -3   74.02    2.44
  -4  -4   3   74.29    2.05
  -4   4  -3   72.32    2.34
   4   4   3   75.92    2.15
  -4  -4   3   72.37    2.40
   4  -4  -3   74.46    1.91
  -4   4  -4   13.17    0.89
  -4   4  -4   12.38    0.89
  -4  -4   4   12.44    0.70
  -4   4  -4   13.34    0.90
   4   4   4   12.60    0.75
  -4  -4   4   11.17    0.86
   4  -4  -4   12.78    0.65
  -4   4  -5  127.34    3.33
  -4   4  -5  117.02    3.27
  -4  -4   5  118.05    2.83
  -4   4  -5  115.66    3.26
  -4  -4   5  113.84    3.30
   4  -4  -5  122.11    2.73
  -4   4  -6   10.03    0.80
  -4   4  -6    9.64    0.77
  -4  -4   6   10.18    0.62
  -4   4  -6    9.50    0.79
  -4  -4   6    9.49    0.80
   4  -4  -6   10.44    0.59
  -4   4  -7    6.02    0.63
  -4   4  -7    4.68    0.54
  -4  -4   7    5.57    0.45
  -4   4  -7    4.31    0.56
  -4  -4   7    4.38    0.55
   4  -4  -7    5.30    0.43
  -4   4  -8    5.40    0.60
   4   4   8    4.26    0.51
  -4   4  -8    5.20    0.57
  -4  -4   8    5.34    0.44
  -4   4  -8    5.42    0.63
  -4  -4   8    5.17    0.58
   4  -4  -8    5.37    0.44
  -4   4  -9   47.71    1.89
  -4  -4   9   47.53    1.49
  -4   4  -9   42.96    1.87
  -4  -4   9   44.44    1.83
   4  -4  -9   45.61    1.43
  -4   4 -10    3.92    0.55
   4   4  10    3.38    0.49
  -4  -4  10    4.49    0.41
  -4   4 -10    3.64    0.54
   4  -4 -10    3.99    0.39
  -4  -4  10    3.71    0.50
  -4   4 -11   29.98    1.48
   4   4  11   26.36    1.38
  -4  -4  11   29.73    1.13
  -4   4 -11   26.60    1.45
  -4  -4  11   28.41    1.44
   4  -4 -11   29.95    1.12
  -4   4 -12   17.39    1.12
  -4  -4  12   18.07    0.52
   4  -4 -12   16.93    0.55
  -4  -4  12   16.67    0.60
  -4   4 -12   17.05    0.60
   4   4  12   15.77    1.06
  -4   4 -12   17.20    0.61
  -4  -4  12   18.77    0.87
  -4   4 -12   15.31    1.08
  -4  -4  12   16.45    1.06
   4  -4 -12   16.17    0.80
   4  -4 -13    0.38    0.16
  -4   4 -13    0.38    0.27
  -4  -4  13    0.46    0.08
   4   4  13    0.28    0.22
   4  -4 -13    0.41    0.10
  -4  -4  13    0.53    0.13
  -4  -4  13    0.45    0.12
  -4   4 -13    0.62    0.12
  -4   4 -13    0.34    0.11
  -4   4 -13    0.79    0.30
  -4  -4  13    0.79    0.27
  -4  -4  14    1.74    0.15
   4  -4 -14    1.78    0.17
  -4  -4  14    1.52    0.17
  -4  -4  14    1.66    0.17
  -4   4 -14    1.52    0.18
  -4   4 -14    1.68    0.19
  -4  -4  15   20.79    0.56
  -4  -4  15   19.48    0.63
   4  -4 -15   18.94    0.59
  -4  -4  15   18.75    0.63
  -4   4 -15   19.74    0.62
  -4   4 -15   19.67    0.64
  -4  -4  16    8.98    0.33
   4  -4 -16    8.17    0.36
  -4  -4  16    7.69    0.38
  -4   4 -16    8.68    0.37
  -4   4 -16    8.30    0.38
  -4  -4  16    8.55    0.37
  -4  -4  17   79.26    1.53
  -4  -4  17   80.65    1.62
   4  -4 -17   77.05    1.60
  -4   4 -17   77.00    1.63
  -4  -4  18    1.91    0.15
   4  -4 -18    1.90    0.17
  -4  -4  18    1.78    0.18
  -4   4 -18    1.91    0.17
  -4  -4  19   16.21    0.46
   4  -4 -19   17.29    0.52
  -4  -4  19   15.67    0.52
   4   4  19   17.44    0.50
  -4   4 -19   16.30    0.51
  -4  -4  20    9.72    0.32
   4  -4 -20   10.73    0.38
  -4  -4  20    9.29    0.37
   4   4  20   10.86    0.36
  -4  -4  21   20.60    0.51
   4  -4 -21   21.98    0.57
  -4  -4  21   20.03    0.58
   4   4  21   22.38    0.55
  -4   4 -21   21.04    0.55
  -4  -4  22    5.41    0.21
   4  -4 -22    6.05    0.25
  -4  -4  22    4.99    0.24
   4   4  22    6.17    0.23
  -4   4 -22    5.55    0.23
  -4  -4  23    1.90    0.12
   4  -4 -23    2.21    0.14
  -4  -4  23    1.79    0.14
   4   4  23    2.08    0.12
  -4   4 -23    2.17    0.13
  -4  -4  24    1.68    0.10
   4  -4 -24    2.05    0.12
  -4  -4  24    1.73    0.12
   4   4  24    2.05    0.11
   4  -4 -25    8.61    0.24
   4   4  25    8.02    0.22
  -4  -5 -22   13.88    0.36
  -4   5  22   13.34    0.33
   4  -5  21    9.12    0.26
  -4  -5 -21    9.32    0.30
  -4   5  21    9.23    0.28
  -4   5  20   14.04    0.39
   4  -5  20   13.51    0.37
  -4  -5 -20   14.25    0.42
  -4   5  20   13.99    0.39
  -4   5  19   42.92    0.94
   4  -5  19   43.19    0.91
  -4  -5 -19   44.50    0.97
  -4   5  19   43.29    0.92
  -4   5  18   16.58    0.50
   4  -5  18   16.48    0.47
  -4  -5 -18   17.47    0.52
  -4   5  18   16.75    0.48
  -4   5  17   11.63    0.43
   4  -5  17   11.82    0.39
  -4  -5 -17   11.91    0.43
  -4   5  17   11.64    0.39
  -4   5  16   44.90    1.06
   4  -5  16   43.50    0.98
  -4  -5 -16   44.24    1.05
  -4   5  15    5.68    0.31
   4  -5  15    6.02    0.28
  -4  -5 -15    5.74    0.31
  -4   5  14    2.08    0.21
   4  -5  14    2.26    0.18
  -4  -5 -14    2.24    0.20
  -4   5  13    9.82    0.41
   4  -5  13    9.64    0.38
  -4  -5 -13    9.56    0.42
  -4   5  12    6.30    0.33
   4  -5  12    6.45    0.30
  -4  -5 -12    6.13    0.33
   4  -5  11    1.97    0.17
  -4   5  11    1.74    0.19
  -4  -5 -11    2.09    0.20
  -4   5  10   25.85    0.78
   4  -5  10   26.35    0.72
  -4  -5 -10   27.07    0.79
  -4  -5  -9    6.82    0.31
  -4   5   9    6.43    0.35
   4  -5   9    6.64    0.32
  -4  -5  -9    6.59    0.35
   4  -5   9    6.05    0.58
  -4  -5  -8    9.77    0.38
  -4   5   8    9.62    0.44
   4  -5   8    9.26    0.39
  -4  -5  -8    9.47    0.43
   4   5  -8    9.10    0.75
   4  -5   8    9.19    0.61
   4  -5   8    9.65    0.71
  -4  -5  -7   45.19    1.04
  -4   5   7   43.62    1.12
   4  -5   7   44.79    1.06
  -4  -5  -7   44.89    1.12
  -4   5   7   41.02    1.77
   4   5  -7   43.90    1.72
   4  -5   7   43.26    1.46
   4  -5   7   44.11    1.63
  -4  -5  -6    9.89    0.39
  -4   5   6    9.29    0.44
   4  -5   6   10.20    0.41
  -4  -5  -6    9.99    0.44
  -4   5   6    8.69    0.78
   4   5  -6    9.30    0.74
   4  -5   6    9.82    0.63
   4  -5   6   10.41    0.74
   4  -5   5    9.40    0.70
  -4   5   5    7.88    0.76
   4   5  -5   10.12    0.77
   4  -5   5    9.64    0.62
  -4   5   4   28.01    1.45
   4   5  -4   27.40    1.30
   4  -5   4   28.87    1.12
  -4   5   3   46.61    1.97
   4   5  -3   49.67    1.81
   4  -5   3   51.00    1.57
  -4   5   2   34.43    1.65
   4   5  -2   35.83    1.48
   4  -5   2   35.18    1.25
  -4   5   1   14.39    0.91
  -4   5   1   14.41    1.04
   4   5  -1   13.90    0.89
  -4  -5  -1   14.60    0.97
   4  -5   1   15.32    0.77
  -4   5   0   15.43    0.95
  -4   5   0   14.28    1.05
   4   5   0   14.47    0.90
  -4  -5   0   13.76    0.96
   4  -5   0   14.49    0.74
  -4   5  -1   14.54    0.93
  -4   5  -1   13.97    1.03
   4   5   1   13.26    0.85
  -4  -5   1   13.39    0.95
   4  -5  -1   15.29    0.72
  -4   5  -2   38.43    1.57
  -4   5  -2   34.23    1.64
   4   5   2   33.18    1.40
  -4  -5   2   32.71    1.57
   4  -5  -2   35.42    1.18
  -4   5  -3   49.33    1.87
  -4   5  -3   47.54    1.96
   4   5   3   47.05    1.70
  -4  -5   3   44.41    1.89
   4  -5  -3   48.91    1.46
  -4   5  -4   28.22    1.38
  -4   5  -4   26.48    1.42
  -4   5  -4   28.75    1.40
   4   5   4   28.52    1.26
  -4  -5   4   26.46    1.40
   4  -5  -4   28.79    1.06
  -4   5  -5   10.03    0.81
  -4   5  -5    8.78    0.79
  -4   5  -5    9.00    0.79
   4   5   5   10.11    0.73
  -4  -5   5    8.63    0.79
   4  -5  -5    9.70    0.59
  -4   5  -6   10.48    0.83
  -4  -5   6   10.18    0.38
  -4   5  -6    9.74    0.43
  -4  -5   6   10.22    0.46
   4  -5  -6   10.54    0.43
  -4   5  -6    9.69    0.45
  -4  -5   6   10.60    0.41
  -4   5  -6    9.01    0.79
  -4   5  -6   10.23    0.46
  -4   5  -6    9.25    0.80
  -4  -5   6    9.27    0.81
   4  -5  -6    9.84    0.60
  -4   5  -7   45.17    1.84
  -4  -5   7   44.89    1.01
  -4   5  -7   46.29    1.12
  -4  -5   7   44.60    1.14
   4  -5  -7   46.18    1.09
  -4   5  -7   42.30    1.13
  -4  -5   7   46.26    1.06
  -4   5  -7   42.24    1.78
  -4   5  -7   45.02    1.15
  -4   5  -7   40.26    1.79
  -4  -5   7   40.19    1.80
   4  -5  -7   43.50    1.41
  -4   5  -8    8.89    0.80
  -4  -5   8    9.58    0.36
  -4   5  -8   10.09    0.43
  -4  -5   8    9.82    0.45
   4  -5  -8    9.72    0.41
  -4   5  -8    9.86    0.45
  -4   5  -8    8.97    0.44
  -4   5  -8    8.56    0.79
  -4  -5   8    9.24    0.81
   4  -5  -8    9.42    0.59
  -4   5  -9    6.48    0.68
  -4  -5   9    6.57    0.29
   4  -5  -9    7.07    0.33
  -4  -5   9    7.18    0.38
  -4   5  -9    7.04    0.38
  -4   5  -9    7.04    0.38
  -4  -5  10   28.42    0.70
   4  -5 -10   26.83    0.74
  -4  -5  10   27.78    0.81
  -4   5 -10   27.00    0.81
  -4   5 -10   27.55    0.82
  -4  -5  11    2.24    0.16
   4  -5 -11    2.06    0.18
  -4  -5  11    2.43    0.22
   4   5  11    2.24    0.17
  -4   5 -11    2.28    0.22
  -4   5 -11    2.15    0.22
  -4  -5  12    6.56    0.28
   4  -5 -12    6.10    0.30
  -4  -5  12    6.52    0.34
   4   5  12    7.04    0.30
  -4   5 -12    6.44    0.34
  -4   5 -12    5.93    0.34
  -4  -5  13   11.08    0.37
   4  -5 -13   10.04    0.39
  -4  -5  13   10.26    0.43
   4   5  13   10.56    0.38
  -4   5 -13   10.04    0.43
  -4   5 -13    9.88    0.44
  -4  -5  14    2.21    0.16
   4  -5 -14    1.96    0.17
  -4  -5  14    2.09    0.19
   4   5  14    2.16    0.16
  -4   5 -14    2.07    0.19
  -4   5 -14    2.08    0.20
  -4  -5  15    6.06    0.26
   4  -5 -15    5.54    0.28
  -4  -5  15    6.10    0.30
   4   5  15    5.88    0.27
  -4   5 -15    5.66    0.29
  -4   5 -15    5.82    0.31
  -4  -5  16   46.02    0.95
   4  -5 -16   44.12    1.01
  -4  -5  16   44.25    1.02
   4   5  16   44.80    0.98
  -4   5 -16   44.98    1.01
  -4   5 -16   43.49    1.04
  -4  -5  17   12.72    0.38
  -4  -5  17   12.08    0.40
   4  -5 -17   12.42    0.41
   4   5  17   12.05    0.39
  -4   5 -17   11.94    0.43
  -4  -5  18   17.81    0.47
  -4  -5  18   17.86    0.48
   4  -5 -18   17.41    0.50
   4   5  18   17.55    0.48
  -4   5 -18   16.68    0.50
  -4  -5  19   44.86    0.90
   4  -5 -19   45.75    0.96
   4   5  19   45.59    0.94
  -4   5 -19   43.86    0.95
  -4  -5  20   14.66    0.38
   4  -5 -20   15.75    0.42
   4   5  20   15.18    0.41
  -4   5 -20   14.79    0.40
  -4  -5  21    9.75    0.28
   4  -5 -21   10.15    0.30
   4   5  21    9.63    0.29
  -4  -5  22   13.57    0.34
   4  -5 -22   14.77    0.37
   4   5  22   14.14    0.35
   4  -5 -22   14.92    0.37
   4  -5 -23    4.35    0.15
   4   5  23    4.18    0.14
   4  -5 -23    4.33    0.15
  -4  -6 -20   26.80    0.55
  -4   6  19    8.55    0.25
   4  -6  19    8.75    0.24
  -4   6  18    5.81    0.22
   4  -6  18    5.77    0.20
  -4  -6 -18    6.28    0.23
  -4   6  17   31.41    0.72
   4  -6  17   31.53    0.68
  -4  -6 -17   31.59    0.72
  -4   6  16    3.44    0.20
   4  -6  16    3.48    0.18
  -4  -6 -16    3.63    0.20
  -4   6  15    3.76    0.22
  -4   6  15    4.11    0.21
   4  -6  15    4.25    0.20
  -4  -6 -15    4.08    0.22
  -4   6  14    3.44    0.23
  -4   6  14    3.38    0.20
   4  -6  14    3.33    0.19
  -4  -6 -14    3.83    0.22
  -4   6  13    6.44    0.32
  -4   6  13    6.60    0.30
   4  -6  13    6.72    0.28
  -4  -6 -13    6.38    0.30
  -4   6  12    7.91    0.36
  -4   6  12    7.70    0.34
   4  -6  12    7.92    0.32
  -4  -6 -12    7.92    0.34
  -4   6  11    2.45    0.20
   4  -6  11    2.33    0.17
  -4  -6 -11    2.72    0.20
  -4  -6 -11    2.34    0.18
  -4   6  10   22.47    0.67
   4  -6  10   22.82    0.62
  -4  -6 -10   21.75    0.64
  -4  -6 -10   22.00    0.62
  -4   6   9   25.09    0.73
   4  -6   9   26.79    0.69
  -4  -6  -9   25.64    0.72
  -4  -6  -9   25.36    0.70
  -4   6   8    6.89    0.35
   4  -6   8    7.43    0.32
  -4  -6  -8    6.48    0.32
  -4  -6  -8    6.81    0.32
  -4   6   7    5.36    0.31
   4  -6   7    5.71    0.28
  -4  -6  -7    5.59    0.30
  -4  -6  -7    5.22    0.29
  -4   6   6    6.48    0.34
   4  -6   6    6.42    0.30
  -4  -6  -6    6.13    0.31
  -4  -6  -6    6.36    0.32
  -4   6   5   58.93    1.36
   4  -6   5   59.90    1.29
  -4  -6  -5   57.18    1.30
  -4  -6  -5   58.60    1.32
  -4   6   4   23.58    0.73
   4  -6   4   23.78    0.67
  -4  -6  -4   22.73    0.68
  -4  -6  -4   24.08    0.70
  -4  -6  -3   42.42    0.93
  -4   6   3   41.02    1.02
  -4   6   3   39.90    1.04
   4  -6   3   42.01    0.99
  -4   6   3   40.36    1.03
  -4  -6  -3   39.26    0.99
  -4  -6  -3   40.20    1.01
  -4  -6  -2   31.33    0.74
  -4   6   2   28.68    0.84
   4  -6   2   30.59    0.80
  -4   6   2   29.32    0.84
  -4  -6  -2   28.70    0.79
  -4  -6  -2   29.25    0.82
  -4  -6  -1   11.65    0.38
  -4   6   1   11.59    0.47
   4  -6   1   11.53    0.43
  -4   6   1   10.58    0.45
  -4  -6  -1   10.56    0.42
  -4  -6  -1   10.40    0.44
  -4  -6   0   28.87    0.71
  -4   6   0   27.81    0.81
  -4  -6   0   28.83    0.80
   4  -6   0   29.64    0.78
  -4   6   0   26.75    0.81
  -4  -6   0   27.75    0.76
  -4  -6   1   10.94    0.37
  -4   6  -1   11.25    0.46
  -4  -6   1   10.45    0.44
   4  -6  -1   10.91    0.43
  -4   6  -1   10.60    0.46
  -4  -6   1   11.08    0.41
  -4  -6   2   30.05    0.73
  -4   6  -2   29.50    0.83
  -4  -6   2   28.37    0.83
   4  -6  -2   31.59    0.81
  -4   6  -2   28.54    0.84
  -4  -6   2   30.34    0.78
  -4  -6   3   41.28    0.92
  -4   6  -3   40.83    1.03
  -4  -6   3   40.52    1.04
   4  -6  -3   43.30    1.02
  -4   6  -3   40.69    1.06
  -4   6  -3   40.41    1.02
  -4  -6   4   24.80    0.63
  -4   6  -4   23.62    0.71
  -4  -6   4   23.50    0.72
   4  -6  -4   25.54    0.71
  -4   6  -4   23.67    0.74
  -4   6  -4   23.61    0.71
  -4  -6   5   61.19    1.24
  -4   6  -5   61.35    1.36
  -4  -6   5   60.07    1.38
   4  -6  -5   62.78    1.34
  -4   6  -5   58.56    1.39
  -4   6  -5   58.34    1.36
  -4  -6   6    6.27    0.27
  -4   6  -6    6.36    0.32
  -4  -6   6    5.84    0.33
   4  -6  -6    6.74    0.33
  -4   6  -6    6.17    0.34
  -4   6  -6    6.20    0.33
  -4  -6   7    5.66    0.25
  -4   6  -7    5.91    0.30
  -4  -6   7    5.46    0.31
   4  -6  -7    5.84    0.30
  -4   6  -7    5.57    0.32
  -4   6  -7    5.54    0.32
  -4  -6   8    7.12    0.28
   4  -6  -8    6.75    0.30
  -4  -6   8    6.89    0.35
   4  -6  -8    7.70    0.34
  -4   6  -8    6.71    0.35
  -4   6  -8    6.43    0.34
   4  -6  -9   25.87    0.68
  -4  -6   9   25.91    0.75
  -4  -6   9   26.48    0.64
   4  -6  -9   26.69    0.71
  -4   6  -9   25.43    0.75
  -4   6  -9   25.61    0.74
  -4  -6  10   23.44    0.57
   4  -6 -10   21.42    0.61
  -4  -6  10   22.33    0.67
   4  -6 -10   23.80    0.65
  -4   6 -10   22.60    0.67
  -4   6 -10   21.62    0.67
  -4  -6  11    2.53    0.16
   4  -6 -11    2.23    0.17
  -4  -6  11    2.39    0.20
   4  -6 -11    2.40    0.18
  -4   6 -11    2.48    0.20
  -4   6 -11    2.32    0.20
  -4  -6  12    8.49    0.29
   4  -6 -12    7.93    0.32
  -4  -6  12    8.34    0.35
   4   6  12    8.52    0.31
   4  -6 -12    8.81    0.34
  -4   6 -12    8.31    0.35
  -4   6 -12    8.07    0.36
  -4  -6  13    6.58    0.25
   4  -6 -13    6.57    0.28
  -4  -6  13    6.70    0.30
   4   6  13    6.71    0.27
   4  -6 -13    7.00    0.29
  -4   6 -13    6.58    0.29
  -4   6 -13    6.34    0.31
  -4  -6  14    3.69    0.18
   4  -6 -14    3.82    0.20
  -4  -6  14    3.60    0.21
   4   6  14    3.56    0.19
   4  -6 -14    3.71    0.21
  -4   6 -14    3.38    0.20
  -4   6 -14    3.63    0.22
  -4  -6  15    4.67    0.19
   4  -6 -15    4.08    0.21
  -4  -6  15    4.11    0.21
   4   6  15    4.17    0.20
   4  -6 -15    4.53    0.22
  -4   6 -15    4.39    0.21
  -4   6 -15    4.11    0.22
  -4  -6  16    3.82    0.17
   4  -6 -16    3.68    0.19
  -4  -6  16    3.43    0.18
   4   6  16    3.41    0.17
   4  -6 -16    3.57    0.19
  -4   6 -16    3.56    0.17
  -4   6 -16    3.63    0.20
  -4  -6  17   33.00    0.68
  -4  -6  17   31.97    0.69
   4  -6 -17   32.71    0.72
   4   6  17   32.07    0.70
   4  -6 -17   34.34    0.72
  -4   6 -17   31.45    0.72
  -4  -6  18    6.01    0.20
   4  -6 -18    6.47    0.23
   4   6  18    6.01    0.21
   4  -6 -18    6.36    0.22
   4   6  18    6.34    0.19
  -4   6 -18    5.93    0.22
  -4  -6  19    9.71    0.26
   4  -6 -19    9.92    0.27
   4   6  19    9.30    0.26
   4  -6 -19    9.75    0.27
  -4   6 -19    9.18    0.26
  -4  -6  20   26.35    0.52
  -4   7  15    6.19    0.22
   4  -7  15    6.58    0.20
  -4  -7 -15    6.77    0.20
  -4   7  14    1.14    0.10
  -4   7  14    1.03    0.09
   4  -7  14    1.17    0.09
  -4  -7 -14    1.15    0.08
  -4   7  13   -0.02    0.05
   4  -7  13    0.01    0.04
  -4   7  13    0.01    0.05
  -4  -7 -13    0.00    0.05
  -4   7  12    9.68    0.33
  -4   7  12   10.12    0.32
   4  -7  12   10.23    0.30
  -4  -7 -12    9.70    0.30
  -4  -7 -12    9.79    0.29
  -4   7  11    0.41    0.08
   4  -7  11    0.45    0.08
  -4   7  11    0.55    0.09
  -4  -7 -11    0.46    0.08
  -4  -7 -11    0.39    0.08
  -4   7  10   21.28    0.57
  -4   7  10   21.56    0.56
   4  -7  10   21.95    0.53
  -4  -7 -10   21.16    0.53
  -4  -7 -10   20.91    0.53
  -4   7   9    3.11    0.19
  -4   7   9    3.39    0.20
   4  -7   9    3.10    0.17
  -4  -7  -9    2.94    0.17
  -4  -7  -9    2.91    0.17
  -4   7   8    2.67    0.19
  -4   7   8    2.72    0.18
   4  -7   8    2.86    0.17
  -4  -7  -8    2.69    0.16
  -4  -7  -8    2.49    0.16
  -4   7   7    0.31    0.08
   4  -7   7    0.63    0.09
  -4   7   7    0.45    0.10
  -4  -7  -7    0.46    0.08
  -4  -7  -7    0.45    0.09
  -4   7   6    0.31    0.08
   4  -7   6    0.37    0.08
  -4   7   6    0.47    0.11
  -4  -7  -6    0.50    0.08
  -4  -7  -6    0.41    0.09
  -4   7   5    7.00    0.31
  -4   7   5    7.66    0.33
   4  -7   5    8.25    0.29
   4  -7   5    8.11    0.31
  -4  -7  -5    7.93    0.30
  -4  -7  -5    8.04    0.32
  -4   7   4   16.15    0.52
   4  -7   4   16.20    0.47
   4  -7   4   17.36    0.49
  -4   7   4   15.87    0.49
  -4  -7  -4   16.97    0.47
  -4   7   3   33.30    0.83
   4  -7   3   34.52    0.80
  -4   7   3   32.16    0.81
  -4  -7  -3   33.95    0.77
  -4   7   2   24.53    0.67
   4  -7   2   25.13    0.64
  -4   7   2   23.71    0.66
  -4   7   1    2.91    0.21
   4  -7   1    3.45    0.20
  -4   7   1    3.22    0.22
  -4  -7   0    0.85    0.11
   4  -7   0    0.78    0.11
  -4   7   0    1.01    0.13
  -4   7   0    0.89    0.13
   4   7   0    0.87    0.10
  -4   7  -1    3.19    0.21
  -4  -7   1    3.31    0.21
   4  -7  -1    3.47    0.21
  -4   7  -1    3.20    0.22
   4   7   1    3.05    0.18
  -4   7  -2   24.15    0.65
  -4  -7   2   23.12    0.65
   4  -7  -2   25.02    0.64
  -4   7  -2   24.30    0.68
   4   7   2   24.99    0.62
  -4  -7   3   35.47    0.73
  -4   7  -3   33.81    0.82
  -4  -7   3   32.36    0.82
   4  -7  -3   35.67    0.81
  -4   7  -3   33.25    0.85
   4   7   3   34.99    0.80
  -4  -7   4   17.10    0.42
  -4   7  -4   16.52    0.49
  -4  -7   4   15.76    0.51
   4  -7  -4   17.06    0.50
  -4   7  -4   16.14    0.52
   4   7   4   17.64    0.49
  -4  -7   5    8.41    0.27
  -4   7  -5    8.58    0.32
  -4  -7   5    8.47    0.34
   4  -7  -5    8.69    0.32
  -4   7  -5    8.03    0.34
   4   7   5    8.87    0.32
  -4   7  -5    7.83    0.31
  -4  -7   6    0.44    0.06
  -4  -7   6    0.36    0.10
   4  -7  -6    0.36    0.08
  -4   7  -6    0.30    0.10
  -4   7  -6    0.44    0.10
  -4  -7   7    0.53    0.07
  -4  -7   7    0.47    0.10
   4  -7  -7    0.49    0.09
  -4   7  -7    0.56    0.11
  -4   7  -7    0.44    0.09
  -4  -7   8    2.86    0.14
   4  -7  -8    2.63    0.15
  -4  -7   8    2.92    0.19
   4  -7  -8    3.04    0.17
  -4   7  -8    2.74    0.19
  -4   7  -8    2.56    0.17
  -4  -7   9    3.01    0.14
   4  -7  -9    2.65    0.15
  -4  -7   9    3.04    0.19
   4  -7  -9    3.49    0.18
  -4   7  -9    3.31    0.20
  -4   7  -9    2.92    0.18
  -4  -7  10   22.09    0.49
   4  -7 -10   21.05    0.52
  -4  -7  10   22.33    0.57
   4  -7 -10   22.50    0.55
  -4   7 -10   22.01    0.57
   4   7  10   23.68    0.55
  -4   7 -10   20.59    0.56
  -4  -7  11    0.46    0.06
   4  -7 -11    0.35    0.06
  -4  -7  11    0.39    0.08
   4  -7 -11    0.63    0.09
  -4   7 -11    0.54    0.09
   4   7  11    0.60    0.09
  -4   7 -11    0.49    0.08
  -4  -7  12   10.24    0.27
   4  -7 -12    9.58    0.30
  -4  -7  12   10.13    0.32
   4  -7 -12   10.40    0.31
  -4   7 -12    9.97    0.31
   4   7  12   10.98    0.31
  -4   7 -12    9.84    0.32
  -4  -7  13    0.00    0.03
   4  -7 -13    0.12    0.05
  -4  -7  13    0.05    0.05
   4  -7 -13   -0.02    0.04
  -4   7 -13    0.05    0.05
   4   7  13    0.07    0.05
  -4   7 -13    0.02    0.05
  -4  -7  14    1.02    0.07
   4  -7 -14    0.95    0.08
  -4  -7  14    0.98    0.08
   4  -7 -14    1.20    0.09
  -4   7 -14    1.00    0.08
   4   7  14    1.16    0.08
  -4   7 -14    1.05    0.09
  -4  -7  15    6.66    0.18
   4  -7 -15    6.64    0.19
   4   7  15    6.57    0.19
  -4   7 -15    6.57    0.21
  -4   8   7    6.86    0.21
   4  -8   7    7.17    0.20
  -4   8   6    6.98    0.22
   4  -8   6    7.04    0.21
  -4   8   5   20.02    0.46
   4  -8   5   19.86    0.44
  -4   8   4   33.33    0.67
   4  -8   4   33.95    0.65
  -4   8   3    1.63    0.11
   4  -8   3    1.65    0.11
  -4   8   2    3.69    0.16
   4  -8   2    3.35    0.15
   4  -8   2    3.51    0.15
  -4   8   2    3.41    0.15
  -4   8   1    3.11    0.14
   4  -8   1    3.02    0.14
   4  -8   1    3.00    0.14
  -4   8   1    2.93    0.14
   4  -8   0    0.25    0.06
[truncated: 115,420 more chars]
