# Supplementary material for: Structure of Equilenin at 100 K: an estrone-related steroid
Source: Acta Crystallogr E Crystallogr Commun. 2017 Jul 21;73(Pt 8):1223–6. doi: 10.1107/S2056989017010532 (PMC5598853; doi:10.1107/S2056989017010532)
Supplement: Supplementary file 2 [file e-73-01223-Isup2.hkl]

data_I                                                                          
_shelx_title ' b17069r in P2(1)2(1)2(1)'                                        
_shelx_refln_list_code          4                                               
_shelx_F_calc_maximum      243.85                                               
_exptl_crystal_F_000       568.00                                               
_reflns_d_resolution_high  0.8001                                               
                                                                                
loop_                                                                           
 _space_group_symop_operation_xyz                                               
 'x, y, z'                                                                      
 '-x+1/2, -y, z+1/2'                                                            
 '-x, y+1/2, -z+1/2'                                                            
 'x+1/2, -y+1/2, -z'                                                            
                                                                                
_cell_length_a     7.2771                                                       
_cell_length_b     7.3269                                                       
_cell_length_c    25.5179                                                       
_cell_angle_alpha  90.000                                                       
_cell_angle_beta   90.000                                                       
_cell_angle_gamma  90.000                                                       
                                                                                
_shelx_F_squared_multiplier     1.000                                           
                                                                                
loop_                                                                           
 _refln_index_h                                                                 
 _refln_index_k                                                                 
 _refln_index_l                                                                 
 _refln_F_squared_calc                                                          
 _refln_F_squared_meas                                                          
 _refln_F_squared_sigma                                                         
 _refln_observed_status                                                         
   2   0   0       1498.11       1451.73        20.24 o                         
   4   0   0       1165.98       1181.99        12.05 o                         
   6   0   0        114.48        105.21         4.02 o                         
   8   0   0          3.34          6.17         0.38 o                         
   1   1   0      27353.26      26120.30       234.64 o                         
   2   1   0          1.17          2.58         0.19 o                         
   3   1   0        375.56        366.33         3.36 o                         
   4   1   0        158.73        171.13         2.57 o                         
   5   1   0          2.83          4.50         0.47 o                         
   6   1   0         33.83         36.67         1.81 o                         
   7   1   0          4.11          2.96         0.23 o                         
   8   1   0          5.73          4.78         0.26 o                         
   9   1   0         11.29         13.70         0.59 o                         
   0   2   0      59464.16      55641.92       538.05 o                         
   1   2   0      21658.56      20939.69       307.59 o                         
   2   2   0        131.76        121.49         2.12 o                         
   3   2   0       1025.91       1031.57         8.94 o                         
   4   2   0        218.54        218.62         3.17 o                         
   5   2   0         67.31         60.94         1.89 o                         
   6   2   0          2.17          1.90         0.72 o                         
   7   2   0         24.40         29.75         0.74 o                         
   8   2   0          4.32          2.71         0.19 o                         
   1   3   0       7373.59       7523.00        38.19 o                         
   2   3   0       2025.22       2047.95        12.41 o                         
   3   3   0         70.68         65.58         1.12 o                         
   4   3   0         24.83         32.00         0.96 o                         
   5   3   0        101.30         96.69         2.19 o                         
   6   3   0          6.91         10.84         0.38 o                         
   7   3   0         86.90         89.66         2.79 o                         
   8   3   0          6.48          7.81         0.33 o                         
   0   4   0        848.01        942.29        12.18 o                         
   1   4   0       6134.92       6523.02        39.39 o                         
   2   4   0       1053.72       1075.22         8.42 o                         
   3   4   0        718.65        707.01         7.02 o                         
   4   4   0        198.04        194.04         2.95 o                         
   5   4   0          8.07          7.66         1.07 o                         
   6   4   0         43.18         43.65         1.21 o                         
   7   4   0         11.52         13.35         0.89 o                         
   8   4   0         53.20         51.48         1.30 o                         
   1   5   0         25.29         32.37         1.15 o                         
   2   5   0        915.15        928.88        10.43 o                         
   3   5   0         71.90         79.64         2.15 o                         
   4   5   0         78.43         86.08         2.39 o                         
   5   5   0        132.40        138.80         1.83 o                         
   6   5   0          2.79          3.86         0.30 o                         
   7   5   0         16.80         14.71         0.77 o                         
   0   6   0        701.67        703.81        13.55 o                         
   1   6   0        801.65        819.56         9.22 o                         
   2   6   0        646.60        642.24         7.56 o                         
   3   6   0        111.18        110.85         1.46 o                         
   4   6   0        166.33        168.09         2.22 o                         
   5   6   0          0.43          1.53         0.23 o                         
   6   6   0         10.17         10.61         1.51 o                         
   1   7   0         17.79         24.08         0.56 o                         
   2   7   0        207.45        197.52         1.72 o                         
   3   7   0        224.88        231.85         2.14 o                         
   4   7   0          5.11          5.20         0.30 o                         
   5   7   0        160.10        178.61         3.78 o                         
   0   8   0        372.12        427.11         4.44 o                         
   1   8   0          0.70          0.96         0.17 o                         
   2   8   0         92.88         89.33         1.01 o                         
   3   8   0        116.82        104.48         1.14 o                         
   4   8   0          2.90          2.22         0.31 o                         
   1   9   0         78.44         78.53         0.92 o                         
   1   0   1        502.92        489.27         5.48 o                         
   2   0   1        439.74        418.27         4.41 o                         
   3   0   1        877.82        856.79         5.31 o                         
   4   0   1        489.50        496.34         4.70 o                         
   5   0   1         90.31         81.71         2.32 o                         
   6   0   1        490.78        433.17         9.79 o                         
   7   0   1         10.95          9.69         0.45 o                         
   8   0   1          1.06          2.29         0.19 o                         
   9   0   1        228.95        291.75         3.08 o                         
  -9   1   1         30.50         37.41         2.40 o                         
  -8   1   1          3.51          5.29         0.26 o                         
  -7   1   1         56.68         57.31         1.15 o                         
  -6   1   1         19.02         17.02         1.99 o                         
  -5   1   1        184.95        162.37         3.49 o                         
  -4   1   1        333.51        315.45         4.68 o                         
  -3   1   1         14.15         13.46         0.53 o                         
  -2   1   1       1471.50       1472.73        13.89 o                         
  -1   1   1       5436.03       5166.46        55.13 o                         
   0   1   1        456.32        389.91         3.02 o                         
   1   1   1       5439.70       5196.62        56.97 o                         
   2   1   1       1472.76       1468.17        13.05 o                         
   3   1   1         13.93         13.78         0.49 o                         
   4   1   1        333.06        319.41         3.81 o                         
   5   1   1        185.56        162.59         3.34 o                         
   6   1   1         18.83         17.92         1.20 o                         
   7   1   1         56.44         55.62         0.85 o                         
   8   1   1          3.56          5.44         0.27 o                         
   9   1   1         31.65         39.13         3.00 o                         
  -8   2   1         42.83         53.80         1.16 o                         
  -7   2   1         25.25         29.94         0.69 o                         
  -6   2   1        466.01        436.15         6.79 o                         
  -5   2   1        323.85        296.25         4.57 o                         
  -4   2   1         68.27         73.04         1.66 o                         
  -3   2   1        478.12        487.88         4.20 o                         
  -2   2   1        208.58        200.01         2.65 o                         
  -1   2   1        398.15        399.87         4.17 o                         
   0   2   1       2754.64       2605.36        21.18 o                         
   1   2   1        400.63        402.78         5.21 o                         
   2   2   1        206.90        198.69         2.22 o                         
   3   2   1        476.18        489.85         4.50 o                         
   4   2   1         67.14         72.71         1.71 o                         
   5   2   1        323.46        288.18         4.48 o                         
   6   2   1        467.29        439.44         8.10 o                         
   7   2   1         24.63         29.29         0.63 o                         
   8   2   1         43.46         55.22         1.20 o                         
  -8   3   1         14.80         19.69         0.65 o                         
  -7   3   1         83.61         79.77         1.56 o                         
  -6   3   1         14.97         13.94         0.56 o                         
  -5   3   1         36.67         38.63         1.34 o                         
  -4   3   1        520.85        479.98         5.31 o                         
  -3   3   1         10.29          8.33         0.39 o                         
  -2   3   1       1757.29       1769.31        10.90 o                         
  -1   3   1        977.63       1002.68         6.17 o                         
   0   3   1         76.08         70.19         0.98 o                         
   1   3   1        977.06       1017.13         7.48 o                         
   2   3   1       1759.16       1782.83        11.63 o                         
   3   3   1         10.59          8.27         0.47 o                         
   4   3   1        522.67        484.85         5.38 o                         
   5   3   1         36.90         37.64         1.50 o                         
   6   3   1         14.96         14.33         0.50 o                         
   7   3   1         82.93         80.83         2.77 o                         
   8   3   1         15.61         22.83         1.01 o                         
  -8   4   1        226.02        233.45         4.39 o                         
  -7   4   1        121.33        131.72         2.39 o                         
  -6   4   1         77.68         83.53         1.50 o                         
  -5   4   1        241.12        235.19         3.90 o                         
  -4   4   1         53.59         54.53         1.43 o                         
  -3   4   1        402.16        391.41         4.14 o                         
  -2   4   1        163.13        173.78         2.30 o                         
  -1   4   1       1687.90       1779.68        12.76 o                         
   0   4   1        905.94        957.60         7.42 o                         
   1   4   1       1691.12       1796.23        13.63 o                         
   2   4   1        162.28        169.30         2.29 o                         
   3   4   1        401.20        394.89         4.53 o                         
   4   4   1         53.42         54.36         1.35 o                         
   5   4   1        241.62        236.94         7.88 o                         
   6   4   1         77.98         84.44         1.34 o                         
   7   4   1        121.84        134.45         2.40 o                         
   8   4   1        225.60        227.46         4.27 o                         
  -7   5   1         90.03         97.15         2.43 o                         
  -6   5   1         26.11         26.10         0.83 o                         
  -5   5   1         34.14         35.89         0.84 o                         
  -4   5   1         84.99         86.60         2.39 o                         
  -3   5   1         56.70         50.47         1.69 o                         
  -2   5   1        527.61        552.61         6.58 o                         
  -1   5   1        368.47        376.62         4.51 o                         
   0   5   1         16.87         15.56         0.81 o                         
   1   5   1        366.74        369.20         4.48 o                         
   2   5   1        528.65        546.43         6.33 o                         
   3   5   1         56.01         51.57         1.50 o                         
   4   5   1         86.12         84.58         2.32 o                         
   5   5   1         34.54         35.28         0.75 o                         
   6   5   1         26.05         25.21         0.75 o                         
   7   5   1         90.22         95.91         2.37 o                         
  -6   6   1         24.65         25.23         1.10 o                         
  -5   6   1         62.10         67.73         1.08 o                         
  -4   6   1         58.97         65.83         1.43 o                         
  -3   6   1         13.84         15.88         0.52 o                         
  -2   6   1        386.65        381.54         4.71 o                         
  -1   6   1        293.85        315.43         5.57 o                         
   0   6   1         67.85         62.20         1.55 o                         
   1   6   1        295.90        315.31         5.66 o                         
   2   6   1        384.43        388.41         5.12 o                         
   3   6   1         14.23         15.61         0.48 o                         
   4   6   1         57.71         64.57         1.03 o                         
   5   6   1         62.52         68.86         1.09 o                         
   6   6   1         24.36         22.09         1.10 o                         
  -5   7   1         17.29         16.92         0.45 o                         
  -4   7   1         18.37         19.08         0.76 o                         
  -3   7   1          1.11          1.07         0.21 o                         
  -2   7   1        220.98        223.49         1.88 o                         
  -1   7   1         64.15         69.88         0.99 o                         
   0   7   1          2.35          1.26         0.20 o                         
   1   7   1         63.17         67.39         1.11 o                         
   2   7   1        221.53        223.03         1.99 o                         
   3   7   1          1.16          1.20         0.23 o                         
   4   7   1         18.65         19.20         0.54 o                         
   5   7   1         17.54         17.79         0.46 o                         
  -4   8   1         18.04         17.89         0.42 o                         
  -3   8   1        210.58        198.03         1.66 o                         
  -2   8   1        285.51        284.69         2.10 o                         
  -1   8   1          6.81          6.37         0.26 o                         
   0   8   1         51.97         58.84         1.03 o                         
   1   8   1          6.62          5.58         0.26 o                         
   2   8   1        285.19        287.41         2.07 o                         
   3   8   1        209.67        197.99         1.67 o                         
   4   8   1         17.62         17.71         0.41 o                         
  -1   9   1          8.88          6.90         0.19 o                         
   0   9   1         21.59         27.22         0.73 o                         
   1   9   1          8.82          6.61         0.20 o                         
   0   0   2       1744.53       1612.41        19.50 o                         
   1   0   2       1356.10       1311.51         8.92 o                         
   2   0   2       1621.80       1485.49        11.28 o                         
   3   0   2         46.81         40.69         0.70 o                         
   4   0   2          4.45          6.62         0.46 o                         
   5   0   2        243.71        243.94         4.47 o                         
   6   0   2        939.25        888.42        10.63 o                         
   7   0   2        231.58        259.58         2.57 o                         
   8   0   2         25.86         35.76         0.61 o                         
   9   0   2         82.45        108.34         1.64 o                         
  -9   1   2         10.38          9.39         0.42 o                         
  -8   1   2         17.18         19.06         0.52 o                         
  -7   1   2        218.67        233.91         3.08 o                         
  -6   1   2         86.02         87.84         2.34 o                         
  -5   1   2        242.55        209.32         4.05 o                         
  -4   1   2        219.85        232.01         3.08 o                         
  -3   1   2        284.63        271.87         2.62 o                         
  -2   1   2        423.91        387.76         4.01 o                         
  -1   1   2        271.16        280.20         4.41 o                         
   0   1   2       3085.54       2873.62        18.63 o                         
   1   1   2        267.16        275.16         2.45 o                         
   2   1   2        424.95        390.16         4.41 o                         
   3   1   2        281.80        275.26         2.36 o                         
   4   1   2        219.57        233.08         2.94 o                         
   5   1   2        241.71        206.31         3.55 o                         
   6   1   2         85.34         90.29         2.68 o                         
   7   1   2        219.07        231.30         3.62 o                         
   8   1   2         16.95         17.95         0.46 o                         
   9   1   2         10.59         10.38         0.53 o                         
  -8   2   2        120.14        147.77         2.22 o                         
  -7   2   2        198.31        201.59         2.53 o                         
  -6   2   2        479.54        457.83         7.73 o                         
  -5   2   2        409.73        406.94         5.88 o                         
  -4   2   2         29.47         22.07         0.91 o                         
  -3   2   2         68.43         70.54         1.24 o                         
  -2   2   2         41.75         47.17         0.75 o                         
  -1   2   2       2376.30       2250.27        12.43 o                         
   0   2   2       1051.02       1091.86        10.90 o                         
   1   2   2       2374.04       2249.72        27.50 o                         
   2   2   2         42.44         48.81         0.83 o                         
   3   2   2         67.94         69.68         1.33 o                         
   4   2   2         29.99         23.80         0.98 o                         
   5   2   2        407.12        398.78         5.47 o                         
   6   2   2        482.68        451.53         6.93 o                         
   7   2   2        197.74        214.22         2.30 o                         
   8   2   2        119.53        143.66         2.44 o                         
  -8   3   2         73.61         74.47         2.55 o                         
  -7   3   2        142.81        155.26         2.92 o                         
  -6   3   2         54.67         53.91         1.14 o                         
  -5   3   2         36.18         35.32         1.51 o                         
  -4   3   2        330.10        308.96         3.25 o                         
  -3   3   2         91.03         93.59         1.37 o                         
  -2   3   2        285.63        306.04         2.55 o                         
  -1   3   2        529.26        562.60         4.06 o                         
   0   3   2       1242.82       1298.42         6.91 o                         
   1   3   2        525.96        569.68         3.62 o                         
   2   3   2        285.11        305.42         2.68 o                         
   3   3   2         91.03         91.99         1.51 o                         
   4   3   2        329.89        312.11         3.78 o                         
   5   3   2         36.57         33.99         1.44 o                         
   6   3   2         53.79         57.28         1.03 o                         
   7   3   2        144.00        161.58         5.56 o                         
   8   3   2         73.14         76.27         2.14 o                         
  -8   4   2         39.78         42.35         1.19 o                         
  -7   4   2        253.78        268.84         5.84 o                         
  -6   4   2         11.45         12.71         0.59 o                         
  -5   4   2        711.77        695.10        13.09 o                         
  -4   4   2         17.73         17.49         0.82 o                         
  -3   4   2         84.02         90.60         1.71 o                         
  -2   4   2        873.19        915.37         8.11 o                         
  -1   4   2        870.85        893.08         7.12 o                         
   0   4   2          0.48          1.51         0.26 o                         
   1   4   2        872.26        901.40         6.29 o                         
   2   4   2        870.25        906.96         6.92 o                         
   3   4   2         83.56         88.90         1.69 o                         
   4   4   2         17.07         17.31         0.99 o                         
   5   4   2        712.24        702.80         8.26 o                         
   6   4   2         11.22         11.97         0.48 o                         
   7   4   2        254.04        264.96         4.02 o                         
   8   4   2         39.64         41.22         1.13 o                         
  -7   5   2         46.31         41.81         1.42 o                         
  -6   5   2         14.40         14.65         0.55 o                         
  -5   5   2         83.20         81.98         1.31 o                         
  -4   5   2        219.58        208.79         4.90 o                         
  -3   5   2         13.31         15.51         0.97 o                         
  -2   5   2        689.94        708.06         7.23 o                         
  -1   5   2        831.48        873.92         9.05 o                         
   0   5   2          0.98          2.64         0.39 o                         
   1   5   2        828.42        861.59         8.11 o                         
   2   5   2        687.35        722.67         6.60 o                         
   3   5   2         13.50         15.43         0.84 o                         
   4   5   2        219.25        207.11         5.13 o                         
   5   5   2         83.28         80.75         1.22 o                         
   6   5   2         14.90         15.07         0.45 o                         
   7   5   2         46.97         44.07         1.42 o                         
  -6   6   2         92.21         97.30         1.76 o                         
  -5   6   2        131.13        136.35         1.85 o                         
  -4   6   2        172.98        176.43         2.42 o                         
  -3   6   2        218.27        228.16         2.89 o                         
  -2   6   2        842.30        837.07         7.95 o                         
  -1   6   2         37.63         33.92         1.35 o                         
   0   6   2          4.82          5.48         0.59 o                         
   1   6   2         37.59         34.59         1.49 o                         
   2   6   2        841.11        852.56        12.29 o                         
   3   6   2        216.50        223.35         2.25 o                         
   4   6   2        171.73        176.84         2.46 o                         
   5   6   2        131.28        136.62         2.25 o                         
   6   6   2         92.15         83.86         2.11 o                         
  -5   7   2         40.99         43.89         0.73 o                         
  -4   7   2        133.27        145.22         2.25 o                         
  -3   7   2         64.56         64.05         1.30 o                         
  -2   7   2        219.75        218.79         1.75 o                         
  -1   7   2        343.94        360.06         2.70 o                         
   0   7   2          5.19          5.43         0.37 o                         
   1   7   2        342.38        363.76         3.12 o                         
   2   7   2        218.51        220.72         2.02 o                         
   3   7   2         64.31         63.37         0.92 o                         
   4   7   2        132.85        144.45         1.72 o                         
   5   7   2         40.87         41.71         0.79 o                         
  -4   8   2         22.83         20.69         0.45 o                         
  -3   8   2        265.26        258.27         3.19 o                         
  -2   8   2        129.01        135.28         1.11 o                         
  -1   8   2         37.00         39.02         0.59 o                         
   0   8   2         36.55         39.21         0.60 o                         
   1   8   2         37.00         39.77         0.64 o                         
   2   8   2        129.45        137.39         1.20 o                         
   3   8   2        264.00        253.76         2.43 o                         
   4   8   2         22.23         19.88         0.39 o                         
  -1   9   2         80.79         78.89         1.03 o                         
   0   9   2        136.37        132.87         1.07 o                         
   1   9   2         80.53         79.78         1.11 o                         
   1   0   3          2.11          3.17         0.22 o                         
   2   0   3          0.23          1.87         0.34 o                         
   3   0   3       3269.70       3249.76        19.95 o                         
   4   0   3        253.08        284.99         3.01 o                         
   5   0   3         31.90         41.94         1.30 o                         
   6   0   3        717.99        675.48         8.74 o                         
   7   0   3         72.16         75.00         1.13 o                         
   8   0   3         63.95         69.71         1.05 o                         
   9   0   3          0.96          1.01         0.17 o                         
  -9   1   3         65.54         79.03         4.83 o                         
  -8   1   3         42.12         47.57         1.17 o                         
  -7   1   3        168.69        204.12         2.67 o                         
  -6   1   3        716.26        668.92        12.33 o                         
  -5   1   3        877.98        822.07         9.88 o                         
  -4   1   3       2633.66       2676.27        25.26 o                         
  -3   1   3        216.54        210.16         2.14 o                         
  -2   1   3        987.60        911.79         7.05 o                         
  -1   1   3       1223.28       1139.98        10.57 o                         
   0   1   3       1046.02        985.04         7.59 o                         
   1   1   3       1218.76       1142.88         7.55 o                         
   2   1   3        986.99        916.68         5.93 o                         
   3   1   3        217.96        213.42         2.86 o                         
   4   1   3       2639.68       2664.25        18.65 o                         
   5   1   3        875.46        819.44         8.74 o                         
   6   1   3        714.84        652.17         9.90 o                         
   7   1   3        170.51        207.08         3.31 o                         
   8   1   3         42.14         47.91         0.72 o                         
   9   1   3         65.27         79.12         1.78 o                         
  -8   2   3          3.44          2.91         0.56 o                         
  -7   2   3        276.52        285.17         5.23 o                         
  -6   2   3        480.40        457.93         8.92 o                         
  -5   2   3        126.83        106.35         2.82 o                         
  -4   2   3        566.46        554.50         8.81 o                         
  -3   2   3        374.63        368.24         4.32 o                         
  -2   2   3        282.40        253.60         2.06 o                         
  -1   2   3        873.08        840.67         5.15 o                         
   0   2   3         52.44         48.05         0.95 o                         
   1   2   3        871.63        844.11         6.50 o                         
   2   2   3        283.26        254.82         2.35 o                         
   3   2   3        375.33        370.98         3.98 o                         
   4   2   3        566.52        573.20         5.94 o                         
   5   2   3        125.83        106.23         2.51 o                         
   6   2   3        478.07        460.55         7.95 o                         
   7   2   3        277.01        293.89         6.81 o                         
   8   2   3          3.40          3.55         0.24 o                         
  -8   3   3        102.14        102.54         3.94 o                         
  -7   3   3        103.75        119.95         2.10 o                         
  -6   3   3        153.05        149.18         2.21 o                         
  -5   3   3       1665.21       1563.06        16.29 o                         
  -4   3   3        314.79        313.89         4.08 o                         
  -3   3   3        593.22        569.29         4.56 o                         
  -2   3   3         89.72         82.15         1.19 o                         
  -1   3   3        183.66        190.59         2.08 o                         
   0   3   3       2805.69       2746.11        14.11 o                         
   1   3   3        182.93        194.35         1.67 o                         
   2   3   3         90.37         83.83         1.14 o                         
   3   3   3        595.75        579.72         5.41 o                         
   4   3   3        318.00        319.55         4.46 o                         
   5   3   3       1661.90       1569.43        17.25 o                         
   6   3   3        151.16        154.80         2.77 o                         
   7   3   3        105.09        129.76         4.60 o                         
   8   3   3        101.62        102.61         2.61 o                         
  -8   4   3        149.31        145.61         2.97 o                         
  -7   4   3        230.17        234.81         3.06 o                         
  -6   4   3         15.09         17.10         0.65 o                         
  -5   4   3         75.44         69.88         1.96 o                         
  -4   4   3        456.85        437.52         5.57 o                         
  -3   4   3         55.94         56.66         1.51 o                         
  -2   4   3        156.08        148.30         2.07 o                         
  -1   4   3        544.75        562.74         5.01 o                         
   0   4   3        785.19        784.34         6.36 o                         
   1   4   3        544.38        560.49         4.39 o                         
   2   4   3        154.95        148.77         2.02 o                         
   3   4   3         56.73         58.43         1.51 o                         
   4   4   3        456.53        441.76         4.97 o                         
   5   4   3         73.80         70.87         2.12 o                         
   6   4   3         14.87         17.64         0.59 o                         
   7   4   3        229.28        230.11         2.97 o                         
   8   4   3        151.20        139.03         2.73 o                         
  -7   5   3         99.63        104.44         3.80 o                         
  -6   5   3         45.05         44.98         0.98 o                         
  -5   5   3        500.98        496.93         4.63 o                         
  -4   5   3        313.76        293.46         6.41 o                         
  -3   5   3        192.90        199.08         3.97 o                         
  -2   5   3        128.40        128.03         2.49 o                         
  -1   5   3        226.56        237.88         3.19 o                         
   0   5   3        374.94        386.07         4.63 o                         
   1   5   3        226.14        235.93         2.89 o                         
   2   5   3        127.09        126.46         2.18 o                         
   3   5   3        193.17        199.29         3.86 o                         
   4   5   3        310.49        282.71         4.63 o                         
   5   5   3        500.18        501.83         4.62 o                         
   6   5   3         44.25         42.27         0.80 o                         
   7   5   3         99.90        105.63         1.48 o                         
  -6   6   3          2.41          2.19         0.20 o                         
  -5   6   3         68.72         70.76         1.08 o                         
  -4   6   3        236.76        242.09         2.26 o                         
  -3   6   3        166.55        161.32         1.99 o                         
  -2   6   3        302.09        287.26         4.66 o                         
  -1   6   3        340.84        353.94         4.43 o                         
   0   6   3         18.45         15.08         0.82 o                         
   1   6   3        339.79        343.94         5.55 o                         
   2   6   3        301.50        285.66         4.67 o                         
   3   6   3        165.00        160.19         1.49 o                         
   4   6   3        236.63        244.42         2.45 o                         
   5   6   3         68.00         72.29         1.02 o                         
   6   6   3          2.39          2.65         0.24 o                         
  -5   7   3         20.52         21.39         0.52 o                         
  -4   7   3        194.45        198.85         2.58 o                         
  -3   7   3         28.53         25.93         0.79 o                         
  -2   7   3         79.83         86.23         0.96 o                         
  -1   7   3         66.67         64.08         0.87 o                         
   0   7   3         11.70         10.57         0.38 o                         
   1   7   3         66.54         66.71         0.97 o                         
   2   7   3         79.21         85.14         1.36 o                         
   3   7   3         28.44         26.29         0.57 o                         
   4   7   3        192.84        203.88         2.97 o                         
   5   7   3         20.72         20.90         0.43 o                         
  -4   8   3          9.76          9.73         0.46 o                         
  -3   8   3        336.06        335.60         3.37 o                         
  -2   8   3         36.79         31.40         0.44 o                         
  -1   8   3         90.45         95.82         0.98 o                         
   0   8   3         36.72         40.73         0.70 o                         
   1   8   3         90.04         97.05         1.07 o                         
   2   8   3         36.40         30.47         0.52 o                         
   3   8   3        335.23        329.72         3.24 o                         
   4   8   3          9.77          8.30         0.32 o                         
  -1   9   3         48.15         51.76         0.83 o                         
   0   9   3          1.05          0.71         0.11 o                         
   1   9   3         48.06         52.12         0.57 o                         
   0   0   4        205.03        186.43         2.49 o                         
   1   0   4        362.09        367.49         3.41 o                         
   2   0   4        230.06        222.84         3.75 o                         
   3   0   4       1693.40       1743.38        10.37 o                         
   4   0   4       1569.93       1603.47        11.66 o                         
   5   0   4         97.50         82.57         2.05 o                         
   6   0   4        909.48        807.62         9.88 o                         
   7   0   4        254.37        261.78         4.81 o                         
   8   0   4         51.16         55.05         1.44 o                         
   9   0   4         65.63         76.87         1.26 o                         
  -8   1   4         17.52         24.62         0.69 o                         
  -7   1   4         85.20         86.55         1.64 o                         
  -6   1   4        313.48        277.80        10.01 o                         
  -5   1   4        351.52        304.11         5.08 o                         
  -4   1   4        429.79        445.41         6.46 o                         
  -3   1   4       2730.35       2794.88        18.79 o                         
  -2   1   4         86.29         81.28         0.97 o                         
  -1   1   4        177.61        180.90         2.37 o                         
   0   1   4       2046.65       1951.74        15.71 o                         
   1   1   4        177.70        182.81         1.99 o                         
   2   1   4         86.94         78.93         0.82 o                         
   3   1   4       2726.31       2760.64        17.33 o                         
   4   1   4        432.07        435.36         4.38 o                         
   5   1   4        350.99        300.51         4.44 o                         
   6   1   4        313.19        279.05         5.72 o                         
   7   1   4         84.67         83.85         1.49 o                         
   8   1   4         17.31         23.39         0.82 o                         
  -8   2   4         41.61         43.98         1.15 o                         
  -7   2   4        248.97        268.72        10.31 o                         
  -6   2   4       1159.44       1037.83        14.31 o                         
  -5   2   4        456.92        440.65         6.52 o                         
  -4   2   4        601.72        617.30         7.79 o                         
  -3   2   4        544.30        588.61         4.47 o                         
  -2   2   4        990.64        983.52         6.44 o                         
  -1   2   4        293.29        269.44         1.93 o                         
   0   2   4        546.05        532.96         3.96 o                         
   1   2   4        292.96        269.54         1.74 o                         
   2   2   4        987.76        996.98         9.23 o                         
   3   2   4        547.18        580.82         5.49 o                         
   4   2   4        599.67        607.63         6.22 o                         
   5   2   4        460.13        441.50         5.85 o                         
   6   2   4       1155.56       1065.71        11.19 o                         
   7   2   4        248.25        269.14         2.99 o                         
   8   2   4         42.56         50.13         1.58 o                         
  -8   3   4         41.26         51.92         1.63 o                         
  -7   3   4         55.25         52.61         1.24 o                         
  -6   3   4         95.73         97.13         1.78 o                         
  -5   3   4        198.15        160.80         3.48 o                         
  -4   3   4        341.56        339.88         5.18 o                         
  -3   3   4        216.91        258.85         2.67 o                         
  -2   3   4        882.47        901.08         5.58 o                         
  -1   3   4         30.93         31.85         0.66 o                         
   0   3   4        226.60        242.86         1.85 o                         
   1   3   4         32.03         33.18         0.59 o                         
   2   3   4        881.65        903.06         5.58 o                         
   3   3   4        215.07        251.57         3.04 o                         
   4   3   4        343.25        343.79         5.57 o                         
   5   3   4        197.64        168.33         3.35 o                         
   6   3   4         95.36        104.94         2.22 o                         
   7   3   4         54.48         56.84         2.02 o                         
   8   3   4         40.77         51.36         1.66 o                         
  -8   4   4         69.44         63.43         3.29 o                         
  -7   4   4        147.74        140.41         2.58 o                         
  -6   4   4        297.36        288.40         4.13 o                         
  -5   4   4        842.15        786.99        12.88 o                         
  -4   4   4         79.91         75.65         2.04 o                         
  -3   4   4         18.34         18.08         0.91 o                         
  -2   4   4        479.36        516.46         6.55 o                         
  -1   4   4        103.04        107.47         1.65 o                         
   0   4   4         19.53         23.91         0.77 o                         
   1   4   4        102.38        106.68         1.45 o                         
   2   4   4        481.05        521.76         4.60 o                         
   3   4   4         18.05         16.02         0.79 o                         
   4   4   4         79.50         74.65         1.76 o                         
   5   4   4        841.70        817.14         9.44 o                         
   6   4   4        296.03        291.87         3.49 o                         
   7   4   4        147.74        143.62         2.08 o                         
  -7   5   4         92.24         89.65         1.61 o                         
  -6   5   4         45.80         48.41         1.00 o                         
  -5   5   4        392.72        376.98         4.94 o                         
  -4   5   4        155.17        167.25         4.34 o                         
  -3   5   4        179.55        188.87         5.02 o                         
  -2   5   4        137.00        151.65         2.74 o                         
  -1   5   4        175.89        171.97         2.64 o                         
   0   5   4         15.73         15.64         0.74 o                         
   1   5   4        176.43        172.31         2.42 o                         
   2   5   4        136.05        149.88         2.41 o                         
   3   5   4        181.26        190.12         3.52 o                         
   4   5   4        155.70        166.26         3.14 o                         
   5   5   4        391.96        379.98         3.21 o                         
   6   5   4         45.40         47.45         1.62 o                         
   7   5   4         91.13         87.78         1.30 o                         
  -6   6   4         27.12         30.16         0.96 o                         
  -5   6   4        199.50        206.86         2.46 o                         
  -4   6   4        134.26        139.66         2.06 o                         
  -3   6   4         65.93         62.45         1.04 o                         
  -2   6   4         26.22         33.57         1.49 o                         
  -1   6   4         70.60         74.21         2.25 o                         
   0   6   4         28.05         30.25         1.17 o                         
   1   6   4         71.26         75.54         2.23 o                         
   2   6   4         26.67         32.78         1.73 o                         
   3   6   4         65.33         62.64         0.89 o                         
   4   6   4        135.23        143.45         1.91 o                         
   5   6   4        198.51        206.06         2.19 o                         
   6   6   4         27.34         29.45         0.83 o                         
  -5   7   4        126.33        136.35         1.87 o                         
  -4   7   4         96.55         98.10         1.57 o                         
  -3   7   4        180.94        198.50         2.40 o                         
  -2   7   4          5.56          6.51         0.28 o                         
  -1   7   4          6.68          8.56         0.30 o                         
   0   7   4         86.40         86.43         1.10 o                         
   1   7   4          6.86          9.41         0.40 o                         
   2   7   4          5.44          5.99         0.31 o                         
   3   7   4        182.25        202.25         1.99 o                         
   4   7   4         96.55         99.46         1.49 o                         
   5   7   4        126.41        132.15         2.45 o                         
  -4   8   4        203.89        199.60         2.77 o                         
  -3   8   4         62.52         63.92         1.55 o                         
  -2   8   4         64.41         69.45         0.75 o                         
  -1   8   4          0.62          0.67         0.14 o                         
   0   8   4          8.41         13.28         0.35 o                         
   1   8   4          0.66          0.73         0.17 o                         
   2   8   4         65.65         71.98         0.84 o                         
   3   8   4         62.43         63.19         0.87 o                         
   4   8   4        204.53        190.87         1.75 o                         
  -1   9   4          7.31          7.38         0.25 o                         
   0   9   4         18.52         17.28         0.31 o                         
   1   9   4          7.16          7.36         0.20 o                         
   1   0   5       2771.86       2628.49        18.80 o                         
   2   0   5       2291.97       2198.03        22.89 o                         
   3   0   5        622.09        650.63         6.05 o                         
   4   0   5        213.60        254.82         2.65 o                         
   5   0   5        243.17        237.23         4.19 o                         
   6   0   5        749.66        685.75         9.10 o                         
   7   0   5        115.16        144.65         2.38 o                         
   8   0   5          0.07          1.35         0.21 o                         
  -8   1   5          4.07          5.47         0.38 o                         
  -7   1   5        577.57        605.95         8.92 o                         
  -6   1   5        236.77        231.73         8.72 o                         
  -5   1   5         61.46         64.89         2.12 o                         
  -4   1   5        116.32        125.68         2.12 o                         
  -3   1   5       1633.29       1759.63        11.55 o                         
  -2   1   5        177.40        181.08         2.32 o                         
  -1   1   5        169.05        158.05         2.45 o                         
   0   1   5        385.54        360.50         3.66 o                         
   1   1   5        166.23        153.08         1.90 o                         
   2   1   5        177.22        180.24         1.38 o                         
   3   1   5       1631.02       1745.67        11.59 o                         
   4   1   5        117.12        124.17         2.02 o                         
   5   1   5         61.71         63.06         1.67 o                         
   6   1   5        238.20        236.66         4.85 o                         
   7   1   5        577.10        581.48         7.13 o                         
   8   1   5          4.03          5.25         0.42 o                         
  -8   2   5         31.39         33.68         0.96 o                         
  -7   2   5        184.34        205.73         5.80 o                         
  -6   2   5        190.45        170.33         4.50 o                         
  -5   2   5        118.03        105.68         3.31 o                         
  -4   2   5        195.22        198.30         3.29 o                         
  -3   2   5        538.67        569.66         5.60 o                         
  -2   2   5        423.94        461.16         3.57 o                         
  -1   2   5       1654.02       1584.59         7.28 o                         
   0   2   5        331.43        330.94         2.07 o                         
   1   2   5       1657.88       1584.48        11.10 o                         
   2   2   5        420.50        463.10         3.23 o                         
   3   2   5        539.57        548.53         5.87 o                         
   4   2   5        193.95        190.21         2.90 o                         
   5   2   5        120.48        109.05         2.56 o                         
   6   2   5        190.93        176.12         3.50 o                         
   7   2   5        184.66        194.59         2.93 o                         
   8   2   5         30.92         33.71         0.80 o                         
  -8   3   5        101.76        104.43         4.95 o                         
  -7   3   5        143.52        139.27         2.28 o                         
  -6   3   5         62.50         56.01         1.16 o                         
  -5   3   5        222.32        216.86         3.71 o                         
  -4   3   5        348.35        362.40         4.51 o                         
  -3   3   5        238.77        243.48         3.42 o                         
  -2   3   5        607.16        610.71         4.39 o                         
  -1   3   5        204.66        215.51         1.96 o                         
   0   3   5        560.30        496.64         3.43 o                         
   1   3   5        203.40        213.78         1.78 o                         
   2   3   5        605.68        609.93         4.36 o                         
   3   3   5        236.66        242.54         2.98 o                         
   4   3   5        349.47        363.44         4.69 o                         
   5   3   5        222.44        218.51         3.88 o                         
   6   3   5         63.97         63.04         1.29 o                         
   7   3   5        142.62        141.09         2.41 o                         
   8   3   5        101.95        108.36         2.73 o                         
  -8   4   5         17.28         13.33         1.19 o                         
  -7   4   5         15.64         15.74         0.59 o                         
  -6   4   5         74.09         75.88         1.41 o                         
  -5   4   5         53.21         48.48         1.92 o                         
  -4   4   5        707.85        706.44         9.12 o                         
  -3   4   5         67.65         70.64         1.72 o                         
  -2   4   5        343.70        373.95         4.02 o                         
  -1   4   5        187.44        183.07         2.17 o                         
   0   4   5         66.99         68.79         1.20 o                         
   1   4   5        188.86        187.52         2.04 o                         
   2   4   5        344.88        373.19         3.76 o                         
   3   4   5         67.85         70.25         1.68 o                         
   4   4   5        707.51        707.45        10.36 o                         
   5   4   5         55.49         52.90         2.14 o                         
   6   4   5         73.70         74.62         1.57 o                         
   7   4   5         15.70         15.52         0.56 o                         
   8   4   5         17.00         14.71         0.59 o                         
  -7   5   5          9.01          9.80         0.37 o                         
  -6   5   5         27.07         29.34         0.76 o                         
  -5   5   5        250.88        246.42         2.71 o                         
  -4   5   5         52.98         55.56         2.18 o                         
  -3   5   5         59.23         55.66         2.04 o                         
  -2   5   5        170.81        172.70         3.25 o                         
  -1   5   5         35.89         45.14         1.29 o                         
   0   5   5        367.68        364.86         4.17 o                         
   1   5   5         36.53         45.19         1.26 o                         
   2   5   5        169.62        172.82         2.94 o                         
   3   5   5         59.98         55.83         1.82 o                         
   4   5   5         53.29         56.11         1.78 o                         
   5   5   5        251.17        258.67         3.87 o                         
   6   5   5         26.66         27.45         0.63 o                         
   7   5   5          8.63          9.60         0.36 o                         
  -6   6   5         22.82         20.92         0.81 o                         
  -5   6   5        101.48        102.56         1.60 o                         
  -4   6   5        339.50        347.97         3.90 o                         
  -3   6   5        105.40        100.72         1.36 o                         
  -2   6   5        114.16        109.61         2.73 o                         
  -1   6   5        251.33        252.14         3.93 o                         
   0   6   5         41.07         38.57         1.44 o                         
   1   6   5        250.19        253.99         4.97 o                         
   2   6   5        115.99        114.37         3.24 o                         
   3   6   5        105.47        102.53         1.77 o                         
   4   6   5        341.52        358.68         3.69 o                         
   5   6   5        101.40        103.60         1.44 o                         
   6   6   5         22.12         19.56         0.47 o                         
  -5   7   5        174.70        170.51         2.19 o                         
  -4   7   5         40.89         46.65         0.86 o                         
  -3   7   5         70.49         74.77         1.18 o                         
  -2   7   5         42.20         40.81         0.74 o                         
  -1   7   5         12.38         15.20         0.39 o                         
   0   7   5        213.89        215.67         2.82 o                         
   1   7   5         12.87         15.29         0.47 o                         
   2   7   5         41.74         40.41         0.74 o                         
   3   7   5         70.78         75.71         1.26 o                         
   4   7   5         41.31         49.97         0.71 o                         
   5   7   5        174.54        169.39         2.17 o                         
  -4   8   5        120.12        118.25         1.89 o                         
  -3   8   5         95.58         95.48         1.41 o                         
  -2   8   5          3.11          3.69         0.20 o                         
  -1   8   5         41.06         42.63         0.56 o                         
   0   8   5          4.25          4.19         0.22 o                         
   1   8   5         41.19         43.44         0.70 o                         
   2   8   5          3.14          3.71         0.20 o                         
   3   8   5         96.16         95.53         1.33 o                         
   4   8   5        120.86        114.43         1.17 o                         
   0   9   5         35.16         36.04         0.49 o                         
   0   0   6       1147.40       1088.35        14.57 o                         
   1   0   6         15.97         15.41         0.57 o                         
   2   0   6       1364.46       1394.29         7.67 o                         
   3   0   6        114.80        120.70         1.30 o                         
   4   0   6         72.25         63.21         1.19 o                         
   5   0   6         92.17         87.28         2.36 o                         
   6   0   6          3.54          1.82         0.64 o                         
   7   0   6          9.65         13.47         0.47 o                         
   8   0   6        163.83        182.94         3.79 o                         
  -8   1   6         12.77         17.91         0.80 o                         
  -7   1   6        115.43        128.74         2.61 o                         
  -6   1   6        188.81        167.59        14.74 o                         
  -5   1   6        112.79        102.88         2.72 o                         
  -4   1   6        230.27        208.81         3.26 o                         
  -3   1   6        899.37        875.84         6.44 o                         
  -2   1   6         94.34         96.33         1.30 o                         
  -1   1   6        805.58        809.71        13.25 o                         
   0   1   6         63.59         54.07         1.22 o                         
   1   1   6        803.79        791.68         6.37 o                         
   2   1   6         95.56         97.34         0.99 o                         
   3   1   6        902.22        867.26         5.78 o                         
   4   1   6        230.65        211.19         2.78 o                         
   5   1   6        112.47        103.98         2.19 o                         
   6   1   6        189.35        164.77         4.11 o                         
   7   1   6        115.12        124.30         2.25 o                         
   8   1   6         13.25         18.98         0.75 o                         
  -8   2   6         44.12         45.48         1.27 o                         
  -7   2   6         10.88         14.68         0.70 o                         
  -6   2   6         71.76         61.22         1.47 o                         
  -5   2   6        200.56        185.98         4.55 o                         
  -4   2   6         72.64         67.19         2.58 o                         
  -3   2   6         13.10         18.42         0.68 o                         
  -2   2   6       1940.63       1946.11        12.67 o                         
  -1   2   6        534.08        526.18         3.11 o                         
   0   2   6        271.93        279.94         1.95 o                         
   1   2   6        531.05        525.56         2.92 o                         
   2   2   6       1937.02       1946.78        10.75 o                         
   3   2   6         13.13         17.91         0.76 o                         
   4   2   6         71.76         66.91         1.54 o                         
   5   2   6        199.56        187.19         3.46 o                         
   6   2   6         71.96         57.37         1.89 o                         
   7   2   6         11.23         14.65         0.56 o                         
   8   2   6         44.57         48.43         0.93 o                         
  -8   3   6        136.20        133.94         2.91 o                         
  -7   3   6        100.04        108.12         2.13 o                         
  -6   3   6        111.20        113.77         2.19 o                         
  -5   3   6          4.43          4.91         0.58 o                         
  -4   3   6         63.46         58.20         1.75 o                         
  -3   3   6        123.30        125.19         2.43 o                         
  -2   3   6        410.57        415.96         3.78 o                         
  -1   3   6        261.76        273.39         2.49 o                         
   0   3   6         82.31         78.52         1.08 o                         
   1   3   6        260.31        271.60         2.21 o                         
   2   3   6        410.98        421.60         3.55 o                         
   3   3   6        123.75        127.91         2.04 o                         
   4   3   6         64.53         55.24         1.48 o                         
   5   3   6          4.53          5.04         0.73 o                         
   6   3   6        111.73        118.19         1.80 o                         
   7   3   6         99.56        109.87         2.55 o                         
   8   3   6        136.69        141.04         3.32 o                         
  -8   4   6        110.23         96.44         2.08 o                         
  -7   4   6         10.98          9.53         0.46 o                         
  -6   4   6          0.72          1.42         0.28 o                         
  -5   4   6        155.03        141.33         1.98 o                         
  -4   4   6         59.21         55.17         1.64 o                         
  -3   4   6        172.30        171.23         3.13 o                         
  -2   4   6        155.06        166.03         2.45 o                         
  -1   4   6        296.26        298.16         3.19 o                         
   0   4   6        178.56        182.58         2.02 o                         
   1   4   6        296.74        297.30         2.80 o                         
   2   4   6        154.76        164.04         2.28 o                         
   3   4   6        172.24        172.24         2.62 o                         
   4   4   6         60.06         59.18         1.72 o                         
   5   4   6        154.26        143.62         1.64 o                         
   6   4   6          0.69          1.86         0.29 o                         
   7   4   6         10.83          9.85         0.44 o                         
  -7   5   6          8.96          9.11         0.56 o                         
  -6   5   6         22.74         26.64         0.72 o                         
  -5   5   6         53.25         52.50         1.06 o                         
  -4   5   6         58.09         58.19         1.07 o                         
  -3   5   6         32.36         33.88         1.81 o                         
  -2   5   6         38.65         45.89         1.36 o                         
  -1   5   6        427.79        426.43         4.68 o                         
   0   5   6         31.77         34.24         1.09 o                         
   1   5   6        426.80        420.41         4.60 o                         
   2   5   6         39.11         46.21         1.47 o                         
   3   5   6         33.37         32.68         1.31 o                         
   4   5   6         58.63         59.84         0.87 o                         
   5   5   6         53.88         54.57         1.14 o                         
   6   5   6         22.83         26.42         0.77 o                         
   7   5   6          9.18          8.11         0.33 o                         
  -6   6   6          8.56          9.05         0.29 o                         
  -5   6   6          5.05          4.84         0.30 o                         
  -4   6   6         35.55         37.64         0.94 o                         
  -3   6   6         13.34         11.77         0.57 o                         
  -2   6   6         29.55         31.74         1.46 o                         
  -1   6   6        202.26        207.20         3.52 o                         
   0   6   6        254.88        241.63         3.85 o                         
   1   6   6        202.78        203.57         3.90 o                         
   2   6   6         30.51         31.50         1.42 o                         
   3   6   6         13.76         11.99         0.45 o                         
   4   6   6         35.34         37.22         0.77 o                         
   5   6   6          4.96          5.40         0.36 o                         
   6   6   6          8.49          9.16         0.42 o                         
  -5   7   6         83.52         87.58         1.33 o                         
  -4   7   6          2.52          2.48         0.23 o                         
  -3   7   6         38.28         37.70         0.79 o                         
  -2   7   6          4.38          5.02         0.28 o                         
  -1   7   6         37.73         36.19         0.62 o                         
   0   7   6         36.68         40.39         0.67 o                         
   1   7   6         37.56         35.94         0.72 o                         
   2   7   6          4.26          5.07         0.30 o                         
   3   7   6         39.51         38.66         0.75 o                         
   4   7   6          2.59          2.37         0.22 o                         
   5   7   6         83.88         86.03         1.50 o                         
  -4   8   6         44.06         41.59         0.90 o                         
  -3   8   6         12.43         13.48         0.56 o                         
  -2   8   6         19.34         18.90         0.40 o                         
  -1   8   6         16.31         15.41         0.35 o                         
   0   8   6        120.92        124.79         1.22 o                         
   1   8   6         16.11         15.30         0.40 o                         
   2   8   6         19.57         19.49         0.37 o                         
   3   8   6         12.22         12.99         0.29 o                         
   4   8   6         43.63         39.13         0.60 o                         
   1   0   7        322.44        305.44         3.24 o                         
   2   0   7        757.01        795.15         4.62 o                         
   3   0   7         39.39         37.00         0.73 o                         
   4   0   7          2.08          0.73         0.27 o                         
   5   0   7         15.48         11.50         0.76 o                         
   6   0   7        108.82        104.19         4.16 o                         
   7   0   7         48.64         33.54         0.85 o                         
   8   0   7          0.11          0.41         0.23 o                         
  -8   1   7          7.46          7.07         0.38 o                         
  -7   1   7         15.56         17.10         0.44 o                         
  -6   1   7          6.35          7.26         1.14 o                         
  -5   1   7        109.89        109.69         2.86 o                         
  -4   1   7        115.83        116.48         2.17 o                         
  -3   1   7       1155.58       1304.14        10.89 o                         
  -2   1   7       1575.89       1607.07         8.89 o                         
  -1   1   7        398.41        391.28         2.78 o                         
   0   1   7          0.01          0.15         0.24 o                         
   1   1   7        400.61        391.99         2.49 o                         
   2   1   7       1579.15       1618.57         8.11 o                         
   3   1   7       1153.68       1278.78         8.43 o                         
   4   1   7        117.38        118.07         1.99 o                         
   5   1   7        108.91        106.76         2.07 o                         
   6   1   7          6.84          8.94         0.96 o                         
   7   1   7         15.12         15.60         0.52 o                         
   8   1   7          7.35          7.54         0.41 o                         
  -8   2   7         30.55         32.13         0.84 o                         
  -7   2   7         90.35         83.61         2.73 o                         
  -6   2   7         33.70         41.11         1.22 o                         
  -5   2   7        135.73        124.62         3.65 o                         
  -4   2   7        102.53        101.16         2.02 o                         
  -3   2   7        167.22        163.78         2.83 o                         
  -2   2   7       1148.31       1225.43         8.44 o                         
  -1   2   7        583.21        590.47         3.55 o                         
   0   2   7         24.47         26.61         0.48 o                         
   1   2   7        587.05        591.58         3.51 o                         
   2   2   7       1147.80       1216.08         7.85 o                         
   3   2   7        168.01        161.90         2.43 o                         
   4   2   7        102.65         96.34         1.89 o                         
   5   2   7        137.50        125.82         2.51 o                         
   6   2   7         34.11         39.87         0.86 o                         
   7   2   7         90.90         78.80         1.24 o                         
   8   2   7         30.95         34.74         0.92 o                         
  -8   3   7          7.25          9.40         0.46 o                         
  -7   3   7         39.60         48.40         1.15 o                         
  -6   3   7        158.18        145.81         2.55 o                         
  -5   3   7        233.02        216.60         3.75 o                         
  -4   3   7        305.66        321.39         5.40 o                         
  -3   3   7        126.28        149.23         2.48 o                         
  -2   3   7        397.20        454.04         4.01 o                         
  -1   3   7         76.33         86.71         1.25 o                         
   0   3   7        445.00        407.16         3.14 o                         
   1   3   7         77.75         87.10         1.13 o                         
   2   3   7        397.90        458.22         3.81 o                         
   3   3   7        125.34        150.11         2.27 o                         
   4   3   7        305.85        322.29         4.30 o                         
   5   3   7        234.75        221.41         4.16 o                         
   6   3   7        157.38        155.99         5.03 o                         
   7   3   7         39.84         49.72         1.11 o                         
   8   3   7          7.29         10.38         0.71 o                         
  -7   4   7         23.92         20.07         0.65 o                         
  -6   4   7         19.50         20.53         0.81 o                         
  -5   4   7         15.33         17.10         0.59 o                         
  -4   4   7         32.72         28.12         1.29 o                         
  -3   4   7        112.91        109.43         2.48 o                         
  -2   4   7        155.06        166.83         2.37 o                         
  -1   4   7        134.93        148.25         2.11 o                         
   0   4   7        266.69        259.82         2.56 o                         
   1   4   7        134.95        150.11         1.99 o                         
   2   4   7        154.65        163.58         2.48 o                         
   3   4   7        112.98        111.50         2.59 o                         
   4   4   7         32.97         30.48         1.56 o                         
   5   4   7         15.70         17.66         0.51 o                         
   6   4   7         20.37         20.26         0.67 o                         
   7   4   7         23.56         19.58         0.61 o                         
  -7   5   7         23.33         24.77         0.80 o                         
  -6   5   7         37.81         34.52         0.81 o                         
  -5   5   7        309.56        300.61         3.11 o                         
  -4   5   7        260.06        262.23         2.68 o                         
  -3   5   7          3.82          3.86         0.57 o                         
  -2   5   7         40.08         43.26         1.35 o                         
  -1   5   7        287.21        300.82         3.78 o                         
   0   5   7          2.69          2.15         0.51 o                         
   1   5   7        289.48        297.59         3.72 o                         
   2   5   7         39.81         43.45         1.45 o                         
   3   5   7          3.76          4.63         0.52 o                         
   4   5   7        259.77        264.28         3.10 o                         
   5   5   7        312.62        311.15         4.13 o                         
   6   5   7         36.87         32.16         0.67 o                         
   7   5   7         23.02         24.17         0.56 o                         
  -6   6   7         67.77         69.42         1.85 o                         
  -5   6   7          0.62          1.31         0.21 o                         
  -4   6   7         34.08         32.52         0.87 o                         
  -3   6   7        132.59        135.69         2.06 o                         
  -2   6   7         54.12         53.19         1.27 o                         
  -1   6   7          5.49          5.93         0.65 o                         
   0   6   7         35.98         34.97         1.53 o                         
   1   6   7          5.09          6.30         0.74 o                         
   2   6   7         54.75         52.04         0.86 o                         
   3   6   7        132.01        138.06         1.74 o                         
   4   6   7         34.60         33.65         0.72 o                         
   5   6   7          0.63          0.91         0.24 o                         
   6   6   7         68.09         63.92         1.60 o                         
  -5   7   7        154.68        140.80         1.84 o                         
  -4   7   7          2.30          2.83         0.23 o                         
  -3   7   7         56.78         58.04         1.12 o                         
  -2   7   7         68.48         68.51         1.05 o                         
  -1   7   7         44.74         45.58         0.74 o                         
   0   7   7         57.00         60.63         0.88 o                         
   1   7   7         45.24         47.90         0.86 o                         
   2   7   7         69.06         68.97         1.06 o                         
   3   7   7         56.17         55.41         0.91 o                         
   4   7   7          2.17          2.98         0.24 o                         
   5   7   7        154.65        143.68         1.39 o                         
  -3   8   7         38.02         38.73         1.47 o                         
  -2   8   7         11.95         10.84         0.33 o                         
  -1   8   7         15.72         16.15         0.37 o                         
   0   8   7         17.16         17.54         0.40 o                         
   1   8   7         15.39         15.66         0.39 o                         
   2   8   7         11.89         10.84         0.30 o                         
   3   8   7         37.90         38.26         0.50 o                         
   0   0   8        180.76        161.26         2.20 o                         
   1   0   8        756.59        782.70         4.57 o                         
   2   0   8         79.13         98.27         0.98 o                         
   3   0   8        785.96        781.25         6.74 o                         
   4   0   8         35.45         44.70         1.24 o                         
   5   0   8        103.23        106.20         2.75 o                         
   6   0   8          9.04         10.08         1.66 o                         
   7   0   8        400.28        355.17         3.56 o                         
   8   0   8         94.74        110.00         2.37 o                         
  -8   1   8        116.70        113.56         2.10 o                         
  -7   1   8          1.04          1.79         0.21 o                         
  -6   1   8       1021.74        887.47        38.02 o                         
  -5   1   8        162.79        159.82         3.57 o                         
  -4   1   8         32.34         35.03         1.19 o                         
  -3   1   8        526.89        635.62         5.47 o                         
  -2   1   8       1155.74       1232.30         8.28 o                         
  -1   1   8        417.52        421.84         2.87 o                         
   0   1   8          7.65         14.36         0.41 o                         
   1   1   8        418.71        421.78         2.67 o                         
   2   1   8       1160.09       1235.25         7.20 o                         
   3   1   8        525.97        626.01         5.07 o                         
   4   1   8         31.61         36.58         1.08 o                         
   5   1   8        164.76        161.59         2.62 o                         
   6   1   8       1020.78        896.74        16.82 o                         
   7   1   8          1.10          1.09         0.24 o                         
   8   1   8        116.15        117.70         1.52 o                         
  -8   2   8         29.68         33.60         0.71 o                         
  -7   2   8        400.15        393.78        15.14 o                         
  -6   2   8         98.77         85.90         2.18 o                         
  -5   2   8        252.14        241.93         8.33 o                         
  -4   2   8        203.14        197.71         3.34 o                         
  -3   2   8        103.05        102.74         1.90 o                         
  -2   2   8         75.34         86.13         1.43 o                         
  -1   2   8         78.73         78.18         1.01 o                         
   0   2   8        187.39        192.96         1.71 o                         
   1   2   8         79.36         79.00         0.94 o                         
   2   2   8         75.56         87.31         1.19 o                         
   3   2   8        103.63        104.03         1.68 o                         
   4   2   8        200.94        187.30         2.94 o                         
   5   2   8        251.63        237.84         4.42 o                         
   6   2   8         99.79         83.09         1.34 o                         
   7   2   8        398.88        366.93         4.00 o                         
   8   2   8         29.81         34.47         0.64 o                         
  -8   3   8          4.46          4.02         0.83 o                         
  -7   3   8         14.73         15.38         0.77 o                         
  -6   3   8        259.90        233.72         3.43 o                         
  -5   3   8         62.39         45.66         1.65 o                         
  -4   3   8        122.67        135.42         2.84 o                         
  -3   3   8        733.93        723.58        12.07 o                         
  -2   3   8        350.45        390.02         3.41 o                         
  -1   3   8          1.17          0.84         0.19 o                         
   0   3   8         37.91         29.93         0.71 o                         
   1   3   8          1.39          1.11         0.18 o                         
   2   3   8        352.38        391.58         3.45 o                         
   3   3   8        731.27        739.44         7.13 o                         
   4   3   8        122.43        138.82         2.62 o                         
   5   3   8         62.92         43.62         1.49 o                         
   6   3   8        258.84        236.74         2.92 o                         
   7   3   8         14.33         16.39         0.52 o                         
   8   3   8          4.32          5.62         1.30 o                         
  -7   4   8          9.97         11.27         0.49 o                         
  -6   4   8        129.07        115.31         2.42 o                         
  -5   4   8         80.37         71.87         2.03 o                         
  -4   4   8         31.51         31.38         1.39 o                         
  -3   4   8         33.10         30.21         1.30 o                         
  -2   4   8         27.26         29.65         1.03 o                         
  -1   4   8        107.60        121.24         1.91 o                         
   0   4   8          0.23          0.34         0.22 o                         
   1   4   8        107.84        119.96         1.78 o                         
   2   4   8         27.81         29.61         0.96 o                         
   3   4   8         33.47         29.77         1.13 o                         
   4   4   8         31.83         30.78         1.17 o                         
   5   4   8         79.88         73.18         1.18 o                         
   6   4   8        128.99        116.25         1.74 o                         
   7   4   8         10.15         11.46         0.60 o                         
  -7   5   8         19.82         22.08         0.55 o                         
  -6   5   8         59.73         53.20         1.01 o                         
  -5   5   8         81.53         72.34         1.30 o                         
  -4   5   8         50.74         56.28         1.07 o                         
  -3   5   8         81.38         79.07         2.24 o                         
  -2   5   8        369.34        368.07         6.63 o                         
  -1   5   8         63.14         71.43         1.70 o                         
   0   5   8        104.86        116.23         2.33 o                         
   1   5   8         63.78         69.35         1.56 o                         
   2   5   8        367.83        362.59         4.85 o                         
   3   5   8         81.86         78.57         2.25 o                         
   4   5   8         50.70         56.82         0.92 o                         
   5   5   8         80.97         75.74         1.23 o                         
   6   5   8         59.18         49.52         1.19 o                         
   7   5   8         19.77         21.99         0.52 o                         
  -6   6   8          3.45          4.41         0.24 o                         
  -5   6   8         88.43         86.86         1.60 o                         
  -4   6   8         41.00         41.05         0.97 o                         
  -3   6   8         44.77         45.25         1.08 o                         
  -2   6   8        167.15        163.78         2.19 o                         
  -1   6   8        133.85        137.15         2.81 o                         
   0   6   8         90.10         93.47         2.28 o                         
   1   6   8        133.97        128.70         2.70 o                         
   2   6   8        167.99        162.54         1.63 o                         
   3   6   8         45.51         47.63         0.87 o                         
   4   6   8         41.51         41.30         0.87 o                         
   5   6   8         87.75         86.24         1.21 o                         
   6   6   8          3.52          4.29         0.31 o                         
  -5   7   8          3.88          4.66         0.27 o                         
  -4   7   8         17.26         15.93         0.45 o                         
  -3   7   8         16.77         18.10         0.60 o                         
  -2   7   8         19.69         20.76         0.55 o                         
  -1   7   8        195.82        192.62         1.77 o                         
   0   7   8         23.01         25.88         0.56 o                         
   1   7   8        196.42        193.36         1.79 o                         
   2   7   8         19.66         20.23         0.51 o                         
   3   7   8         16.87         18.35         0.44 o                         
   4   7   8         17.35         16.59         0.40 o                         
   5   7   8          3.77          4.47         0.18 o                         
  -3   8   8          6.14          5.09         0.28 o                         
  -2   8   8          3.60          3.03         0.28 o                         
  -1   8   8         62.91         64.16         0.76 o                         
   0   8   8        160.83        157.01         1.39 o                         
   1   8   8         62.87         64.03         0.82 o                         
   2   8   8          3.63          3.13         0.19 o                         
   3   8   8          6.49          5.43         0.18 o                         
   1   0   9         62.36         61.49         0.80 o                         
   2   0   9         13.52         22.03         0.54 o                         
   3   0   9        211.02        252.31         2.90 o                         
   4   0   9         82.63        100.82         2.02 o                         
   5   0   9         47.25         41.29         1.71 o                         
   6   0   9         10.07          9.21         1.40 o                         
   7   0   9        123.17        103.32         1.48 o                         
   8   0   9          0.61          1.85         0.31 o                         
  -8   1   9         27.53         26.52         0.84 o                         
  -7   1   9          9.36         11.25         0.52 o                         
  -6   1   9        127.17        103.07         1.44 o                         
  -5   1   9         54.55         44.36         1.75 o                         
  -4   1   9         44.86         50.62         1.31 o                         
  -3   1   9        595.11        651.32         6.25 o                         
  -2   1   9        887.23        891.89         6.89 o                         
  -1   1   9        722.52        741.02         5.09 o                         
   0   1   9          5.22          6.90         0.28 o                         
   1   1   9        721.93        744.01         4.42 o                         
   2   1   9        887.77        883.16         5.77 o                         
   3   1   9        595.83        650.17         5.65 o                         
   4   1   9         43.95         48.89         1.37 o                         
   5   1   9         55.21         44.79         1.42 o                         
   6   1   9        126.66        107.36         2.13 o                         
   7   1   9          9.35          9.84         0.46 o                         
   8   1   9         28.09         28.24         0.67 o                         
  -8   2   9         34.12         31.84         0.67 o                         
  -7   2   9         49.96         41.92         1.29 o                         
  -6   2   9        306.24        287.15        10.11 o                         
  -5   2   9        249.61        213.66         6.95 o                         
  -4   2   9        408.22        414.05         5.37 o                         
  -3   2   9        201.62        203.57         3.19 o                         
  -2   2   9        300.11        331.96         3.69 o                         
  -1   2   9        288.17        284.89         2.50 o                         
   0   2   9         24.86         25.27         0.54 o                         
   1   2   9        289.87        288.33         2.54 o                         
   2   2   9        299.46        332.82         2.95 o                         
   3   2   9        202.55        201.77         2.69 o                         
   4   2   9        409.02        407.49         5.30 o                         
   5   2   9        248.95        222.72         4.23 o                         
   6   2   9        306.19        278.20         5.26 o                         
   7   2   9         50.05         44.26         0.94 o                         
   8   2   9         33.70         32.99         0.61 o                         
  -8   3   9         21.33         21.76         0.71 o                         
  -7   3   9         98.54         98.42         1.78 o                         
  -6   3   9        129.03        114.12         1.81 o                         
  -5   3   9        634.61        556.54        14.70 o                         
  -4   3   9         32.78         33.20         1.97 o                         
  -3   3   9         72.85         81.72         1.84 o                         
  -2   3   9        415.15        414.51         3.64 o                         
  -1   3   9        144.75        142.96         1.76 o                         
   0   3   9          8.08          9.95         0.41 o                         
   1   3   9        143.66        143.79         1.70 o                         
   2   3   9        416.83        418.79         3.71 o                         
   3   3   9         73.35         80.34         1.96 o                         
   4   3   9         32.24         31.96         1.23 o                         
   5   3   9        633.96        582.97         8.13 o                         
   6   3   9        128.97        116.21         1.78 o                         
   7   3   9         98.96         97.30         1.71 o                         
   8   3   9         22.07         26.88         1.63 o                         
  -7   4   9          9.78          9.34         0.44 o                         
  -6   4   9        133.81        120.01         2.12 o                         
  -5   4   9         98.49         89.35         1.89 o                         
  -4   4   9        294.48        266.29         4.86 o                         
  -3   4   9        104.73         98.82         2.40 o                         
  -2   4   9        255.75        256.46         3.37 o                         
  -1   4   9        133.09        141.03         1.86 o                         
   0   4   9        186.90        169.20         2.04 o                         
   1   4   9        134.21        142.08         1.99 o                         
   2   4   9        255.69        253.85         3.35 o                         
   3   4   9        104.43         99.40         2.29 o                         
   4   4   9        294.34        272.03         4.80 o                         
   5   4   9         98.75         94.51         1.86 o                         
   6   4   9        133.76        125.90         1.84 o                         
   7   4   9          9.35          8.49         0.40 o                         
  -7   5   9         49.34         49.54         0.83 o                         
  -6   5   9         21.25         18.14         0.63 o                         
  -5   5   9        408.96        381.12         3.69 o                         
  -4   5   9         42.98         39.12         0.94 o                         
  -3   5   9          2.00          2.26         0.58 o                         
  -2   5   9        182.81        182.32         3.19 o                         
  -1   5   9        164.04        168.68         2.97 o                         
   0   5   9         41.34         37.55         1.31 o                         
   1   5   9        162.99        161.92         2.50 o                         
   2   5   9        185.03        180.56         2.94 o                         
   3   5   9          1.92          2.02         0.55 o                         
   4   5   9         43.57         41.06         0.89 o                         
   5   5   9        406.97        384.19         3.72 o                         
   6   5   9         21.62         17.16         0.46 o                         
   7   5   9         49.60         48.28         0.95 o                         
  -6   6   9         20.86         16.35         0.48 o                         
  -5   6   9         90.79         89.24         1.18 o                         
  -4   6   9        156.49        152.78         2.10 o                         
  -3   6   9          0.42          0.42         0.28 o                         
  -2   6   9         65.30         64.02         1.14 o                         
  -1   6   9         61.24         61.86         1.51 o                         
   0   6   9         35.41         33.58         1.38 o                         
   1   6   9         62.54         61.10         1.29 o                         
   2   6   9         64.76         62.92         0.84 o                         
   3   6   9          0.46          0.56         0.18 o                         
   4   6   9        155.51        154.44         1.71 o                         
   5   6   9         90.99         90.57         1.68 o                         
   6   6   9         20.98         15.74         0.38 o                         
  -5   7   9         94.28         75.42         1.37 o                         
  -4   7   9         16.82         18.26         0.47 o                         
  -3   7   9         23.33         27.04         0.71 o                         
  -2   7   9          8.45         10.80         0.44 o                         
  -1   7   9         54.28         56.30         0.81 o                         
   0   7   9         82.86         84.98         1.13 o                         
   1   7   9         53.86         54.42         0.81 o                         
   2   7   9          8.52         10.14         0.37 o                         
   3   7   9         23.78         27.24         0.53 o                         
   4   7   9         16.55         18.12         0.57 o                         
   5   7   9         93.83         78.97         0.88 o                         
  -3   8   9          4.95          3.98         0.24 o                         
  -2   8   9         33.22         30.00         0.56 o                         
  -1   8   9         51.66         49.20         0.63 o                         
   0   8   9          1.38          1.26         0.17 o                         
   1   8   9         52.29         51.61         0.78 o                         
   2   8   9         32.87         29.31         0.67 o                         
   3   8   9          4.97          4.20         0.16 o                         
   0   0  10       1976.26       1985.72        17.68 o                         
   1   0  10       1322.38       1410.16         8.06 o                         
   2   0  10        103.38         95.84         1.23 o                         
   3   0  10        327.25        368.77         4.44 o                         
   4   0  10          5.19          7.34         0.58 o                         
   5   0  10        252.38        228.15         5.42 o                         
   6   0  10        197.95        185.51         2.74 o                         
   7   0  10         85.27         71.14         1.15 o                         
   8   0  10        203.56        237.47         6.81 o                         
  -8   1  10         22.64         24.08         0.75 o                         
  -7   1  10         16.06         14.68         0.45 o                         
  -6   1  10         83.30         97.80         1.38 o                         
  -5   1  10        103.61         97.38         2.68 o                         
  -4   1  10         98.64         86.14         2.15 o                         
  -3   1  10        138.03        148.36         2.93 o                         
  -2   1  10        423.46        477.84         3.99 o                         
  -1   1  10         26.04         22.98         0.59 o                         
   0   1  10        590.09        684.70         4.23 o                         
   1   1  10         26.68         23.95         0.53 o                         
   2   1  10        420.38        474.75         3.57 o                         
   3   1  10        138.16        152.75         2.17 o                         
   4   1  10         98.73         81.67         1.81 o                         
   5   1  10        103.86        100.19         2.37 o                         
   6   1  10         82.28         97.51         1.20 o                         
   7   1  10         16.09         14.38         0.53 o                         
   8   1  10         23.38         26.06         0.57 o                         
  -8   2  10         83.52         86.44         1.66 o                         
  -7   2  10        140.44        139.13         1.89 o                         
  -6   2  10        223.45        213.67         2.76 o                         
  -5   2  10         85.22         79.42         2.91 o                         
  -4   2  10         32.46         36.54         1.39 o                         
  -3   2  10         92.29         97.78         2.14 o                         
  -2   2  10         64.53         57.60         1.20 o                         
  -1   2  10        154.11        169.31         1.71 o                         
   0   2  10         92.63         82.16         1.15 o                         
   1   2  10        153.11        171.73         2.01 o                         
   2   2  10         64.41         57.64         1.05 o                         
   3   2  10         93.19        100.51         1.82 o                         
   4   2  10         32.72         34.43         1.33 o                         
   5   2  10         85.16         84.26         2.55 o                         
   6   2  10        222.75        217.85         3.23 o                         
   7   2  10        142.39        146.50         2.82 o                         
   8   2  10         83.00         91.44         1.13 o                         
  -8   3  10        127.70        120.89         2.76 o                         
  -7   3  10         18.44         22.14         0.72 o                         
  -6   3  10         14.31         16.30         0.63 o                         
  -5   3  10         29.96         26.63         1.78 o                         
  -4   3  10         45.55         48.22         1.86 o                         
  -3   3  10        108.79        113.83         2.81 o                         
  -2   3  10         63.73         65.83         1.23 o                         
  -1   3  10         36.69         34.29         0.88 o                         
   0   3  10        224.02        230.97         2.26 o                         
   1   3  10         36.03         33.52         0.84 o                         
   2   3  10         62.77         65.42         1.24 o                         
   3   3  10        108.64        115.61         2.26 o                         
   4   3  10         44.79         44.74         1.52 o                         
   5   3  10         29.87         26.97         1.28 o                         
   6   3  10         14.07         15.59         0.59 o                         
   7   3  10         18.45         22.38         0.74 o                         
   8   3  10        128.31        134.96         3.20 o                         
  -7   4  10        225.73        237.93         2.93 o                         
  -6   4  10         46.53         45.41         1.17 o                         
  -5   4  10        100.10         90.31         1.89 o                         
  -4   4  10         20.96         22.86         1.34 o                         
  -3   4  10         60.98         58.35         1.84 o                         
  -2   4  10          5.64          7.94         0.58 o                         
  -1   4  10         10.61         10.07         0.53 o                         
   0   4  10          0.79          1.19         0.26 o                         
   1   4  10         10.57          9.33         0.52 o                         
   2   4  10          5.52          7.31         0.56 o                         
   3   4  10         60.99         57.97         1.62 o                         
   4   4  10         20.89         23.41         1.13 o                         
   5   4  10         99.88         96.28         1.65 o                         
   6   4  10         46.73         44.06         1.50 o                         
   7   4  10        227.29        243.54         4.13 o                         
  -7   5  10         38.99         43.56         0.86 o                         
  -6   5  10         22.31         26.30         0.76 o                         
  -5   5  10          4.54          5.43         0.35 o                         
  -4   5  10        165.57        156.72         2.61 o                         
  -3   5  10         67.64         69.33         2.33 o                         
  -2   5  10         24.40         28.85         1.24 o                         
  -1   5  10         84.61         82.67         1.91 o                         
   0   5  10         13.77         12.92         0.74 o                         
   1   5  10         85.44         82.81         1.76 o                         
   2   5  10         25.07         28.05         1.23 o                         
   3   5  10         66.66         64.71         2.29 o                         
   4   5  10        164.67        163.46         2.05 o                         
   5   5  10          4.70          5.12         0.34 o                         
   6   5  10         22.64         26.67         0.73 o                         
   7   5  10         38.78         41.45         1.28 o                         
  -6   6  10         72.87         75.38         1.57 o                         
  -5   6  10        126.91        126.68         1.69 o                         
  -4   6  10        122.45        132.08         1.89 o                         
  -3   6  10         57.44         59.21         1.24 o                         
  -2   6  10         58.75         58.02         1.24 o                         
  -1   6  10         29.14         31.10         0.68 o                         
   0   6  10         26.41         23.84         0.52 o                         
   1   6  10         29.02         30.72         0.64 o                         
   2   6  10         58.27         57.89         0.85 o                         
   3   6  10         57.29         61.37         0.91 o                         
   4   6  10        123.06        134.04         1.98 o                         
   5   6  10        127.19        130.57         1.88 o                         
   6   6  10         73.49         74.28         2.38 o                         
  -5   7  10         43.11         40.58         1.26 o                         
  -4   7  10        124.78        126.79         1.44 o                         
  -3   7  10         84.36         80.39         1.30 o                         
  -2   7  10          0.31          0.66         0.24 o                         
  -1   7  10         28.64         29.75         0.61 o                         
   0   7  10          0.44          0.21         0.18 o                         
   1   7  10         29.35         30.98         0.59 o                         
   2   7  10          0.37          0.50         0.17 o                         
   3   7  10         83.71         79.67         0.98 o                         
   4   7  10        125.39        130.87         1.69 o                         
   5   7  10         43.31         42.28         0.51 o                         
  -3   8  10         32.95         33.95         0.68 o                         
  -2   8  10         14.60         11.25         0.37 o                         
  -1   8  10          7.81          5.63         0.23 o                         
   0   8  10         13.95         14.99         0.36 o                         
   1   8  10          7.86          5.88         0.28 o                         
   2   8  10         14.54         10.68         0.31 o                         
   3   8  10         33.49         34.95         0.61 o                         
   1   0  11       2856.28       2973.14        17.36 o                         
   2   0  11          1.01          1.40         0.21 o                         
   3   0  11          0.76          0.26         0.26 o                         
   4   0  11        146.00        135.23         2.49 o                         
   5   0  11         93.04         89.47         2.71 o                         
   6   0  11         13.95         17.52         0.52 o                         
   7   0  11        267.49        272.70         2.79 o                         
   8   0  11        206.74        246.69         6.61 o                         
  -8   1  11         11.77         14.80         1.10 o                         
  -7   1  11         46.60         52.47         1.10 o                         
  -6   1  11        150.33        147.42         2.36 o                         
  -5   1  11         39.74         41.58         2.03 o                         
  -4   1  11        103.56         95.75         2.32 o                         
  -3   1  11         36.89         36.30         1.25 o                         
  -2   1  11        628.48        646.36         5.12 o                         
  -1   1  11        830.26        893.75         6.44 o                         
   0   1  11          7.91          6.45         0.30 o                         
   1   1  11        830.58        906.56         5.80 o                         
   2   1  11        629.15        651.58         4.90 o                         
   3   1  11         38.08         37.06         1.03 o                         
   4   1  11        103.40         96.70         1.88 o                         
   5   1  11         39.84         42.52         1.93 o                         
   6   1  11        150.90        147.42         1.67 o                         
   7   1  11         46.03         51.49         1.03 o                         
   8   1  11         11.87         16.82         0.68 o                         
  -8   2  11        306.19        319.62         5.63 o                         
  -7   2  11        179.43        187.30         2.30 o                         
  -6   2  11          5.08          6.03         0.42 o                         
  -5   2  11         68.13         65.01         2.52 o                         
  -4   2  11        184.87        183.52         3.38 o                         
  -3   2  11         59.33         60.85         1.70 o                         
  -2   2  11         60.57         61.05         1.29 o                         
  -1   2  11        715.76        741.78         5.02 o                         
   0   2  11       1816.73       1929.07        12.63 o                         
   1   2  11        716.13        742.85         5.73 o                         
   2   2  11         59.33         61.79         1.08 o                         
   3   2  11         59.59         61.51         1.42 o                         
   4   2  11        187.09        181.32         3.73 o                         
   5   2  11         67.20         59.90         1.87 o                         
   6   2  11          4.84          5.57         0.39 o                         
   7   2  11        178.05        187.82         2.72 o                         
   8   2  11        305.87        339.45         4.72 o                         
  -8   3  11        103.71        106.60         2.05 o                         
  -7   3  11        275.19        295.99         3.64 o                         
  -6   3  11         82.62         80.28         1.45 o                         
  -5   3  11         25.85         26.85         0.75 o                         
  -4   3  11        108.83        101.22         2.79 o                         
  -3   3  11        119.30        111.99         2.21 o                         
  -2   3  11        470.28        469.76         4.12 o                         
  -1   3  11        377.98        383.73         3.69 o                         
   0   3  11        123.68        141.13         2.14 o                         
   1   3  11        377.97        385.87         3.79 o                         
   2   3  11        472.06        478.03         4.82 o                         
   3   3  11        120.59        115.10         2.30 o                         
   4   3  11        109.22        102.62         2.32 o                         
   5   3  11         25.95         26.95         0.76 o                         
   6   3  11         82.70         81.63         1.87 o                         
   7   3  11        274.81        290.93         4.49 o                         
   8   3  11        103.94        116.49         2.55 o                         
  -7   4  11         44.37         49.93         0.97 o                         
  -6   4  11         24.40         26.09         0.84 o                         
  -5   4  11         17.07         14.55         0.73 o                         
  -4   4  11        172.19        168.42         3.80 o                         
  -3   4  11         80.23         75.02         2.13 o                         
  -2   4  11         35.27         37.63         1.23 o                         
  -1   4  11        228.09        234.71         2.76 o                         
   0   4  11        737.19        750.82         5.96 o                         
   1   4  11        227.13        229.03         3.19 o                         
   2   4  11         36.54         40.24         1.28 o                         
   3   4  11         81.03         75.52         2.35 o                         
   4   4  11        172.50        170.72         3.66 o                         
   5   4  11         17.13         16.08         0.64 o                         
   6   4  11         24.37         24.94         0.79 o                         
   7   4  11         44.43         50.96         1.54 o                         
  -6   5  11          8.35         10.35         0.48 o                         
  -5   5  11         17.02         18.26         0.55 o                         
  -4   5  11         14.02         11.51         0.63 o                         
  -3   5  11          9.53         10.83         0.48 o                         
  -2   5  11        116.86        115.53         2.52 o                         
  -1   5  11        156.31        151.69         2.49 o                         
   0   5  11         20.43         20.83         0.88 o                         
   1   5  11        157.01        147.57         2.68 o                         
   2   5  11        116.43        108.38         2.46 o                         
   3   5  11          9.87         10.78         0.42 o                         
   4   5  11         14.36         13.22         0.46 o                         
   5   5  11         16.59         18.36         0.55 o                         
   6   5  11          8.29          9.34         0.37 o                         
  -6   6  11         50.09         48.01         1.57 o                         
  -5   6  11         34.86         34.41         0.73 o                         
  -4   6  11         13.24         14.55         0.55 o                         
  -3   6  11          1.44          1.96         0.33 o                         
  -2   6  11          6.68          8.55         0.50 o                         
  -1   6  11         89.88         90.63         1.21 o                         
   0   6  11         30.09         31.51         0.60 o                         
   1   6  11         89.27         89.47         1.18 o                         
   2   6  11          7.10          9.33         0.35 o                         
   3   6  11          1.50          2.45         0.23 o                         
   4   6  11         13.29         14.23         0.44 o                         
   5   6  11         35.05         35.84         0.67 o                         
   6   6  11         50.16         44.92         1.17 o                         
  -4   7  11          2.66          2.69         0.22 o                         
  -3   7  11         92.67         99.30         1.45 o                         
  -2   7  11         80.14         78.09         1.33 o                         
  -1   7  11          3.54          4.66         0.32 o                         
   0   7  11          0.25          0.94         0.19 o                         
   1   7  11          3.68          4.60         0.27 o                         
   2   7  11         80.08         79.66         1.00 o                         
   3   7  11         93.18        100.57         1.69 o                         
   4   7  11          2.72          2.89         0.20 o                         
  -3   8  11         42.08         41.84         0.90 o                         
  -2   8  11         11.01          9.47         0.39 o                         
  -1   8  11         46.40         42.71         0.72 o                         
   0   8  11         32.01         35.35         0.58 o                         
   1   8  11         46.05         43.65         0.71 o                         
   2   8  11         11.08          9.54         0.27 o                         
   3   8  11         42.45         40.53         0.63 o                         
   0   0  12       9959.90      10552.82        71.75 o                         
   1   0  12        400.95        438.72         3.32 o                         
   2   0  12         16.30         22.28         0.66 o                         
   3   0  12         96.48        121.36         1.98 o                         
   4   0  12         70.19         63.18         1.54 o                         
   5   0  12        666.20        601.55         8.37 o                         
   6   0  12        176.38        176.94         1.97 o                         
   7   0  12         18.41         18.40         0.63 o                         
   8   0  12         24.50         24.02         1.12 o                         
  -8   1  12          8.31         13.56         0.59 o                         
  -7   1  12         10.52         13.01         0.46 o                         
  -6   1  12        202.63        195.46         2.59 o                         
  -5   1  12        256.13        255.82         6.95 o                         
  -4   1  12        350.80        360.36         5.12 o                         
  -3   1  12         45.99         44.53         1.43 o                         
  -2   1  12         48.18         42.35         0.98 o                         
  -1   1  12        874.83        971.69         7.02 o                         
   0   1  12       1922.02       2022.98        10.63 o                         
   1   1  12        877.85        971.02         6.25 o                         
   2   1  12         47.53         42.45         0.92 o                         
   3   1  12         46.08         44.86         1.16 o                         
   4   1  12        350.98        352.70         4.63 o                         
   5   1  12        255.21        250.00         6.10 o                         
   6   1  12        201.48        194.37         2.18 o                         
   7   1  12         10.40         12.35         0.48 o                         
   8   1  12          8.27         13.58         0.64 o                         
  -8   2  12         37.13         46.00         0.90 o                         
  -7   2  12          4.95          5.02         0.32 o                         
  -6   2  12        296.62        289.66         4.50 o                         
  -5   2  12        222.05        201.00         7.77 o                         
  -4   2  12          5.21          4.39         0.57 o                         
  -3   2  12         54.13         64.41         1.82 o                         
  -2   2  12         28.87         34.59         1.01 o                         
  -1   2  12        997.78       1082.85         6.99 o                         
   0   2  12       1342.67       1419.91         9.78 o                         
   1   2  12       1004.94       1077.19         7.90 o                         
   2   2  12         29.09         35.62         0.97 o                         
   3   2  12         54.18         65.51         1.51 o                         
   4   2  12          5.14          4.45         0.54 o                         
   5   2  12        222.14        200.21         3.63 o                         
   6   2  12        298.22        292.44         3.84 o                         
   7   2  12          4.99          5.37         0.40 o                         
   8   2  12         37.09         50.52         1.39 o                         
  -7   3  12         43.40         43.10         1.24 o                         
  -6   3  12         62.28         62.36         1.22 o                         
  -5   3  12         14.48         13.62         0.55 o                         
  -4   3  12         21.04         20.53         1.28 o                         
  -3   3  12          7.68          8.37         0.57 o                         
  -2   3  12        281.27        295.68         3.09 o                         
  -1   3  12        347.64        355.70         3.84 o                         
   0   3  12       1343.08       1383.82         9.90 o                         
   1   3  12        351.02        360.99         3.71 o                         
   2   3  12        281.88        299.03         3.40 o                         
   3   3  12          7.63          7.87         0.65 o                         
   4   3  12         21.42         23.16         1.18 o                         
   5   3  12         14.35         13.72         0.45 o                         
   6   3  12         61.65         63.82         1.28 o                         
   7   3  12         42.44         41.17         1.17 o                         
  -7   4  12         32.52         33.08         0.60 o                         
  -6   4  12         87.48         92.03         1.69 o                         
  -5   4  12         67.64         57.53         1.41 o                         
  -4   4  12         97.87         98.54         1.59 o                         
  -3   4  12         12.77          9.99         0.83 o                         
  -2   4  12         72.22         74.34         1.90 o                         
  -1   4  12        549.97        583.54         5.08 o                         
   0   4  12          4.06          5.36         0.45 o                         
   1   4  12        553.37        585.64         5.91 o                         
   2   4  12         73.51         75.59         1.79 o                         
   3   4  12         12.53          8.30         0.78 o                         
   4   4  12         98.65        101.55         1.44 o                         
   5   4  12         67.98         61.45         1.27 o                         
   6   4  12         88.02         93.30         1.58 o                         
   7   4  12         32.06         34.22         1.30 o                         
  -6   5  12         15.91         19.82         0.60 o                         
  -5   5  12         58.66         60.64         1.13 o                         
  -4   5  12         35.79         37.40         1.09 o                         
  -3   5  12         18.62         19.71         0.62 o                         
  -2   5  12        107.96        108.86         3.14 o                         
  -1   5  12        166.77        166.78         2.86 o                         
   0   5  12        371.42        373.50         4.25 o                         
   1   5  12        165.38        160.88         2.86 o                         
   2   5  12        108.46        104.46         2.48 o                         
   3   5  12         18.39         19.30         0.51 o                         
   4   5  12         35.67         38.38         0.76 o                         
   5   5  12         59.07         63.73         1.09 o                         
   6   5  12         15.73         18.93         0.48 o                         
  -5   6  12         13.64         16.53         0.49 o                         
  -4   6  12         45.64         46.64         1.01 o                         
  -3   6  12        176.12        187.23         2.47 o                         
  -2   6  12         46.13         45.05         1.07 o                         
  -1   6  12        146.78        144.48         2.15 o                         
   0   6  12        113.30        118.35         1.53 o                         
   1   6  12        146.12        147.03         1.77 o                         
   2   6  12         46.54         47.05         0.74 o                         
   3   6  12        176.51        191.28         1.73 o                         
   4   6  12         45.60         49.64         0.74 o                         
   5   6  12         13.95         16.84         0.43 o                         
  -4   7  12         59.79         58.78         0.81 o                         
  -3   7  12         21.53         19.60         0.56 o                         
  -2   7  12         91.22         92.55         1.69 o                         
  -1   7  12        124.78        127.82         1.64 o                         
   0   7  12         42.49         47.85         0.77 o                         
   1   7  12        124.01        124.81         1.36 o                         
   2   7  12         91.06         92.76         1.18 o                         
   3   7  12         21.50         20.76         0.37 o                         
   4   7  12         59.72         60.38         0.79 o                         
  -2   8  12          3.49          3.39         0.26 o                         
  -1   8  12          2.19          1.72         0.17 o                         
   0   8  12         18.39         19.26         0.44 o                         
   1   8  12          2.05          1.57         0.17 o                         
   2   8  12          3.49          3.36         0.20 o                         
   1   0  13         52.80         61.92         1.07 o                         
   2   0  13         73.66         74.98         1.38 o                         
   3   0  13        651.91        602.49         6.80 o                         
   4   0  13         27.28         30.70         1.18 o                         
   5   0  13          2.34          6.18         0.80 o                         
   6   0  13         11.63          7.36         0.43 o                         
   7   0  13         18.79         21.66         0.56 o                         
   8   0  13         27.08         22.85         0.86 o                         
  -8   1  13          1.88          2.19         0.36 o                         
  -7   1  13         73.44         74.59         1.62 o                         
  -6   1  13         60.86         54.74         1.05 o                         
  -5   1  13        128.90        107.65         4.16 o                         
  -4   1  13        259.96        243.85         4.11 o                         
  -3   1  13         76.18         72.81         1.94 o                         
  -2   1  13         25.51         25.84         0.80 o                         
  -1   1  13        607.65        638.77         4.86 o                         
   0   1  13        440.39        461.57         3.33 o                         
   1   1  13        608.11        640.77         4.57 o                         
   2   1  13         25.21         25.30         0.74 o                         
   3   1  13         77.93         76.79         1.80 o                         
   4   1  13        258.44        233.52         4.16 o                         
   5   1  13        129.24        113.55         3.08 o                         
   6   1  13         60.77         54.97         1.06 o                         
   7   1  13         74.21         76.74         1.50 o                         
   8   1  13          1.76          2.27         0.23 o                         
  -8   2  13         46.49         45.14         1.25 o                         
  -7   2  13         14.83         16.19         0.44 o                         
  -6   2  13         31.58         27.43         0.80 o                         
  -5   2  13        120.39        103.89         3.31 o                         
  -4   2  13          3.05          1.14         0.44 o                         
  -3   2  13         22.84         24.34         1.00 o                         
  -2   2  13        496.57        506.39         4.61 o                         
  -1   2  13         27.49         29.80         0.80 o                         
   0   2  13        299.56        329.20         3.28 o                         
   1   2  13         27.97         29.65         0.87 o                         
   2   2  13        492.80        500.51         4.58 o                         
   3   2  13         22.64         23.99         0.92 o                         
   4   2  13          2.95          1.28         0.45 o                         
   5   2  13        119.32         99.80         2.94 o                         
   6   2  13         31.60         28.94         0.74 o                         
   7   2  13         14.68         16.34         0.65 o                         
   8   2  13         47.13         55.29         1.05 o                         
  -7   3  13         28.56         28.70         0.70 o                         
  -6   3  13         65.65         62.92         1.40 o                         
  -5   3  13         57.02         54.74         1.24 o                         
  -4   3  13        306.90        292.89         7.23 o                         
  -3   3  13        106.68        104.02         1.99 o                         
  -2   3  13         21.33         20.70         0.75 o                         
  -1   3  13         45.16         47.95         1.16 o                         
   0   3  13        228.04        227.75         2.79 o                         
   1   3  13         44.72         46.46         1.26 o                         
   2   3  13         21.46         21.44         0.80 o                         
   3   3  13        107.46        104.44         2.54 o                         
   4   3  13        306.96        301.60         6.09 o                         
   5   3  13         57.28         57.36         0.98 o                         
   6   3  13         65.46         66.06         1.25 o                         
   7   3  13         29.23         29.64         1.57 o                         
  -7   4  13          6.71          5.41         0.27 o                         
  -6   4  13         91.76         93.35         1.93 o                         
  -5   4  13         93.50         91.09         1.57 o                         
  -4   4  13          2.15          2.45         0.26 o                         
  -3   4  13         13.71         13.57         1.07 o                         
  -2   4  13         59.96         63.40         1.63 o                         
  -1   4  13        356.20        366.30         3.79 o                         
   0   4  13        264.94        268.01         3.58 o                         
   1   4  13        357.07        360.68         4.37 o                         
   2   4  13         58.26         59.30         1.61 o                         
   3   4  13         13.42         12.59         0.96 o                         
   4   4  13          2.07          2.83         0.25 o                         
   5   4  13         93.66         91.51         1.24 o                         
   6   4  13         91.93         95.34         1.36 o                         
   7   4  13          6.62          5.52         0.53 o                         
  -6   5  13         73.67         69.72         0.98 o                         
  -5   5  13         32.17         31.37         0.76 o                         
  -4   5  13         58.93         57.38         1.38 o                         
  -3   5  13         94.27         91.35         1.62 o                         
  -2   5  13         56.63         57.25         1.67 o                         
  -1   5  13         45.82         49.23         1.65 o                         
   0   5  13         49.59         44.42         1.46 o                         
   1   5  13         45.62         49.03         1.55 o                         
   2   5  13         57.14         59.86         1.85 o                         
   3   5  13         92.55         92.20         1.28 o                         
   4   5  13         59.99         61.51         0.98 o                         
   5   5  13         32.11         32.44         0.57 o                         
   6   5  13         73.69         71.16         1.17 o                         
  -5   6  13         19.31         18.68         0.48 o                         
  -4   6  13         41.68         38.83         0.89 o                         
  -3   6  13        133.61        136.88         1.97 o                         
  -2   6  13         16.66         17.10         0.66 o                         
  -1   6  13        161.84        168.82         2.11 o                         
   0   6  13         41.71         41.82         0.83 o                         
   1   6  13        162.87        168.83         1.86 o                         
   2   6  13         16.35         16.88         0.50 o                         
   3   6  13        132.68        137.31         1.36 o                         
   4   6  13         41.07         39.43         0.63 o                         
   5   6  13         19.62         19.38         0.44 o                         
  -4   7  13          0.31          0.00         0.14 o                         
  -3   7  13         23.66         21.47         0.57 o                         
  -2   7  13         89.70         94.52         1.43 o                         
  -1   7  13         40.91         44.43         0.84 o                         
   0   7  13         16.66         14.90         0.57 o                         
   1   7  13         41.18         44.42         0.77 o                         
   2   7  13         90.54         97.58         1.25 o                         
   3   7  13         23.57         21.28         0.36 o                         
   4   7  13          0.24          0.21         0.10 o                         
  -2   8  13        111.49        104.28         1.96 o                         
  -1   8  13         18.95         19.14         0.55 o                         
   0   8  13         10.04          8.52         0.32 o                         
   1   8  13         19.33         19.28         0.40 o                         
   2   8  13        111.36        100.70         1.97 o                         
   0   0  14        771.43        866.35         8.14 o                         
   1   0  14        295.51        309.31         2.91 o                         
   2   0  14        123.49        124.16         2.03 o                         
   3   0  14          0.04          0.63         0.33 o                         
   4   0  14        191.54        170.61         3.39 o                         
   5   0  14        629.96        615.56        12.77 o                         
   6   0  14        180.19        162.02         2.06 o                         
   7   0  14        102.37        114.51         1.51 o                         
   8   0  14         21.00         28.53         1.72 o                         
  -8   1  14         67.26         71.29         1.72 o                         
  -7   1  14          3.24          3.68         0.22 o                         
  -6   1  14          4.65          6.41         0.35 o                         
  -5   1  14        390.90        326.51         6.53 o                         
  -4   1  14        520.06        520.90         6.71 o                         
  -3   1  14        114.27        129.05         2.66 o                         
  -2   1  14        213.79        217.70         2.64 o                         
  -1   1  14        197.13        215.90         2.34 o                         
   0   1  14        241.90        261.41         2.43 o                         
   1   1  14        195.93        213.97         2.19 o                         
   2   1  14        214.06        215.99         2.69 o                         
   3   1  14        113.13        121.50         2.37 o                         
   4   1  14        518.53        517.05         6.79 o                         
   5   1  14        391.15        323.73         5.75 o                         
   6   1  14          5.22          6.58         0.48 o                         
   7   1  14          3.47          3.87         0.36 o                         
   8   1  14         67.16         71.57         4.69 o                         
  -7   2  14          2.39          3.90         0.23 o                         
  -6   2  14         99.89         96.62         1.58 o                         
  -5   2  14        245.73        246.69         2.96 o                         
  -4   2  14         78.14         64.68         1.79 o                         
  -3   2  14         45.70         48.31         1.46 o                         
  -2   2  14        109.60        111.22         1.70 o                         
  -1   2  14        815.94        850.10         6.30 o                         
   0   2  14        437.30        486.50         4.41 o                         
   1   2  14        815.90        842.86         6.74 o                         
   2   2  14        109.76        111.57         1.85 o                         
   3   2  14         44.95         45.45         1.40 o                         
   4   2  14         77.38         68.38         2.38 o                         
   5   2  14        244.58        246.51         3.10 o                         
   6   2  14        101.21        100.44         1.53 o                         
   7   2  14          2.32          3.26         0.31 o                         
  -7   3  14          9.07          8.97         0.34 o                         
  -6   3  14         40.78         38.23         1.04 o                         
  -5   3  14        115.46        101.60         1.74 o                         
  -4   3  14        237.03        232.04         5.61 o                         
  -3   3  14         65.65         74.03         1.71 o                         
  -2   3  14        247.87        255.86         2.96 o                         
  -1   3  14        265.96        288.45         3.61 o                         
   0   3  14          2.22          0.31         0.24 o                         
   1   3  14        264.14        284.67         3.40 o                         
   2   3  14        248.55        252.73         3.47 o                         
   3   3  14         65.59         73.84         2.15 o                         
   4   3  14        235.05        233.80         5.53 o                         
   5   3  14        115.42        105.20         1.91 o                         
   6   3  14         41.23         40.84         0.93 o                         
   7   3  14          9.56          9.11         0.50 o                         
  -7   4  14          2.10          2.10         0.18 o                         
  -6   4  14         65.44         63.27         1.07 o                         
  -5   4  14        167.33        163.78         2.24 o                         
  -4   4  14         13.40         10.53         0.54 o                         
  -3   4  14         66.77         69.20         2.33 o                         
  -2   4  14        217.06        223.76         3.05 o                         
  -1   4  14        147.27        143.79         2.41 o                         
   0   4  14         92.55         97.62         2.21 o                         
   1   4  14        148.06        141.52         2.80 o                         
   2   4  14        216.68        225.72         3.45 o                         
   3   4  14         66.28         67.54         2.16 o                         
   4   4  14         13.10          9.86         0.41 o                         
   5   4  14        166.80        168.86         1.82 o                         
   6   4  14         65.59         63.70         0.90 o                         
   7   4  14          2.14          1.48         0.30 o                         
  -6   5  14          1.73          1.74         0.18 o                         
  -5   5  14         99.18        103.20         1.45 o                         
  -4   5  14         15.75         13.07         0.67 o                         
  -3   5  14         25.18         24.21         0.80 o                         
  -2   5  14        502.63        498.91         3.70 o                         
  -1   5  14         93.57         95.14         2.66 o                         
   0   5  14          2.14          2.73         0.47 o                         
   1   5  14         92.63         94.13         2.39 o                         
   2   5  14        502.73        505.63         4.27 o                         
   3   5  14         25.51         23.00         0.60 o                         
   4   5  14         15.54         12.48         0.43 o                         
   5   5  14         98.64        102.71         1.30 o                         
   6   5  14          1.77          1.70         0.17 o                         
  -5   6  14         18.73         16.31         0.51 o                         
  -4   6  14         19.03         20.69         0.62 o                         
  -3   6  14         94.67         90.85         1.50 o                         
  -2   6  14         12.77         13.71         0.58 o                         
  -1   6  14         46.06         45.41         0.95 o                         
   0   6  14         26.46         29.05         0.68 o                         
   1   6  14         46.72         45.78         0.91 o                         
   2   6  14         12.82         13.41         0.44 o                         
   3   6  14         94.16         93.82         1.04 o                         
   4   6  14         18.96         21.54         0.45 o                         
   5   6  14         18.66         17.30         0.43 o                         
  -4   7  14          6.57          6.68         0.26 o                         
  -3   7  14         21.53         21.99         0.62 o                         
  -2   7  14        148.59        150.90         1.91 o                         
  -1   7  14         30.11         29.61         0.75 o                         
   0   7  14         37.68         39.43         0.98 o                         
   1   7  14         30.07         28.35         0.58 o                         
   2   7  14        148.48        149.49         1.50 o                         
   3   7  14         21.76         22.83         0.38 o                         
   4   7  14          6.38          6.24         0.18 o                         
  -1   8  14         25.11         24.80         0.63 o                         
   0   8  14          0.21          0.12         0.15 o                         
   1   8  14         25.47         24.81         0.52 o                         
   1   0  15         13.45         12.24         0.52 o                         
   2   0  15         53.12         66.09         1.47 o                         
   3   0  15        663.31        621.41         7.18 o                         
   4   0  15        141.01        130.15         2.98 o                         
   5   0  15       1025.61        943.51         9.97 o                         
   6   0  15        232.82        188.02         2.24 o                         
   7   0  15         58.58         66.89         1.13 o                         
   8   0  15          0.57          0.30         0.24 o                         
  -7   1  15         78.18         79.97         2.01 o                         
  -6   1  15         21.72         21.24         0.56 o                         
  -5   1  15         86.35         74.47         1.35 o                         
  -4   1  15       2757.51       2612.85        34.98 o                         
  -3   1  15        245.71        234.19         3.85 o                         
  -2   1  15        323.30        327.07         3.50 o                         
  -1   1  15        366.97        401.36         3.63 o                         
   0   1  15         33.56         41.92         0.88 o                         
   1   1  15        363.27        395.22         3.61 o                         
   2   1  15        324.72        327.99         3.58 o                         
   3   1  15        244.05        228.97         3.82 o                         
   4   1  15       2758.16       2574.34        25.42 o                         
   5   1  15         86.85         75.78         1.20 o                         
   6   1  15         21.72         22.46         0.64 o                         
   7   1  15         79.67         83.93         1.92 o                         
  -7   2  15         93.29         91.88         1.34 o                         
  -6   2  15        252.22        227.72         2.42 o                         
  -5   2  15        365.46        334.50         3.69 o                         
  -4   2  15         64.76         62.23         1.80 o                         
  -3   2  15        164.23        151.56         2.76 o                         
  -2   2  15         47.70         44.82         1.18 o                         
  -1   2  15         22.71         26.66         0.82 o                         
   0   2  15          9.44          9.83         0.54 o                         
   1   2  15         22.80         25.43         0.87 o                         
   2   2  15         48.01         43.53         1.16 o                         
   3   2  15        162.68        155.19         2.76 o                         
   4   2  15         63.65         58.38         2.24 o                         
   5   2  15        368.90        344.72         3.56 o                         
   6   2  15        252.29        226.03         2.84 o                         
   7   2  15         92.72         93.06         1.97 o                         
  -7   3  15         26.41         25.33         0.52 o                         
  -6   3  15        107.37        109.03         1.70 o                         
  -5   3  15        397.43        373.36         4.17 o                         
  -4   3  15        607.12        584.42         5.80 o                         
  -3   3  15       1014.25        987.96         8.65 o                         
  -2   3  15         19.74         19.35         0.91 o                         
  -1   3  15         49.48         51.30         1.42 o                         
   0   3  15        154.48        157.55         2.73 o                         
   1   3  15         48.95         49.26         1.31 o                         
   2   3  15         19.36         18.90         0.91 o                         
   3   3  15       1012.48        983.42        11.81 o                         
   4   3  15        607.59        595.61         5.41 o                         
   5   3  15        397.45        386.21         3.90 o                         
   6   3  15        108.42        108.39         2.22 o                         
   7   3  15         27.22         25.81         0.78 o                         
  -6   4  15         67.50         62.49         0.91 o                         
  -5   4  15         77.95         78.30         1.38 o                         
  -4   4  15        107.95        114.26         1.62 o                         
  -3   4  15        156.07        169.09         2.49 o                         
  -2   4  15         69.91         71.70         1.83 o                         
  -1   4  15         30.86         27.33         1.12 o                         
   0   4  15        147.30        135.70         2.78 o                         
   1   4  15         31.29         28.40         1.17 o                         
   2   4  15         68.79         72.62         1.89 o                         
   3   4  15        154.89        167.81         3.06 o                         
   4   4  15        107.71        116.39         1.48 o                         
   5   4  15         79.54         81.18         1.11 o                         
   6   4  15         68.33         61.40         1.70 o                         
  -6   5  15        135.82        126.43         1.40 o                         
  -5   5  15         74.28         69.04         1.09 o                         
  -4   5  15         37.58         34.59         1.02 o                         
  -3   5  15        438.63        455.25         4.84 o                         
  -2   5  15         90.87         98.31         1.32 o                         
  -1   5  15         24.62         24.60         0.63 o                         
   0   5  15          7.53         10.14         0.62 o                         
   1   5  15         25.51         25.24         0.70 o                         
   2   5  15         90.31         98.58         1.80 o                         
   3   5  15        439.05        463.14         3.94 o                         
   4   5  15         37.21         34.72         0.69 o                         
   5   5  15         74.50         69.78         0.83 o                         
   6   5  15        136.08        134.78         2.76 o                         
  -5   6  15         13.61         12.15         0.62 o                         
  -4   6  15         24.68         24.13         0.63 o                         
  -3   6  15         35.73         41.02         0.93 o                         
  -2   6  15        136.93        143.52         2.04 o                         
  -1   6  15         94.20         93.87         1.42 o                         
   0   6  15          0.33          0.37         0.22 o                         
   1   6  15         94.22         95.04         1.39 o                         
   2   6  15        135.60        146.57         1.63 o                         
   3   6  15         35.98         41.70         0.68 o                         
   4   6  15         25.43         25.59         0.50 o                         
   5   6  15         13.35         12.02         0.39 o                         
  -4   7  15         48.13         38.80         0.86 o                         
  -3   7  15         73.50         67.07         0.91 o                         
  -2   7  15        155.45        158.64         1.92 o                         
  -1   7  15         37.38         43.15         0.88 o                         
   0   7  15          9.73         13.34         0.51 o                         
   1   7  15         36.60         41.67         0.87 o                         
   2   7  15        155.62        161.08         1.45 o                         
   3   7  15         74.01         67.72         0.68 o                         
   4   7  15         47.63         39.23         0.57 o                         
  -1   8  15         72.04         66.95         1.28 o                         
   0   8  15         10.89          9.99         0.61 o                         
   1   8  15         71.83         64.95         0.87 o                         
   0   0  16       2840.94       2951.11        23.96 o                         
   1   0  16        164.00        141.33         1.80 o                         
   2   0  16        199.95        205.62         2.88 o                         
   3   0  16        477.77        468.43         5.93 o                         
   4   0  16         23.55         24.28         1.30 o                         
   5   0  16         54.57         68.61         1.11 o                         
   6   0  16         78.17         57.77         0.93 o                         
   7   0  16         79.34         81.52         1.84 o                         
  -7   1  16         17.02         16.95         0.46 o                         
  -6   1  16         76.23         69.73         1.13 o                         
  -5   1  16        235.03        211.83         2.27 o                         
  -4   1  16       1559.66       1559.60        25.27 o                         
  -3   1  16        521.35        526.48         7.43 o                         
  -2   1  16        775.00        774.06         6.09 o                         
  -1   1  16        197.94        209.27         2.46 o                         
   0   1  16        263.47        283.47         2.92 o                         
   1   1  16        197.61        210.83         2.49 o                         
   2   1  16        776.72        762.98         6.51 o                         
   3   1  16        516.94        505.49         7.20 o                         
   4   1  16       1567.53       1512.11        24.33 o                         
   5   1  16        233.60        210.43         2.55 o                         
   6   1  16         76.44         69.51         1.18 o                         
   7   1  16         16.66         16.97         0.75 o                         
  -7   2  16         73.79         67.72         1.66 o                         
  -6   2  16        155.13        139.94         3.01 o                         
  -5   2  16        135.75        124.25         2.46 o                         
  -4   2  16         49.16         43.24         1.51 o                         
  -3   2  16        333.03        323.41         4.42 o                         
  -2   2  16        561.25        549.75         5.31 o                         
  -1   2  16        364.77        353.09         3.55 o                         
   0   2  16        712.43        712.03         6.07 o                         
   1   2  16        365.32        362.58         4.41 o                         
   2   2  16        559.14        545.93         5.63 o                         
   3   2  16        336.28        328.75         4.60 o                         
   4   2  16         48.84         40.98         1.89 o                         
   5   2  16        137.41        131.29         2.03 o                         
   6   2  16        154.73        139.12         2.05 o                         
   7   2  16         73.88         70.78         1.28 o                         
  -7   3  16         47.44         46.37         1.07 o                         
  -6   3  16         36.40         40.46         0.83 o                         
  -5   3  16        202.14        211.91         2.73 o                         
  -4   3  16        560.10        524.63         4.51 o                         
  -3   3  16       1165.44       1152.66         9.80 o                         
  -2   3  16         46.81         51.81         1.50 o                         
  -1   3  16        241.23        241.99         3.41 o                         
   0   3  16          2.83          2.45         0.39 o                         
   1   3  16        241.07        245.24         3.25 o                         
   2   3  16         46.37         48.12         1.49 o                         
   3   3  16       1163.66       1140.22        13.27 o                         
   4   3  16        564.43        541.91         5.90 o                         
   5   3  16        202.14        218.08         2.32 o                         
   6   3  16         35.95         38.69         0.97 o                         
   7   3  16         47.16         43.77         1.25 o                         
  -6   4  16         14.56         16.17         0.40 o                         
  -5   4  16        233.40        213.54         2.57 o                         
  -4   4  16         56.44         50.07         0.87 o                         
  -3   4  16        546.15        530.86         4.37 o                         
  -2   4  16        470.16        460.69         5.37 o                         
  -1   4  16        141.23        128.80         2.52 o                         
   0   4  16        221.08        218.16         3.71 o                         
   1   4  16        141.51        130.81         2.60 o                         
   2   4  16        471.63        454.13         5.85 o                         
   3   4  16        546.60        540.25         5.03 o                         
   4   4  16         56.07         50.08         0.91 o                         
   5   4  16        233.97        213.48         2.80 o                         
   6   4  16         14.79         15.96         0.55 o                         
  -6   5  16         88.26         79.56         1.36 o                         
  -5   5  16        112.49        121.46         1.92 o                         
  -4   5  16        265.54        262.06         3.52 o                         
  -3   5  16        757.97        768.95         7.41 o                         
  -2   5  16        160.98        173.81         1.96 o                         
  -1   5  16         19.41         18.74         0.51 o                         
   0   5  16        177.14        171.50         1.57 o                         
   1   5  16         19.27         17.68         0.48 o                         
   2   5  16        159.71        178.09         2.13 o                         
   3   5  16        760.36        796.93         6.25 o                         
   4   5  16        264.25        264.93         2.42 o                         
   5   5  16        113.68        121.49         1.25 o                         
   6   5  16         87.53         80.79         1.42 o                         
  -5   6  16         46.59         40.04         0.92 o                         
  -4   6  16         21.89         20.85         0.66 o                         
  -3   6  16        150.50        148.97         1.96 o                         
  -2   6  16        219.71        229.37         2.78 o                         
  -1   6  16         69.62         67.55         1.15 o                         
   0   6  16          2.58          2.46         0.24 o                         
   1   6  16         70.35         69.47         1.13 o                         
   2   6  16        221.15        237.82         2.26 o                         
   3   6  16        149.27        151.41         1.46 o                         
   4   6  16         21.85         21.29         0.40 o                         
   5   6  16         46.22         41.29         0.73 o                         
  -3   7  16        176.24        163.99         2.41 o                         
  -2   7  16        223.80        229.88         3.22 o                         
  -1   7  16         84.89         86.23         1.29 o                         
   0   7  16          0.13          0.36         0.17 o                         
   1   7  16         84.52         88.32         1.31 o                         
   2   7  16        222.80        233.69         2.24 o                         
   3   7  16        177.05        164.58         2.11 o                         
   1   0  17         39.11         45.98         1.09 o                         
   2   0  17         93.19        101.73         2.00 o                         
   3   0  17        884.28        876.21         9.34 o                         
   4   0  17        281.66        267.26         5.11 o                         
   5   0  17         11.35         12.88         0.51 o                         
   6   0  17        124.92        103.47         1.30 o                         
   7   0  17         23.94         27.09         0.77 o                         
  -7   1  17         35.87         32.69         0.99 o                         
  -6   1  17        111.91        112.73         1.49 o                         
  -5   1  17        156.90        150.74         1.93 o                         
  -4   1  17        510.18        523.19         7.77 o                         
  -3   1  17         17.46         22.77         1.19 o                         
  -2   1  17        140.88        130.68         2.00 o                         
  -1   1  17        226.43        236.94         2.92 o                         
   0   1  17        117.02        105.83         1.96 o                         
   1   1  17        223.96        231.28         2.87 o                         
   2   1  17        142.38        134.48         2.07 o                         
   3   1  17         17.65         22.19         1.49 o                         
   4   1  17        509.76        509.68         7.67 o                         
   5   1  17        155.46        148.17         2.22 o                         
   6   1  17        111.42        114.97         1.56 o                         
   7   1  17         35.42         33.29         1.01 o                         
  -7   2  17         44.15         40.18         0.94 o                         
  -6   2  17         44.68         41.53         1.00 o                         
  -5   2  17         21.10         22.02         0.74 o                         
  -4   2  17        203.71        192.48         2.51 o                         
  -3   2  17        532.72        528.10         6.98 o                         
  -2   2  17        120.60        112.79         2.05 o                         
  -1   2  17          2.67          2.37         0.31 o                         
   0   2  17         26.27         28.72         0.98 o                         
   1   2  17          2.88          1.94         0.32 o                         
   2   2  17        120.16        111.15         2.49 o                         
   3   2  17        535.70        532.88         8.53 o                         
   4   2  17        201.43        189.76         2.58 o                         
   5   2  17         20.53         21.52         0.75 o                         
   6   2  17         44.60         40.95         1.39 o                         
   7   2  17         44.84         42.74         1.05 o                         
  -7   3  17          6.63          6.64         0.26 o                         
  -6   3  17         15.01         16.88         0.51 o                         
  -5   3  17        630.45        627.88         9.05 o                         
  -4   3  17        178.71        183.14         2.59 o                         
  -3   3  17         49.08         46.63         1.60 o                         
  -2   3  17        228.61        217.51         3.32 o                         
  -1   3  17        325.93        319.97         4.12 o                         
   0   3  17         16.87         18.71         0.91 o                         
   1   3  17        321.36        317.24         3.83 o                         
   2   3  17        230.26        220.21         3.40 o                         
   3   3  17         49.37         49.82         2.05 o                         
   4   3  17        178.79        191.14         2.51 o                         
   5   3  17        626.45        620.04        10.08 o                         
   6   3  17         14.81         16.04         0.58 o                         
   7   3  17          6.53          6.41         0.44 o                         
  -6   4  17         73.11         73.04         0.89 o                         
  -5   4  17         70.05         72.54         1.07 o                         
  -4   4  17        455.41        454.33         5.45 o                         
  -3   4  17        203.22        205.64         2.44 o                         
  -2   4  17        132.83        124.39         1.35 o                         
  -1   4  17        109.20        103.64         2.28 o                         
   0   4  17         13.60         12.04         0.89 o                         
   1   4  17        108.29        101.64         2.24 o                         
   2   4  17        133.86        130.71         1.83 o                         
   3   4  17        205.18        212.23         2.98 o                         
   4   4  17        453.30        465.82         5.02 o                         
   5   4  17         69.01         74.35         1.56 o                         
   6   4  17         73.07         71.18         1.08 o                         
  -5   5  17        304.71        291.17         3.39 o                         
  -4   5  17         71.40         69.69         1.21 o                         
  -3   5  17        186.71        191.88         2.46 o                         
  -2   5  17        382.78        388.63         3.49 o                         
  -1   5  17         50.48         50.18         0.84 o                         
   0   5  17         50.92         54.72         0.87 o                         
   1   5  17         49.88         50.73         0.90 o                         
   2   5  17        382.84        392.45         3.77 o                         
   3   5  17        188.02        193.99         3.87 o                         
   4   5  17         70.75         72.74         1.06 o                         
   5   5  17        304.12        288.99         2.62 o                         
  -4   6  17        198.46        186.90         2.42 o                         
  -3   6  17        100.01        101.54         2.12 o                         
  -2   6  17        128.37        128.39         1.82 o                         
  -1   6  17         69.77         73.88         1.18 o                         
   0   6  17          2.21          3.00         0.23 o                         
   1   6  17         69.46         73.21         1.21 o                         
   2   6  17        129.99        135.26         1.73 o                         
   3   6  17         99.75        102.94         1.18 o                         
   4   6  17        199.60        193.42         2.02 o                         
  -3   7  17         53.40         45.66         0.85 o                         
  -2   7  17        154.47        154.99         2.05 o                         
  -1   7  17         36.39         35.77         0.73 o                         
   0   7  17        105.91         99.59         1.22 o                         
   1   7  17         37.15         38.27         0.77 o                         
   2   7  17        153.47        156.06         1.59 o                         
   3   7  17         53.66         47.99         0.69 o                         
   0   0  18       1348.87       1379.88        12.75 o                         
   1   0  18         76.50         77.27         1.69 o                         
   2   0  18        203.24        204.27         3.04 o                         
   3   0  18        265.79        271.31         4.35 o                         
   4   0  18         58.80         54.11         2.16 o                         
   5   0  18         53.27         52.20         1.01 o                         
   6   0  18         20.39         17.00         0.47 o                         
   7   0  18          2.57          5.01         0.31 o                         
  -7   1  18         40.09         41.82         0.82 o                         
  -6   1  18          0.97          1.62         0.29 o                         
  -5   1  18         66.50         66.83         1.16 o                         
  -4   1  18        884.96        874.36         7.94 o                         
  -3   1  18        250.41        238.77         3.68 o                         
  -2   1  18        524.03        506.20         4.98 o                         
  -1   1  18         88.30         85.11         1.81 o                         
   0   1  18        192.88        193.52         2.86 o                         
   1   1  18         88.51         85.09         1.56 o                         
   2   1  18        524.88        500.05         4.75 o                         
   3   1  18        250.45        238.21         4.47 o                         
   4   1  18        885.01        870.27         7.06 o                         
   5   1  18         67.08         66.64         1.61 o                         
   6   1  18          0.98          1.65         0.47 o                         
   7   1  18         39.86         42.72         1.16 o                         
  -7   2  18         18.13         23.22         0.64 o                         
  -6   2  18          9.39          7.97         0.44 o                         
  -5   2  18        153.09        155.78         3.39 o                         
  -4   2  18         92.80         91.18         1.20 o                         
  -3   2  18         87.01         87.29         2.17 o                         
  -2   2  18        417.06        425.76         5.30 o                         
  -1   2  18        299.18        298.91         3.37 o                         
   0   2  18        153.42        146.62         2.35 o                         
   1   2  18        297.08        294.71         4.21 o                         
   2   2  18        414.96        418.02         4.99 o                         
   3   2  18         88.63         90.03         2.44 o                         
   4   2  18         91.62         90.51         1.75 o                         
   5   2  18        152.91        150.50         2.53 o                         
   6   2  18          9.42          8.59         0.61 o                         
   7   2  18         17.93         24.41         0.71 o                         
  -6   3  18         47.23         48.26         0.84 o                         
  -5   3  18        431.48        448.79         6.71 o                         
  -4   3  18         39.45         42.72         1.01 o                         
  -3   3  18        384.84        386.40         3.69 o                         
  -2   3  18         15.57         17.48         0.94 o                         
  -1   3  18        329.10        331.50         4.29 o                         
   0   3  18         11.12         11.52         0.76 o                         
   1   3  18        327.77        326.08         3.96 o                         
   2   3  18         15.26         16.03         0.91 o                         
   3   3  18        384.39        388.29         3.72 o                         
   4   3  18         39.02         42.14         0.99 o                         
   5   3  18        432.69        439.59         5.09 o                         
   6   3  18         47.17         46.87         1.75 o                         
  -6   4  18         78.03         75.22         0.96 o                         
  -5   4  18         70.60         72.86         1.02 o                         
  -4   4  18          8.58         10.56         0.42 o                         
  -3   4  18        162.91        151.43         1.98 o                         
  -2   4  18        236.41        238.69         1.98 o                         
  -1   4  18        142.67        139.68         2.19 o                         
   0   4  18         28.53         25.88         1.27 o                         
   1   4  18        142.08        141.65         1.80 o                         
   2   4  18        235.13        243.29         2.36 o                         
   3   4  18        162.14        161.29         2.51 o                         
   4   4  18          9.19         11.16         0.49 o                         
   5   4  18         70.32         71.78         1.01 o                         
   6   4  18         77.65         73.21         1.07 o                         
  -5   5  18         85.98         85.01         1.66 o                         
  -4   5  18        100.21         99.67         1.46 o                         
  -3   5  18        199.96        203.57         2.53 o                         
  -2   5  18         37.50         38.81         0.79 o                         
  -1   5  18        372.40        363.82         3.05 o                         
   0   5  18        250.07        262.08         2.57 o                         
   1   5  18        370.21        365.24         3.27 o                         
   2   5  18         37.03         39.88         0.84 o                         
   3   5  18        199.78        207.34         2.25 o                         
   4   5  18        100.52        103.73         1.29 o                         
   5   5  18         86.26         85.89         1.00 o                         
  -4   6  18         41.58         35.23         0.90 o                         
  -3   6  18         44.55         42.63         0.75 o                         
  -2   6  18         76.93         77.67         1.28 o                         
  -1   6  18         73.66         76.03         1.16 o                         
   0   6  18        378.84        372.60         2.75 o                         
   1   6  18         73.87         78.62         1.17 o                         
   2   6  18         76.98         80.70         1.02 o                         
   3   6  18         43.82         42.72         0.66 o                         
   4   6  18         41.91         36.71         0.54 o                         
  -2   7  18         47.86         42.99         0.72 o                         
  -1   7  18        166.70        154.81         1.78 o                         
   0   7  18         19.96         19.61         0.51 o                         
   1   7  18        167.31        157.24         1.63 o                         
   2   7  18         46.98         43.02         0.64 o                         
   1   0  19        545.10        522.34         5.42 o                         
   2   0  19        244.37        241.96         3.17 o                         
   3   0  19        401.40        402.55         5.62 o                         
   4   0  19        410.19        395.97         4.01 o                         
   5   0  19         34.71         28.46         0.72 o                         
   6   0  19         10.95         10.75         0.37 o                         
   7   0  19         93.14         97.57         1.66 o                         
  -7   1  19         71.60         85.30         2.64 o                         
  -6   1  19        108.16        108.58         1.37 o                         
  -5   1  19         75.35         68.90         1.16 o                         
  -4   1  19         19.72         17.75         0.57 o                         
  -3   1  19        136.90        140.91         3.02 o                         
  -2   1  19       2394.04       2368.70        16.41 o                         
  -1   1  19        361.18        360.51         4.31 o                         
   0   1  19         60.77         63.24         1.60 o                         
   1   1  19        359.53        357.95         3.99 o                         
   2   1  19       2397.94       2381.96        16.51 o                         
   3   1  19        136.47        139.28         3.34 o                         
   4   1  19         20.25         18.99         0.61 o                         
   5   1  19         74.00         69.13         1.30 o                         
   6   1  19        107.93        110.11         1.60 o                         
   7   1  19         71.61         88.30         2.97 o                         
  -7   2  19         44.63         53.17         2.05 o                         
  -6   2  19        128.22        122.30         1.84 o                         
  -5   2  19         85.88         87.43         1.54 o                         
  -4   2  19        142.02        134.74         1.92 o                         
  -3   2  19        745.63        746.40         9.13 o                         
  -2   2  19        183.58        182.47         2.80 o                         
  -1   2  19        820.72        792.51         7.53 o                         
   0   2  19        478.27        461.50         5.20 o                         
   1   2  19        822.38        793.81         8.22 o                         
   2   2  19        183.81        182.97         3.10 o                         
   3   2  19        746.21        740.84         8.85 o                         
   4   2  19        140.50        131.69         2.39 o                         
   5   2  19         85.65         85.00         1.76 o                         
   6   2  19        128.22        122.59         3.05 o                         
   7   2  19         44.11         50.27         1.96 o                         
  -6   3  19          8.14          9.91         0.41 o                         
  -5   3  19        147.05        148.27         2.22 o                         
  -4   3  19         20.63         23.35         0.59 o                         
  -3   3  19        327.29        313.63         2.66 o                         
  -2   3  19        798.46        781.88         7.65 o                         
  -1   3  19        475.46        464.50         5.88 o                         
   0   3  19        187.78        181.77         3.06 o                         
   1   3  19        475.55        475.40         5.45 o                         
   2   3  19        799.74        780.01         8.40 o                         
   3   3  19        327.47        317.16         4.31 o                         
   4   3  19         20.43         22.48         0.69 o                         
   5   3  19        147.07        142.67         2.23 o                         
   6   3  19          7.98          8.77         0.51 o                         
  -6   4  19         34.84         35.25         0.68 o                         
  -5   4  19         62.65         58.37         0.85 o                         
  -4   4  19         96.33         96.98         1.30 o                         
  -3   4  19        143.94        144.14         1.89 o                         
  -2   4  19         47.88         49.51         0.84 o                         
  -1   4  19        622.69        589.67         3.97 o                         
   0   4  19        982.26        955.74         5.58 o                         
   1   4  19        620.85        594.33         3.88 o                         
   2   4  19         48.12         53.65         0.93 o                         
   3   4  19        143.93        149.34         1.75 o                         
   4   4  19         96.49         98.46         1.87 o                         
   5   4  19         62.15         56.52         1.12 o                         
   6   4  19         34.46         32.64         0.73 o                         
  -5   5  19         26.22         19.88         0.61 o                         
  -4   5  19        268.01        257.77         2.77 o                         
  -3   5  19        175.65        178.40         2.27 o                         
  -2   5  19         88.95         83.01         1.17 o                         
  -1   5  19        445.27        453.78         3.34 o                         
   0   5  19        488.70        491.39         4.14 o                         
   1   5  19        447.16        463.41         3.62 o                         
   2   5  19         88.29         83.50         1.06 o                         
   3   5  19        175.67        180.10         1.82 o                         
   4   5  19        267.42        267.03         2.78 o                         
   5   5  19         27.27         21.19         0.39 o                         
  -4   6  19         63.84         51.34         1.03 o                         
  -3   6  19         40.45         37.15         0.72 o                         
  -2   6  19          5.38          6.09         0.35 o                         
  -1   6  19        208.67        193.08         2.10 o                         
   0   6  19        134.29        130.50         1.45 o                         
   1   6  19        206.63        197.92         1.91 o                         
   2   6  19          5.20          6.31         0.28 o                         
   3   6  19         40.28         37.97         0.58 o                         
   4   6  19         64.50         56.78         0.79 o                         
  -2   7  19         57.78         52.74         1.14 o                         
  -1   7  19         93.53         86.53         1.95 o                         
   0   7  19        321.25        294.24         3.31 o                         
   1   7  19         93.68         89.35         1.56 o                         
   2   7  19         58.15         57.18         0.94 o                         
   0   0  20          2.21          1.19         0.41 o                         
   1   0  20        657.15        654.78         6.47 o                         
   2   0  20        711.24        705.72         6.45 o                         
   3   0  20       1234.31       1211.92        11.08 o                         
   4   0  20         68.06         64.64         1.15 o                         
   5   0  20         44.49         52.10         0.96 o                         
   6   0  20          4.64          4.76         0.25 o                         
   7   0  20         61.31         78.65         1.96 o                         
  -7   1  20        102.05        104.33         2.31 o                         
  -6   1  20        237.25        223.59         2.48 o                         
  -5   1  20        307.16        301.58         3.79 o                         
  -4   1  20        124.80        120.78         1.65 o                         
  -3   1  20        999.11        958.11        10.25 o                         
  -2   1  20       1540.20       1508.56        12.27 o                         
  -1   1  20        290.63        287.52         3.85 o                         
   0   1  20         61.38         64.06         1.67 o                         
   1   1  20        291.18        289.64         3.83 o                         
   2   1  20       1541.81       1522.83        16.40 o                         
   3   1  20        999.36        942.86        13.77 o                         
   4   1  20        123.86        119.70         1.67 o                         
   5   1  20        308.82        299.83         3.39 o                         
   6   1  20        237.18        227.49         3.38 o                         
   7   1  20        102.61        111.28         1.76 o                         
  -6   2  20         54.01         56.37         1.05 o                         
  -5   2  20         46.09         49.16         0.99 o                         
  -4   2  20         65.01         63.62         1.02 o                         
  -3   2  20        634.50        609.49         6.23 o                         
  -2   2  20        403.24        398.37         4.83 o                         
  -1   2  20        387.97        380.05         5.08 o                         
   0   2  20         45.02         39.60         1.35 o                         
   1   2  20        388.49        382.48         5.15 o                         
   2   2  20        403.43        392.80         4.93 o                         
   3   2  20        636.91        611.76         5.06 o                         
   4   2  20         64.63         63.53         1.53 o                         
   5   2  20         46.53         48.30         1.20 o                         
   6   2  20         53.85         53.47         1.29 o                         
  -6   3  20        199.07        195.35         2.37 o                         
  -5   3  20         27.03         28.07         0.85 o                         
  -4   3  20        208.39        208.02         2.11 o                         
  -3   3  20        415.98        420.31         3.68 o                         
  -2   3  20        643.95        611.55         4.16 o                         
  -1   3  20        314.29        313.59         4.67 o                         
   0   3  20        435.28        437.04         5.24 o                         
   1   3  20        315.39        311.87         4.65 o                         
   2   3  20        645.05        622.39         5.42 o                         
   3   3  20        415.90        425.57         4.32 o                         
   4   3  20        209.35        211.81         2.59 o                         
   5   3  20         27.62         28.37         0.82 o                         
   6   3  20        199.80        178.35         6.96 o                         
  -5   4  20         23.23         23.16         0.53 o                         
  -4   4  20         57.18         59.55         1.22 o                         
  -3   4  20        129.64        123.99         1.68 o                         
  -2   4  20         75.36         74.17         1.14 o                         
  -1   4  20        432.65        430.19         4.54 o                         
   0   4  20        120.12        121.34         1.42 o                         
   1   4  20        431.82        431.55         3.76 o                         
   2   4  20         75.85         75.10         1.03 o                         
   3   4  20        130.43        129.61         1.51 o                         
   4   4  20         57.54         60.26         2.21 o                         
   5   4  20         23.20         23.77         0.58 o                         
  -5   5  20          3.00          2.91         0.30 o                         
  -4   5  20         89.32         82.62         1.16 o                         
  -3   5  20         86.99         86.08         1.35 o                         
  -2   5  20        334.55        336.69         3.29 o                         
  -1   5  20        104.79        107.06         1.17 o                         
   0   5  20        185.47        202.68         2.14 o                         
   1   5  20        105.09        110.29         1.26 o                         
   2   5  20        333.47        341.22         3.67 o                         
   3   5  20         87.03         88.01         1.08 o                         
   4   5  20         90.35         89.43         1.27 o                         
   5   5  20          2.97          3.09         0.18 o                         
  -3   6  20          4.21          4.11         0.30 o                         
  -2   6  20         70.28         69.35         1.24 o                         
  -1   6  20        111.79        111.90         1.30 o                         
   0   6  20        313.31        306.49         2.44 o                         
   1   6  20        111.31        113.50         1.24 o                         
   2   6  20         70.50         69.83         0.87 o                         
   3   6  20          3.86          3.62         0.18 o                         
  -1   7  20         91.01         75.11         1.29 o                         
   0   7  20        126.19        117.96         1.58 o                         
   1   7  20         90.87         81.03         1.57 o                         
   1   0  21          2.07          1.99         0.39 o                         
   2   0  21        216.54        227.60         3.17 o                         
   3   0  21        234.07        228.59         2.35 o                         
   4   0  21          1.85          1.37         0.21 o                         
   5   0  21          0.25          0.41         0.20 o                         
   6   0  21          5.43          7.61         0.27 o                         
  -6   1  21         45.74         48.94         0.76 o                         
  -5   1  21         82.29         80.94         1.20 o                         
  -4   1  21         56.99         56.08         1.03 o                         
  -3   1  21        148.95        144.49         1.54 o                         
  -2   1  21         21.95         23.14         1.04 o                         
  -1   1  21        195.51        183.68         3.55 o                         
   0   1  21          1.82          3.36         0.48 o                         
   1   1  21        193.08        182.15         3.30 o                         
   2   1  21         21.69         23.04         1.22 o                         
   3   1  21        148.79        146.23         1.62 o                         
   4   1  21         57.31         55.93         0.95 o                         
   5   1  21         81.56         80.85         1.36 o                         
   6   1  21         46.48         48.74         0.76 o                         
  -6   2  21         18.99         22.71         0.58 o                         
  -5   2  21          8.41          7.89         0.40 o                         
  -4   2  21        231.59        224.21         2.25 o                         
  -3   2  21         37.77         38.00         0.85 o                         
  -2   2  21        324.02        333.08         2.56 o                         
  -1   2  21          8.56          5.95         0.63 o                         
   0   2  21        169.91        165.40         2.93 o                         
   1   2  21          8.88          6.80         0.70 o                         
   2   2  21        321.36        331.59         2.94 o                         
   3   2  21         37.45         38.43         0.87 o                         
   4   2  21        232.15        228.54         2.87 o                         
   5   2  21          7.77          7.44         0.44 o                         
   6   2  21         19.10         21.35         0.56 o                         
  -6   3  21         63.34         70.23         1.08 o                         
  -5   3  21         47.53         46.41         0.97 o                         
  -4   3  21        159.70        154.34         1.66 o                         
  -3   3  21        100.86         98.65         1.32 o                         
  -2   3  21          4.44          3.14         0.29 o                         
  -1   3  21        294.58        287.39         2.36 o                         
   0   3  21         20.65         23.98         0.56 o                         
   1   3  21        291.48        292.37         2.68 o                         
   2   3  21          4.45          3.60         0.25 o                         
   3   3  21        101.22         99.60         1.33 o                         
   4   3  21        160.58        159.27         1.86 o                         
   5   3  21         47.02         46.57         1.02 o                         
   6   3  21         62.98         65.86         1.42 o                         
  -5   4  21         20.42         18.80         0.41 o                         
  -4   4  21        129.15        122.89         2.35 o                         
  -3   4  21         12.87         13.08         0.49 o                         
  -2   4  21         98.11         94.45         1.35 o                         
  -1   4  21        131.84        136.05         1.48 o                         
   0   4  21        148.95        157.44         1.66 o                         
   1   4  21        133.22        137.68         1.58 o                         
   2   4  21         97.30         94.32         1.17 o                         
   3   4  21         12.80         14.00         0.43 o                         
   4   4  21        128.30        125.94         2.33 o                         
   5   4  21         21.26         20.13         0.53 o                         
  -4   5  21         57.84         54.65         0.95 o                         
  -3   5  21          1.53          1.38         0.25 o                         
  -2   5  21         41.03         39.71         0.80 o                         
  -1   5  21        227.19        228.15         2.03 o                         
   0   5  21        204.90        204.52         1.77 o                         
   1   5  21        226.27        233.36         1.94 o                         
   2   5  21         41.11         40.89         0.71 o                         
   3   5  21          1.58          1.32         0.18 o                         
   4   5  21         58.29         58.36         0.99 o                         
  -3   6  21         11.70         10.88         0.46 o                         
  -2   6  21         10.70          9.94         0.41 o                         
  -1   6  21         57.65         57.34         0.78 o                         
   0   6  21         23.31         21.04         0.41 o                         
   1   6  21         57.98         59.71         0.79 o                         
   2   6  21         10.88         10.05         0.28 o                         
   3   6  21         11.64         10.51         0.25 o                         
   0   0  22          3.98          7.66         1.30 o                         
   1   0  22         50.24         66.54         1.74 o                         
   2   0  22         30.43         21.12         0.62 o                         
   3   0  22          1.18          1.04         0.29 o                         
   4   0  22         34.20         32.46         0.69 o                         
   5   0  22          0.83          0.83         0.18 o                         
   6   0  22        120.03        129.39         2.43 o                         
  -6   1  22         60.48         60.14         0.89 o                         
  -5   1  22         25.94         28.02         0.90 o                         
  -4   1  22         52.79         52.44         0.96 o                         
  -3   1  22         40.18         38.67         0.79 o                         
  -2   1  22        182.48        175.97         1.79 o                         
  -1   1  22        130.96        121.38         2.45 o                         
   0   1  22        377.81        378.10         5.11 o                         
   1   1  22        130.11        122.14         2.70 o                         
   2   1  22        182.77        176.86         1.90 o                         
   3   1  22         38.65         37.13         0.86 o                         
   4   1  22         52.84         53.48         0.91 o                         
   5   1  22         26.12         28.94         0.72 o                         
   6   1  22         59.77         58.21         1.03 o                         
  -6   2  22        196.45        205.06         2.43 o                         
  -5   2  22          4.64          5.43         0.32 o                         
  -4   2  22         22.57         19.91         0.52 o                         
  -3   2  22          6.64          7.91         0.40 o                         
  -2   2  22         40.03         36.94         0.66 o                         
  -1   2  22         55.34         51.24         0.72 o                         
   0   2  22        123.72        114.39         1.14 o                         
   1   2  22         56.91         53.01         0.77 o                         
   2   2  22         39.60         37.35         0.85 o                         
   3   2  22          6.61          7.87         0.38 o                         
   4   2  22         22.52         20.55         0.59 o                         
   5   2  22          4.24          5.39         0.33 o                         
   6   2  22        198.05        197.88         2.83 o                         
  -5   3  22         21.53         22.37         0.61 o                         
  -4   3  22         39.93         40.77         0.85 o                         
  -3   3  22         82.92         78.86         1.12 o                         
  -2   3  22        136.31        134.56         1.80 o                         
  -1   3  22        130.00        133.65         1.64 o                         
   0   3  22         13.87         14.15         0.49 o                         
   1   3  22        130.18        135.51         1.63 o                         
   2   3  22        137.90        139.92         1.51 o                         
   3   3  22         82.51         80.63         1.04 o                         
   4   3  22         39.63         41.08         0.77 o                         
   5   3  22         21.61         22.97         0.64 o                         
  -5   4  22         77.05         73.66         1.29 o                         
  -4   4  22         35.39         32.63         0.78 o                         
  -3   4  22         51.37         54.50         0.95 o                         
  -2   4  22         49.37         47.08         0.85 o                         
  -1   4  22        108.45        108.85         1.31 o                         
   0   4  22         35.34         34.42         0.73 o                         
   1   4  22        110.02        111.70         1.29 o                         
   2   4  22         50.14         48.38         0.77 o                         
   3   4  22         50.84         54.49         0.83 o                         
   4   4  22         35.54         33.54         1.14 o                         
   5   4  22         76.80         75.78         1.32 o                         
  -4   5  22         90.66         80.62         1.60 o                         
  -3   5  22         50.02         47.62         0.98 o                         
  -2   5  22         91.25         91.74         1.56 o                         
  -1   5  22         66.81         67.71         0.88 o                         
   0   5  22        173.03        174.94         1.55 o                         
   1   5  22         66.86         68.24         0.85 o                         
   2   5  22         91.81         95.52         1.12 o                         
   3   5  22         51.05         48.72         1.08 o                         
   4   5  22         89.64         85.00         1.70 o                         
  -2   6  22         13.59         12.10         0.42 o                         
  -1   6  22        151.30        139.52         1.33 o                         
   0   6  22          0.83          1.56         0.14 o                         
   1   6  22        151.97        144.59         1.35 o                         
   2   6  22         13.88         12.62         0.29 o                         
   1   0  23       1212.42       1085.45         6.81 o                         
   2   0  23          2.42          6.83         0.40 o                         
   3   0  23        214.35        224.30         2.82 o                         
   4   0  23         16.98         17.86         0.54 o                         
   5   0  23         28.12         27.55         0.54 o                         
   6   0  23         75.35         79.13         1.15 o                         
  -6   1  23          1.62          2.24         0.16 o                         
  -5   1  23         16.06         16.28         0.41 o                         
  -4   1  23          5.74          4.70         0.30 o                         
  -3   1  23         80.20         77.11         1.14 o                         
  -2   1  23        231.25        207.09         2.39 o                         
  -1   1  23         12.77         12.12         0.35 o                         
   0   1  23          0.10          0.74         0.18 o                         
   1   1  23         12.71         12.27         0.42 o                         
   2   1  23        231.88        209.82         2.44 o                         
   3   1  23         79.50         75.63         1.15 o                         
   4   1  23          6.31          5.30         0.30 o                         
   5   1  23         16.08         16.10         0.49 o                         
   6   1  23          1.52          2.02         0.15 o                         
  -5   2  23         27.64         26.42         0.60 o                         
  -4   2  23          8.60          7.90         0.33 o                         
  -3   2  23         18.80         21.16         0.62 o                         
  -2   2  23        830.65        824.77         5.95 o                         
  -1   2  23        544.33        491.80         3.38 o                         
   0   2  23        217.96        190.56         1.59 o                         
   1   2  23        546.48        499.31         5.26 o                         
   2   2  23        827.27        826.49         9.37 o                         
   3   2  23         18.98         21.03         0.57 o                         
   4   2  23          8.28          7.89         0.32 o                         
   5   2  23         28.31         27.66         0.65 o                         
  -5   3  23         14.28         14.69         0.44 o                         
  -4   3  23          7.90          6.61         0.33 o                         
  -3   3  23        278.91        270.56         2.51 o                         
  -2   3  23         46.55         42.92         0.91 o                         
  -1   3  23         48.07         49.92         0.90 o                         
   0   3  23        206.40        192.73         2.08 o                         
   1   3  23         48.07         50.42         0.83 o                         
   2   3  23         46.73         44.72         0.75 o                         
   3   3  23        279.25        274.72         2.34 o                         
   4   3  23          7.89          7.56         0.32 o                         
   5   3  23         14.25         14.65         0.46 o                         
  -4   4  23         11.50         11.07         0.44 o                         
  -3   4  23         47.60         47.61         0.84 o                         
  -2   4  23        597.63        591.76         4.73 o                         
  -1   4  23         19.22         16.62         0.43 o                         
   0   4  23        289.90        280.81         2.43 o                         
   1   4  23         19.14         16.83         0.41 o                         
   2   4  23        597.89        603.38         5.21 o                         
   3   4  23         47.68         49.25         0.69 o                         
   4   4  23         11.79         12.10         0.43 o                         
  -3   5  23        163.23        154.37         2.03 o                         
  -2   5  23          9.53          8.72         0.37 o                         
  -1   5  23          9.34         10.63         0.32 o                         
   0   5  23         96.72         94.56         1.26 o                         
   1   5  23          9.17         10.45         0.29 o                         
   2   5  23          9.79          8.74         0.27 o                         
   3   5  23        162.42        157.63         2.26 o                         
  -2   6  23         59.97         52.43         1.05 o                         
  -1   6  23        218.34        190.77         1.98 o                         
   0   6  23         10.68          8.78         0.23 o                         
   1   6  23        219.02        196.08         2.47 o                         
   2   6  23         60.16         51.49         1.06 o                         
   0   0  24         24.54         22.62         0.69 o                         
   1   0  24        316.18        269.17         2.61 o                         
   2   0  24         44.70         48.37         1.09 o                         
   3   0  24         42.33         40.89         0.87 o                         
   4   0  24          0.44          0.65         0.20 o                         
   5   0  24          0.88          2.30         0.23 o                         
  -5   1  24         13.38         14.39         0.35 o                         
  -4   1  24         29.09         28.53         0.64 o                         
  -3   1  24         52.93         54.70         0.91 o                         
  -2   1  24        109.09         93.86         1.41 o                         
  -1   1  24         72.82         76.39         1.13 o                         
   0   1  24        743.24        666.24         4.76 o                         
   1   1  24         73.18         79.01         1.17 o                         
   2   1  24        108.95         95.53         1.45 o                         
   3   1  24         53.03         54.61         0.93 o                         
   4   1  24         28.62         28.04         0.59 o                         
   5   1  24         13.64         14.18         0.39 o                         
  -5   2  24         40.51         43.11         0.65 o                         
  -4   2  24          9.20          7.70         0.31 o                         
  -3   2  24         60.29         57.08         0.91 o                         
  -2   2  24          7.11          6.43         0.30 o                         
  -1   2  24        381.68        342.09         2.52 o                         
   0   2  24         21.73         27.90         0.54 o                         
   1   2  24        381.04        350.29         4.24 o                         
   2   2  24          6.93          6.38         0.30 o                         
   3   2  24         60.34         57.70         0.94 o                         
   4   2  24          8.71          6.85         0.27 o                         
   5   2  24         40.08         42.06         0.72 o                         
  -5   3  24          9.95          8.90         0.31 o                         
  -4   3  24         14.34         13.89         0.41 o                         
  -3   3  24         19.93         19.93         0.49 o                         
  -2   3  24         48.33         44.95         0.91 o                         
  -1   3  24         39.32         40.66         0.74 o                         
   0   3  24         34.55         25.68         0.58 o                         
   1   3  24         39.34         41.88         0.88 o                         
   2   3  24         48.38         45.53         0.73 o                         
   3   3  24         19.60         19.95         0.45 o                         
   4   3  24         14.56         14.98         0.42 o                         
   5   3  24          9.84          9.19         0.27 o                         
  -4   4  24         11.53         10.99         0.48 o                         
  -3   4  24         10.66          8.95         0.43 o                         
  -2   4  24         68.98         69.93         0.98 o                         
  -1   4  24         11.62          9.72         0.35 o                         
   0   4  24         62.60         56.21         0.77 o                         
   1   4  24         11.72         10.21         0.34 o                         
   2   4  24         68.07         69.10         0.87 o                         
   3   4  24         10.53          9.69         0.28 o                         
   4   4  24         11.54         11.16         0.59 o                         
  -3   5  24         15.31         14.25         0.48 o                         
  -2   5  24         48.88         47.01         0.81 o                         
  -1   5  24          7.27          7.21         0.28 o                         
   0   5  24          3.84          5.04         0.22 o                         
   1   5  24          6.94          6.91         0.25 o                         
   2   5  24         48.73         46.43         0.76 o                         
   3   5  24         15.30         14.65         0.39 o                         
   0   6  24         34.72         30.72         1.07 o                         
   1   0  25         89.93         76.75         1.13 o                         
   2   0  25         32.10         34.72         0.79 o                         
   3   0  25          5.22          5.77         0.34 o                         
   4   0  25         42.10         48.79         0.84 o                         
   5   0  25        197.26        207.00         2.23 o                         
  -5   1  25          6.68          7.27         0.23 o                         
  -4   1  25        102.73        112.75         1.17 o                         
  -3   1  25         25.94         26.41         0.60 o                         
  -2   1  25         26.65         34.95         0.66 o                         
  -1   1  25         69.67         83.14         1.28 o                         
   0   1  25         30.22         33.94         0.58 o                         
   1   1  25         69.14         81.71         1.18 o                         
   2   1  25         27.00         35.67         0.72 o                         
   3   1  25         26.06         26.92         0.62 o                         
   4   1  25        102.15        110.80         1.26 o                         
   5   1  25          6.61          7.54         0.28 o                         
  -5   2  25         15.91         18.11         0.34 o                         
  -4   2  25         96.33        100.25         1.10 o                         
  -3   2  25          9.54          9.66         0.32 o                         
  -2   2  25         22.63         25.82         0.51 o                         
  -1   2  25          7.30          6.39         0.26 o                         
   0   2  25        193.75        173.09         1.62 o                         
   1   2  25          7.45          7.33         0.32 o                         
   2   2  25         21.56         24.87         0.54 o                         
   3   2  25          9.90         10.31         0.31 o                         
   4   2  25         95.88        101.53         0.99 o                         
   5   2  25         15.82         17.82         0.45 o                         
  -4   3  25         71.88         71.47         1.16 o                         
  -3   3  25        106.89        111.34         1.36 o                         
  -2   3  25         24.11         23.72         0.62 o                         
  -1   3  25         52.13         45.35         0.75 o                         
   0   3  25         35.29         36.66         0.67 o                         
   1   3  25         52.28         46.95         0.98 o                         
   2   3  25         23.49         22.93         0.48 o                         
   3   3  25        107.01        112.91         1.15 o                         
   4   3  25         71.05         72.44         1.03 o                         
  -4   4  25         52.67         48.10         1.42 o                         
  -3   4  25        187.79        173.37         2.72 o                         
  -2   4  25          0.37          0.32         0.15 o                         
  -1   4  25         11.49         10.53         0.33 o                         
   0   4  25         64.73         58.23         0.71 o                         
   1   4  25         11.64         11.54         0.37 o                         
   2   4  25          0.38          0.42         0.13 o                         
   3   4  25        184.95        179.04         2.51 o                         
   4   4  25         53.13         49.23         1.75 o                         
  -2   5  25         15.69         15.60         0.40 o                         
  -1   5  25         22.49         20.79         0.45 o                         
   0   5  25          0.28          0.43         0.13 o                         
   1   5  25         22.50         21.02         0.39 o                         
   2   5  25         15.75         14.95         0.32 o                         
   0   0  26        153.92        161.03         2.19 o                         
   1   0  26          3.31          4.32         0.29 o                         
   2   0  26          2.66          2.30         0.23 o                         
   3   0  26          0.04          0.49         0.19 o                         
   4   0  26          3.08          5.53         0.28 o                         
   5   0  26        175.80        186.83         1.72 o                         
  -5   1  26         35.53         34.39         0.57 o                         
  -4   1  26        193.63        204.88         2.00 o                         
  -3   1  26         11.09         11.14         0.34 o                         
  -2   1  26         17.29         17.31         0.47 o                         
  -1   1  26         32.07         32.50         0.68 o                         
   0   1  26          0.65          1.88         0.19 o                         
   1   1  26         31.75         31.31         0.67 o                         
   2   1  26         17.69         17.98         0.50 o                         
   3   1  26         11.03         11.92         0.36 o                         
   4   1  26        193.00        203.60         1.98 o                         
   5   1  26         37.13         36.48         0.53 o                         
  -4   2  26         49.59         53.45         0.63 o                         
  -3   2  26         16.80         16.85         0.38 o                         
  -2   2  26          4.49          3.84         0.24 o                         
  -1   2  26         50.74         58.19         0.83 o                         
   0   2  26         69.66         72.61         0.90 o                         
   1   2  26         51.83         60.43         0.80 o                         
   2   2  26          4.53          3.79         0.25 o                         
   3   2  26         16.47         16.65         0.38 o                         
   4   2  26         48.84         53.34         0.55 o                         
  -4   3  26        116.66        113.93         4.30 o                         
  -3   3  26         69.94         71.22         1.07 o                         
  -2   3  26          8.29          7.21         0.35 o                         
  -1   3  26         78.40         79.83         1.08 o                         
   0   3  26          0.17          0.73         0.17 o                         
   1   3  26         77.63         81.39         1.08 o                         
   2   3  26          8.09          7.05         0.27 o                         
   3   3  26         69.53         71.34         0.80 o                         
   4   3  26        115.09        109.23         1.31 o                         
  -3   4  26         52.85         49.54         2.16 o                         
  -2   4  26          2.77          2.03         0.21 o                         
  -1   4  26          4.33          3.83         0.23 o                         
   0   4  26         98.87         99.01         1.06 o                         
   1   4  26          4.27          3.92         0.20 o                         
   2   4  26          2.63          2.07         0.14 o                         
   3   4  26         52.82         49.87         0.96 o                         
  -1   5  26         12.48         11.07         0.32 o                         
   0   5  26         33.38         34.86         0.61 o                         
   1   5  26         12.63         11.32         0.42 o                         
   1   0  27         36.17         38.49         0.72 o                         
   2   0  27          0.76          1.71         0.20 o                         
   3   0  27         28.62         33.82         0.62 o                         
   4   0  27         82.77         97.97         0.97 o                         
  -4   1  27         43.65         43.53         0.55 o                         
  -3   1  27         11.52         11.96         0.32 o                         
  -2   1  27         50.52         57.67         0.86 o                         
  -1   1  27          6.25          9.45         0.36 o                         
   0   1  27         17.10         17.42         0.45 o                         
   1   1  27          5.82          9.17         0.37 o                         
   2   1  27         51.62         59.55         0.89 o                         
   3   1  27         11.67         12.61         0.35 o                         
   4   1  27         43.99         43.83         0.63 o                         
  -4   2  27        103.85        113.28         1.18 o                         
  -3   2  27          5.73          7.63         0.27 o                         
  -2   2  27         45.22         47.23         0.73 o                         
  -1   2  27         38.34         40.84         0.61 o                         
   0   2  27          0.13          0.29         0.15 o                         
   1   2  27         38.73         41.60         0.62 o                         
   2   2  27         45.64         49.16         0.61 o                         
   3   2  27          6.03          8.00         0.24 o                         
   4   2  27        104.49        114.68         1.43 o                         
  -3   3  27         42.73         43.61         0.73 o                         
  -2   3  27         19.00         19.07         0.55 o                         
  -1   3  27          5.44          4.39         0.27 o                         
   0   3  27          0.05          0.21         0.14 o                         
   1   3  27          5.39          4.28         0.24 o                         
   2   3  27         20.07         19.42         0.37 o                         
   3   3  27         42.51         44.22         0.63 o                         
  -2   4  27         10.73          9.74         0.34 o                         
  -1   4  27         71.87         73.28         1.08 o                         
   0   4  27          0.17         -0.03         0.13 o                         
   1   4  27         71.89         72.75         1.24 o                         
   2   4  27         10.49          9.15         0.21 o                         
   0   0  28        202.05        234.00         3.36 o                         
   1   0  28          7.33          8.83         0.34 o                         
   2   0  28          9.61          8.30         0.32 o                         
   3   0  28          1.48          1.43         0.16 o                         
   4   0  28        101.58        121.58         1.11 o                         
  -4   1  28        118.89        131.55         1.43 o                         
  -3   1  28         57.92         62.16         0.73 o                         
  -2   1  28         20.99         22.85         0.58 o                         
  -1   1  28          9.67         10.88         0.36 o                         
   0   1  28         11.10         14.56         0.36 o                         
   1   1  28          9.27         10.11         0.36 o                         
   2   1  28         22.05         24.13         0.44 o                         
   3   1  28         57.68         62.07         0.93 o                         
   4   1  28        119.68        134.22         1.54 o                         
  -3   2  28          9.35         13.26         0.31 o                         
  -2   2  28          7.56          8.21         0.27 o                         
  -1   2  28         23.15         27.27         0.46 o                         
   0   2  28         10.22         12.25         0.32 o                         
   1   2  28         23.45         27.20         0.49 o                         
   2   2  28          7.23          8.02         0.28 o                         
   3   2  28          9.86         14.66         0.28 o                         
  -3   3  28         61.81         67.76         3.41 o                         
  -2   3  28          0.48          0.85         0.15 o                         
  -1   3  28         18.94         20.39         0.50 o                         
   0   3  28         77.75         87.50         0.94 o                         
   1   3  28         19.06         19.79         0.45 o                         
   2   3  28          0.57          0.86         0.11 o                         
   3   3  28         61.30         64.37         0.84 o                         
  -1   4  28         42.17         40.57         0.60 o                         
   0   4  28         12.88         12.22         0.34 o                         
   1   4  28         42.86         42.41         0.67 o                         
   1   0  29          7.81         17.74         0.43 o                         
   2   0  29         41.39         43.27         0.66 o                         
   3   0  29         29.10         31.49         0.63 o                         
  -3   1  29         14.36         17.45         0.40 o                         
  -2   1  29         15.64         13.53         0.35 o                         
  -1   1  29         40.59         49.38         0.71 o                         
   0   1  29         75.84         88.32         1.19 o                         
   1   1  29         40.99         49.92         0.74 o                         
   2   1  29         15.93         13.94         0.33 o                         
   3   1  29         14.36         17.72         0.32 o                         
  -3   2  29          4.55          6.84         0.28 o                         
  -2   2  29         98.64        100.08         1.73 o                         
  -1   2  29         41.87         45.52         0.79 o                         
   0   2  29          0.13          0.28         0.11 o                         
   1   2  29         42.83         46.60         0.83 o                         
   2   2  29         98.06        101.93         1.75 o                         
   3   2  29          4.54          6.26         0.19 o                         
  -2   3  29          7.66          8.31         0.25 o                         
  -1   3  29          1.00          1.36         0.13 o                         
   0   3  29         64.99         72.04         0.83 o                         
   1   3  29          1.07          1.31         0.13 o                         
   2   3  29          8.05          8.81         0.34 o                         
   0   0  30        216.06        242.78         2.90 o                         
   1   0  30          1.02          2.65         0.17 o                         
   2   0  30         86.99         97.00         1.55 o                         
   3   0  30         16.79         17.51         0.51 o                         
  -2   1  30         72.93         89.08         1.41 o                         
  -1   1  30         74.98         81.86         1.50 o                         
   0   1  30         21.53         27.64         0.49 o                         
   1   1  30         75.65         83.35         1.00 o                         
   2   1  30         73.24         91.30         1.21 o                         
  -2   2  30         28.87         33.33         1.05 o                         
  -1   2  30         42.38         45.55         0.95 o                         
   0   2  30         45.82         42.95         0.79 o                         
   1   2  30         42.81         45.15         1.07 o                         
   2   2  30         28.84         33.66         1.25 o                         
   0   3  30         30.07         25.76         0.69 o                         
   1   0  31         43.56         56.81         0.73 o                         
   2   0  31          8.08          8.07         0.24 o                         
  -1   1  31         70.58         73.26         1.11 o                         
   0   1  31          2.05          1.53         0.14 o                         
   1   1  31         69.06         74.12         1.57 o                         
   0   2  31        109.50        117.60         7.50 o                         
                                                                                
